# Supplementary material for: Dissecting cross‐lineage tumourigenesis under p53 inactivation through single‐cell multi‐omics and spatial transcriptomics
Source: Clin Transl Med. 2025 Aug 31;15(9):e70461. doi: 10.1002/ctm2.70461 (PMC12399789; doi:10.1002/ctm2.70461)
Supplement: Supplementary file 2 — Supporting Information [file CTM2-15-e70461-s010.xlsx]

## Sheet: Mouse & Tissue information
Mouse and tissue information for major experimens
number of mice	scRNA-seq	scATAC-seq	WGS	Spatial	CUT&Tag
Total	22	6	10	2	6
WT	6	3	1	1	6
KO	16	3	9	1	\
scRNA-seq
number of mice	Bladder	BoneMarrow	Brain	Gallbladder-BileDuct	Heart	Kidney	LargeIntestine	Liver	Lung	LymphNodes	MammaryGland	Ovary	Pancreas	SmallIntestine	Spleen	Stomach	Thymus	Uterus	Prostate	Testis	AbdominalMass_0018	SubcutaneousMass_0018	MesentericMass_2_0072	MesentericMass_1_0072	AbdominalMass_0018	IntraperitonealMass_0202
Total	9	13	7	5	10	8	9	13	14	11	8	9	8	6	14	9	12	9	3	4	1	1	1	1	1	1
WT	4	10	3	2	7	3	3	4	4	3	3	3	3	3	4	3	3	3	1	1	-	-	-	-	-	-
KO	5	3	4	3	3	5	6	9	10	8	5	6	5	3	10	6	9	6	2	3	1	1	1	1	1	1
scATAC-seq
number of mice	Bladder	BoneMarrow	Brain	Gallbladder-BileDuct	Heart	Kidney	LargeIntestine	Liver	Lung	LymphNodes	Pancreas	SmallIntestine	Spleen	Stomach	Thymus	Uterus	SalivaryGland	Ovary	MammaryGland
Total	5	6	5	5	6	6	6	5	5	5	6	6	6	6	4	2	3	3	1
WT	2	3	2	2	3	3	3	2	2	2	3	3	3	3	2	1	1	2	1
KO	3	3	3	3	3	3	3	3	3	3	3	3	3	3	2	1	2	1	0
CUT&Tag
number of mice	Bladder	BoneMarrow	Brain	Gallbladder-BileDuct	Heart	Kidney	LargeIntestine	Liver	Lung	LymphNodes	MammaryGland	Ovary	Pancreas	SmallIntestine	Spleen	Stomach	Thymus	Uterus
WT	4	3	3	3	3	3	3	3	3	3	3	3	3	3	3	3	3	3
WGS
number of mice	BoneMarrow	LargeIntestine	Liver	LymphNodes	Spleen	Thymus	AbdominalMass_0018	SubcutaneousMass_0018	MesentericMass_2_0072	MesentericMass_1_0072
Total	5	2	2	5	7	6	1	1	1	1
WT	1	1	1	1	1	1	-	-	-	-
KO	4	1	1	4	6	5	1	1	1	1
Spatial RNA
number of mice	Thymus
Total	2
WT	1
KO	1
