# Supplementary material for: Dissecting cross‐lineage tumourigenesis under p53 inactivation through single‐cell multi‐omics and spatial transcriptomics
Source: Clin Transl Med. 2025 Aug 31;15(9):e70461. doi: 10.1002/ctm2.70461 (PMC12399789; doi:10.1002/ctm2.70461)
Supplement: Supplementary file 3 — Supporting Information [file CTM2-15-e70461-s008.xlsx]

## Sheet: primers_beads synthesis
					Indexed bead sequences and oligonucleotide sequences used in beads Synthesis for updated Microwell-seq
Microwell-seq updated	Indexed bead seq	5'-Bead-Linker TTTAATCCTCAGCTTACACTCTTTCCCTACACGACGCTCTTCCGATCTjjjjjjCGACTCACTACAGGGjjjjjjTCGGTGACACGATCGjjjjjjnnnnnnTTTTTTTTTTTTTTTTTTTTTTTTTTTTTT
	Amino-modified oligonucleotides A
	A-1	TTTAATCCTCAGCTTACACTCTTTCCCTACACGACGCTCTTCCGATCTTTTAGGCGACTCACTACAGGG
	A-2	TTTAATCCTCAGCTTACACTCTTTCCCTACACGACGCTCTTCCGATCTATTCCA CGACTCACTACAGGG
	A-3	TTTAATCCTCAGCTTACACTCTTTCCCTACACGACGCTCTTCCGATCTGCTCAACGACTCACTACAGGG
	A-4	TTTAATCCTCAGCTTACACTCTTTCCCTACACGACGCTCTTCCGATCTCATCCCCGACTCACTACAGGG
	A-5	TTTAATCCTCAGCTTACACTCTTTCCCTACACGACGCTCTTCCGATCTTTGGACCGACTCACTACAGGG
	A-6	TTTAATCCTCAGCTTACACTCTTTCCCTACACGACGCTCTTCCGATCTCTGTGTCGACTCACTACAGGG
	A-7	TTTAATCCTCAGCTTACACTCTTTCCCTACACGACGCTCTTCCGATCTGGACATCGACTCACTACAGGG
	A-8	TTTAATCCTCAGCTTACACTCTTTCCCTACACGACGCTCTTCCGATCTCAAAGTCGACTCACTACAGGG
	A-9	TTTAATCCTCAGCTTACACTCTTTCCCTACACGACGCTCTTCCGATCTAAGCGGCGACTCACTACAGGG
	A-10	TTTAATCCTCAGCTTACACTCTTTCCCTACACGACGCTCTTCCGATCTAATAAACGACTCACTACAGGG
	A-11	TTTAATCCTCAGCTTACACTCTTTCCCTACACGACGCTCTTCCGATCTGAGGAGCGACTCACTACAGGG
	A-12	TTTAATCCTCAGCTTACACTCTTTCCCTACACGACGCTCTTCCGATCTGGTACACGACTCACTACAGGG
	A-13	TTTAATCCTCAGCTTACACTCTTTCCCTACACGACGCTCTTCCGATCTAGCGAGCGACTCACTACAGGG
	A-14	TTTAATCCTCAGCTTACACTCTTTCCCTACACGACGCTCTTCCGATCTGTCGGTCGACTCACTACAGGG
	A-15	TTTAATCCTCAGCTTACACTCTTTCCCTACACGACGCTCTTCCGATCTATTTGCCGACTCACTACAGGG
	A-16	TTTAATCCTCAGCTTACACTCTTTCCCTACACGACGCTCTTCCGATCTAGGACTCGACTCACTACAGGG
	A-17	TTTAATCCTCAGCTTACACTCTTTCCCTACACGACGCTCTTCCGATCTGCCCTCCGACTCACTACAGGG
	A-18	TTTAATCCTCAGCTTACACTCTTTCCCTACACGACGCTCTTCCGATCTTCGTAACGACTCACTACAGGG
	A-19	TTTAATCCTCAGCTTACACTCTTTCCCTACACGACGCTCTTCCGATCTCCAGACCGACTCACTACAGGG
	A-20	TTTAATCCTCAGCTTACACTCTTTCCCTACACGACGCTCTTCCGATCTTATGTACGACTCACTACAGGG
	A-21	TTTAATCCTCAGCTTACACTCTTTCCCTACACGACGCTCTTCCGATCTACAATACGACTCACTACAGGG
	A-22	TTTAATCCTCAGCTTACACTCTTTCCCTACACGACGCTCTTCCGATCTATGCTTCGACTCACTACAGGG
	A-23	TTTAATCCTCAGCTTACACTCTTTCCCTACACGACGCTCTTCCGATCTAGTTTACGACTCACTACAGGG
	A-24	TTTAATCCTCAGCTTACACTCTTTCCCTACACGACGCTCTTCCGATCTCACAAGCGACTCACTACAGGG
	A-25	TTTAATCCTCAGCTTACACTCTTTCCCTACACGACGCTCTTCCGATCTATCAACCGACTCACTACAGGG
	A-26	TTTAATCCTCAGCTTACACTCTTTCCCTACACGACGCTCTTCCGATCTTAGTCGCGACTCACTACAGGG
	A-27	TTTAATCCTCAGCTTACACTCTTTCCCTACACGACGCTCTTCCGATCTTAGAGACGACTCACTACAGGG
	A-28	TTTAATCCTCAGCTTACACTCTTTCCCTACACGACGCTCTTCCGATCTGTCCCGCGACTCACTACAGGG
	A-29	TTTAATCCTCAGCTTACACTCTTTCCCTACACGACGCTCTTCCGATCTTACTTCCGACTCACTACAGGG
	A-30	TTTAATCCTCAGCTTACACTCTTTCCCTACACGACGCTCTTCCGATCTAAAGTTCGACTCACTACAGGG
	A-31	TTTAATCCTCAGCTTACACTCTTTCCCTACACGACGCTCTTCCGATCTTAAGGGCGACTCACTACAGGG
	A-32	TTTAATCCTCAGCTTACACTCTTTCCCTACACGACGCTCTTCCGATCTGTTGCCCGACTCACTACAGGG
	A-33	TTTAATCCTCAGCTTACACTCTTTCCCTACACGACGCTCTTCCGATCTAAGTACCGACTCACTACAGGG
	A-34	TTTAATCCTCAGCTTACACTCTTTCCCTACACGACGCTCTTCCGATCTGATCTTCGACTCACTACAGGG
	A-35	TTTAATCCTCAGCTTACACTCTTTCCCTACACGACGCTCTTCCGATCTTTAACTCGACTCACTACAGGG
	A-36	TTTAATCCTCAGCTTACACTCTTTCCCTACACGACGCTCTTCCGATCTGCGAATCGACTCACTACAGGG
	A-37	TTTAATCCTCAGCTTACACTCTTTCCCTACACGACGCTCTTCCGATCTCCGCTACGACTCACTACAGGG
	A-38	TTTAATCCTCAGCTTACACTCTTTCCCTACACGACGCTCTTCCGATCTTGAAGCCGACTCACTACAGGG
	A-39	TTTAATCCTCAGCTTACACTCTTTCCCTACACGACGCTCTTCCGATCTATACAGCGACTCACTACAGGG
	A-40	TTTAATCCTCAGCTTACACTCTTTCCCTACACGACGCTCTTCCGATCTCTTCTGCGACTCACTACAGGG
	A-41	TTTAATCCTCAGCTTACACTCTTTCCCTACACGACGCTCTTCCGATCTGAGATCCGACTCACTACAGGG
	A-42	TTTAATCCTCAGCTTACACTCTTTCCCTACACGACGCTCTTCCGATCTCCGACGCGACTCACTACAGGG
	A-43	TTTAATCCTCAGCTTACACTCTTTCCCTACACGACGCTCTTCCGATCTCTCCATCGACTCACTACAGGG
	A-44	TTTAATCCTCAGCTTACACTCTTTCCCTACACGACGCTCTTCCGATCTAAAACGCGACTCACTACAGGG
	A-45	TTTAATCCTCAGCTTACACTCTTTCCCTACACGACGCTCTTCCGATCTTAGCATCGACTCACTACAGGG
	A-46	TTTAATCCTCAGCTTACACTCTTTCCCTACACGACGCTCTTCCGATCTTCGGGTCGACTCACTACAGGG
	A-47	TTTAATCCTCAGCTTACACTCTTTCCCTACACGACGCTCTTCCGATCTGTGGTACGACTCACTACAGGG
	A-48	TTTAATCCTCAGCTTACACTCTTTCCCTACACGACGCTCTTCCGATCTCCTAGACGACTCACTACAGGG
	A-49	TTTAATCCTCAGCTTACACTCTTTCCCTACACGACGCTCTTCCGATCTGGGTTTCGACTCACTACAGGG
	A-50	TTTAATCCTCAGCTTACACTCTTTCCCTACACGACGCTCTTCCGATCTATGGCGCGACTCACTACAGGG
	A-51	TTTAATCCTCAGCTTACACTCTTTCCCTACACGACGCTCTTCCGATCTTTCATACGACTCACTACAGGG
	A-52	TTTAATCCTCAGCTTACACTCTTTCCCTACACGACGCTCTTCCGATCTAACGCCCGACTCACTACAGGG
	A-53	TTTAATCCTCAGCTTACACTCTTTCCCTACACGACGCTCTTCCGATCTGGCTGCCGACTCACTACAGGG
	A-54	TTTAATCCTCAGCTTACACTCTTTCCCTACACGACGCTCTTCCGATCTGCTGTGCGACTCACTACAGGG
	A-55	TTTAATCCTCAGCTTACACTCTTTCCCTACACGACGCTCTTCCGATCTAGATGGCGACTCACTACAGGG
	A-56	TTTAATCCTCAGCTTACACTCTTTCCCTACACGACGCTCTTCCGATCTGTAATGCGACTCACTACAGGG
	A-57	TTTAATCCTCAGCTTACACTCTTTCCCTACACGACGCTCTTCCGATCTAGGGTCCGACTCACTACAGGG
	A-58	TTTAATCCTCAGCTTACACTCTTTCCCTACACGACGCTCTTCCGATCTATCTCTCGACTCACTACAGGG
	A-59	TTTAATCCTCAGCTTACACTCTTTCCCTACACGACGCTCTTCCGATCTGCCTAGCGACTCACTACAGGG
	A-60	TTTAATCCTCAGCTTACACTCTTTCCCTACACGACGCTCTTCCGATCTTCAAAGCGACTCACTACAGGG
	A-61	TTTAATCCTCAGCTTACACTCTTTCCCTACACGACGCTCTTCCGATCTCATGATCGACTCACTACAGGG
	A-62	TTTAATCCTCAGCTTACACTCTTTCCCTACACGACGCTCTTCCGATCTTGTGCGCGACTCACTACAGGG
	A-63	TTTAATCCTCAGCTTACACTCTTTCCCTACACGACGCTCTTCCGATCTGCAGGACGACTCACTACAGGG
	A-64	TTTAATCCTCAGCTTACACTCTTTCCCTACACGACGCTCTTCCGATCTTCTACCCGACTCACTACAGGG
	A-65	TTTAATCCTCAGCTTACACTCTTTCCCTACACGACGCTCTTCCGATCTAGTCGTCGACTCACTACAGGG
	A-66	TTTAATCCTCAGCTTACACTCTTTCCCTACACGACGCTCTTCCGATCTCGTGGCCGACTCACTACAGGG
	A-67	TTTAATCCTCAGCTTACACTCTTTCCCTACACGACGCTCTTCCGATCTGCGTCCCGACTCACTACAGGG
	A-68	TTTAATCCTCAGCTTACACTCTTTCCCTACACGACGCTCTTCCGATCTGAACGCCGACTCACTACAGGG
	A-69	TTTAATCCTCAGCTTACACTCTTTCCCTACACGACGCTCTTCCGATCTACTTATCGACTCACTACAGGG
	A-70	TTTAATCCTCAGCTTACACTCTTTCCCTACACGACGCTCTTCCGATCTTGGATGCGACTCACTACAGGG
	A-71	TTTAATCCTCAGCTTACACTCTTTCCCTACACGACGCTCTTCCGATCTTATTGTCGACTCACTACAGGG
	A-72	TTTAATCCTCAGCTTACACTCTTTCCCTACACGACGCTCTTCCGATCTACGTTGCGACTCACTACAGGG
	A-73	TTTAATCCTCAGCTTACACTCTTTCCCTACACGACGCTCTTCCGATCTGAATTACGACTCACTACAGGG
	A-74	TTTAATCCTCAGCTTACACTCTTTCCCTACACGACGCTCTTCCGATCTCCATCTCGACTCACTACAGGG
	A-75	TTTAATCCTCAGCTTACACTCTTTCCCTACACGACGCTCTTCCGATCTTGATCACGACTCACTACAGGG
	A-76	TTTAATCCTCAGCTTACACTCTTTCCCTACACGACGCTCTTCCGATCTCGTATTCGACTCACTACAGGG
	A-77	TTTAATCCTCAGCTTACACTCTTTCCCTACACGACGCTCTTCCGATCTCGGCAGCGACTCACTACAGGG
	A-78	TTTAATCCTCAGCTTACACTCTTTCCCTACACGACGCTCTTCCGATCTGACACTCGACTCACTACAGGG
	A-79	TTTAATCCTCAGCTTACACTCTTTCCCTACACGACGCTCTTCCGATCTTTCCGCCGACTCACTACAGGG
	A-80	TTTAATCCTCAGCTTACACTCTTTCCCTACACGACGCTCTTCCGATCTCTCGCACGACTCACTACAGGG
	A-81	TTTAATCCTCAGCTTACACTCTTTCCCTACACGACGCTCTTCCGATCTGTATACCGACTCACTACAGGG
	A-82	TTTAATCCTCAGCTTACACTCTTTCCCTACACGACGCTCTTCCGATCTTGTCACCGACTCACTACAGGG
	A-83	TTTAATCCTCAGCTTACACTCTTTCCCTACACGACGCTCTTCCGATCTTGCGGACGACTCACTACAGGG
	A-84	TTTAATCCTCAGCTTACACTCTTTCCCTACACGACGCTCTTCCGATCTACGAGCCGACTCACTACAGGG
	A-85	TTTAATCCTCAGCTTACACTCTTTCCCTACACGACGCTCTTCCGATCTACACCCCGACTCACTACAGGG
	A-86	TTTAATCCTCAGCTTACACTCTTTCCCTACACGACGCTCTTCCGATCTCGCTTGCGACTCACTACAGGG
	A-87	TTTAATCCTCAGCTTACACTCTTTCCCTACACGACGCTCTTCCGATCTTGCAATCGACTCACTACAGGG
	A-88	TTTAATCCTCAGCTTACACTCTTTCCCTACACGACGCTCTTCCGATCTCAACAACGACTCACTACAGGG
	A-89	TTTAATCCTCAGCTTACACTCTTTCCCTACACGACGCTCTTCCGATCTCTGAAACGACTCACTACAGGG
	A-90	TTTAATCCTCAGCTTACACTCTTTCCCTACACGACGCTCTTCCGATCTAACCTACGACTCACTACAGGG
	A-91	TTTAATCCTCAGCTTACACTCTTTCCCTACACGACGCTCTTCCGATCTACCTGACGACTCACTACAGGG
	A-92	TTTAATCCTCAGCTTACACTCTTTCCCTACACGACGCTCTTCCGATCTTCACTTCGACTCACTACAGGG
	A-93	TTTAATCCTCAGCTTACACTCTTTCCCTACACGACGCTCTTCCGATCTGGGCGACGACTCACTACAGGG
	A-94	TTTAATCCTCAGCTTACACTCTTTCCCTACACGACGCTCTTCCGATCTCGCACCCGACTCACTACAGGG
	A-95	TTTAATCCTCAGCTTACACTCTTTCCCTACACGACGCTCTTCCGATCTCGAGTACGACTCACTACAGGG
	A-96	TTTAATCCTCAGCTTACACTCTTTCCCTACACGACGCTCTTCCGATCTCCTTTCCGACTCACTACAGGG
	Oligonucleotides B
	B-1	CGATCGTGTCACCGACCTAAACCCTGTAGTGAGTCG
	B-2	CGATCGTGTCACCGATGGAATCCCTGTAGTGAGTCG
	B-3	CGATCGTGTCACCGATTGAGCCCCTGTAGTGAGTCG
	B-4	CGATCGTGTCACCGAGGGATGCCCTGTAGTGAGTCG
	B-5	CGATCGTGTCACCGAGTCCAACCCTGTAGTGAGTCG
	B-6	CGATCGTGTCACCGAACACAGCCCTGTAGTGAGTCG
	B-7	CGATCGTGTCACCGAATGTCCCCCTGTAGTGAGTCG
	B-8	CGATCGTGTCACCGAACTTTGCCCTGTAGTGAGTCG
	B-9	CGATCGTGTCACCGACCGCTTCCCTGTAGTGAGTCG
	B-10	CGATCGTGTCACCGATTTATTCCCTGTAGTGAGTCG
	B-11	CGATCGTGTCACCGACTCCTCCCCTGTAGTGAGTCG
	B-12	CGATCGTGTCACCGATGTACCCCCTGTAGTGAGTCG
	B-13	CGATCGTGTCACCGACTCGCTCCCTGTAGTGAGTCG
	B-14	CGATCGTGTCACCGAACCGACCCCTGTAGTGAGTCG
	B-15	CGATCGTGTCACCGAGCAAATCCCTGTAGTGAGTCG
	B-16	CGATCGTGTCACCGAAGTCCTCCCTGTAGTGAGTCG
	B-17	CGATCGTGTCACCGAGAGGGCCCCTGTAGTGAGTCG
	B-18	CGATCGTGTCACCGATTACGACCCTGTAGTGAGTCG
	B-19	CGATCGTGTCACCGAGTCTGGCCCTGTAGTGAGTCG
	B-20	CGATCGTGTCACCGATACATACCCTGTAGTGAGTCG
	B-21	CGATCGTGTCACCGATATTGTCCCTGTAGTGAGTCG
	B-22	CGATCGTGTCACCGAAAGCATCCCTGTAGTGAGTCG
	B-23	CGATCGTGTCACCGATAAACTCCCTGTAGTGAGTCG
	B-24	CGATCGTGTCACCGACTTGTGCCCTGTAGTGAGTCG
	B-25	CGATCGTGTCACCGAGTTGATCCCTGTAGTGAGTCG
	B-26	CGATCGTGTCACCGACGACTACCCTGTAGTGAGTCG
	B-27	CGATCGTGTCACCGATCTCTACCCTGTAGTGAGTCG
	B-28	CGATCGTGTCACCGACGGGACCCCTGTAGTGAGTCG
	B-29	CGATCGTGTCACCGAGAAGTACCCTGTAGTGAGTCG
	B-30	CGATCGTGTCACCGAAACTTTCCCTGTAGTGAGTCG
	B-31	CGATCGTGTCACCGACCCTTACCCTGTAGTGAGTCG
	B-32	CGATCGTGTCACCGAGGCAACCCCTGTAGTGAGTCG
	B-33	CGATCGTGTCACCGAGTACTTCCCTGTAGTGAGTCG
	B-34	CGATCGTGTCACCGAAAGATCCCCTGTAGTGAGTCG
	B-35	CGATCGTGTCACCGAAGTTAACCCTGTAGTGAGTCG
	B-36	CGATCGTGTCACCGAATTCGCCCCTGTAGTGAGTCG
	B-37	CGATCGTGTCACCGATAGCGGCCCTGTAGTGAGTCG
	B-38	CGATCGTGTCACCGAGCTTCACCCTGTAGTGAGTCG
	B-39	CGATCGTGTCACCGACTGTATCCCTGTAGTGAGTCG
	B-40	CGATCGTGTCACCGACAGAAGCCCTGTAGTGAGTCG
	B-41	CGATCGTGTCACCGAGATCTCCCCTGTAGTGAGTCG
	B-42	CGATCGTGTCACCGACGTCGGCCCTGTAGTGAGTCG
	B-43	CGATCGTGTCACCGAATGGAGCCCTGTAGTGAGTCG
	B-44	CGATCGTGTCACCGACGTTTTCCCTGTAGTGAGTCG
	B-45	CGATCGTGTCACCGAATGCTACCCTGTAGTGAGTCG
	B-46	CGATCGTGTCACCGAACCCGACCCTGTAGTGAGTCG
	B-47	CGATCGTGTCACCGATACCACCCCTGTAGTGAGTCG
	B-48	CGATCGTGTCACCGATCTAGGCCCTGTAGTGAGTCG
	B-49	CGATCGTGTCACCGAAAACCCCCCTGTAGTGAGTCG
	B-50	CGATCGTGTCACCGACGCCATCCCTGTAGTGAGTCG
	B-51	CGATCGTGTCACCGATATGAACCCTGTAGTGAGTCG
	B-52	CGATCGTGTCACCGAGGCGTTCCCTGTAGTGAGTCG
	B-53	CGATCGTGTCACCGAGCAGCCCCCTGTAGTGAGTCG
	B-54	CGATCGTGTCACCGACACAGCCCCTGTAGTGAGTCG
	B-55	CGATCGTGTCACCGACCATCTCCCTGTAGTGAGTCG
	B-56	CGATCGTGTCACCGACATTACCCCTGTAGTGAGTCG
	B-57	CGATCGTGTCACCGAGACCCTCCCTGTAGTGAGTCG
	B-58	CGATCGTGTCACCGAAGAGATCCCTGTAGTGAGTCG
	B-59	CGATCGTGTCACCGACTAGGCCCCTGTAGTGAGTCG
	B-60	CGATCGTGTCACCGACTTTGACCCTGTAGTGAGTCG
	B-61	CGATCGTGTCACCGAATCATGCCCTGTAGTGAGTCG
	B-62	CGATCGTGTCACCGACGCACACCCTGTAGTGAGTCG
	B-63	CGATCGTGTCACCGATCCTGCCCCTGTAGTGAGTCG
	B-64	CGATCGTGTCACCGAGGTAGACCCTGTAGTGAGTCG
	B-65	CGATCGTGTCACCGAACGACTCCCTGTAGTGAGTCG
	B-66	CGATCGTGTCACCGAGCCACGCCCTGTAGTGAGTCG
	B-67	CGATCGTGTCACCGAGGACGCCCCTGTAGTGAGTCG
	B-68	CGATCGTGTCACCGAGCGTTCCCCTGTAGTGAGTCG
	B-69	CGATCGTGTCACCGAATAAGTCCCTGTAGTGAGTCG
	B-70	CGATCGTGTCACCGACATCCACCCTGTAGTGAGTCG
	B-71	CGATCGTGTCACCGAACAATACCCTGTAGTGAGTCG
	B-72	CGATCGTGTCACCGACAACGTCCCTGTAGTGAGTCG
	B-73	CGATCGTGTCACCGATAATTCCCCTGTAGTGAGTCG
	B-74	CGATCGTGTCACCGAAGATGGCCCTGTAGTGAGTCG
	B-75	CGATCGTGTCACCGATGATCACCCTGTAGTGAGTCG
	B-76	CGATCGTGTCACCGAAATACGCCCTGTAGTGAGTCG
	B-77	CGATCGTGTCACCGACTGCCGCCCTGTAGTGAGTCG
	B-78	CGATCGTGTCACCGAAGTGTCCCCTGTAGTGAGTCG
	B-79	CGATCGTGTCACCGAGCGGAACCCTGTAGTGAGTCG
	B-80	CGATCGTGTCACCGATGCGAGCCCTGTAGTGAGTCG
	B-81	CGATCGTGTCACCGAGTATACCCCTGTAGTGAGTCG
	B-82	CGATCGTGTCACCGAGTGACACCCTGTAGTGAGTCG
	B-83	CGATCGTGTCACCGATCCGCACCCTGTAGTGAGTCG
	B-84	CGATCGTGTCACCGAGCTCGTCCCTGTAGTGAGTCG
	B-85	CGATCGTGTCACCGAGGGTGTCCCTGTAGTGAGTCG
	B-86	CGATCGTGTCACCGACAAGCGCCCTGTAGTGAGTCG
	B-87	CGATCGTGTCACCGAATTGCACCCTGTAGTGAGTCG
	B-88	CGATCGTGTCACCGATTGTTGCCCTGTAGTGAGTCG
	B-89	CGATCGTGTCACCGATTTCAGCCCTGTAGTGAGTCG
	B-90	CGATCGTGTCACCGATAGGTTCCCTGTAGTGAGTCG
	B-91	CGATCGTGTCACCGATCAGGTCCCTGTAGTGAGTCG
	B-92	CGATCGTGTCACCGAAAGTGACCCTGTAGTGAGTCG
	B-93	CGATCGTGTCACCGATCGCCCCCCTGTAGTGAGTCG
	B-94	CGATCGTGTCACCGAGGTGCGCCCTGTAGTGAGTCG
	B-95	CGATCGTGTCACCGATACTCGCCCTGTAGTGAGTCG
	B-96	CGATCGTGTCACCGAGAAAGGCCCTGTAGTGAGTCG
	Oligonucleotides C
	C-1	AAAAAAAAAAAAAAAAAAAAAAAAAAAAAANNNNNNCCTAAACGATCGTGTCACCGA
	C-2	AAAAAAAAAAAAAAAAAAAAAAAAAAAAAANNNNNNTGGAATCGATCGTGTCACCGA
	C-3	AAAAAAAAAAAAAAAAAAAAAAAAAAAAAANNNNNNTTGAGCCGATCGTGTCACCGA
	C-4	AAAAAAAAAAAAAAAAAAAAAAAAAAAAAANNNNNNGGGATGCGATCGTGTCACCGA
	C-5	AAAAAAAAAAAAAAAAAAAAAAAAAAAAAANNNNNNGTCCAACGATCGTGTCACCGA
	C-6	AAAAAAAAAAAAAAAAAAAAAAAAAAAAAANNNNNNACACAGCGATCGTGTCACCGA
	C-7	AAAAAAAAAAAAAAAAAAAAAAAAAAAAAANNNNNNATGTCCCGATCGTGTCACCGA
	C-8	AAAAAAAAAAAAAAAAAAAAAAAAAAAAAANNNNNNACTTTGCGATCGTGTCACCGA
	C-9	AAAAAAAAAAAAAAAAAAAAAAAAAAAAAANNNNNNCCGCTTCGATCGTGTCACCGA
	C-10	AAAAAAAAAAAAAAAAAAAAAAAAAAAAAANNNNNNTTTATTCGATCGTGTCACCGA
	C-11	AAAAAAAAAAAAAAAAAAAAAAAAAAAAAANNNNNNCTCCTCCGATCGTGTCACCGA
	C-12	AAAAAAAAAAAAAAAAAAAAAAAAAAAAAANNNNNNTGTACCCGATCGTGTCACCGA
	C-13	AAAAAAAAAAAAAAAAAAAAAAAAAAAAAANNNNNNCTCGCTCGATCGTGTCACCGA
	C-14	AAAAAAAAAAAAAAAAAAAAAAAAAAAAAANNNNNNACCGACCGATCGTGTCACCGA
	C-15	AAAAAAAAAAAAAAAAAAAAAAAAAAAAAANNNNNNGCAAATCGATCGTGTCACCGA
	C-16	AAAAAAAAAAAAAAAAAAAAAAAAAAAAAANNNNNNAGTCCTCGATCGTGTCACCGA
	C-17	AAAAAAAAAAAAAAAAAAAAAAAAAAAAAANNNNNNGAGGGCCGATCGTGTCACCGA
	C-18	AAAAAAAAAAAAAAAAAAAAAAAAAAAAAANNNNNNTTACGACGATCGTGTCACCGA
	C-19	AAAAAAAAAAAAAAAAAAAAAAAAAAAAAANNNNNNGTCTGGCGATCGTGTCACCGA
	C-20	AAAAAAAAAAAAAAAAAAAAAAAAAAAAAANNNNNNTACATACGATCGTGTCACCGA
	C-21	AAAAAAAAAAAAAAAAAAAAAAAAAAAAAANNNNNNTATTGTCGATCGTGTCACCGA
	C-22	AAAAAAAAAAAAAAAAAAAAAAAAAAAAAANNNNNNAAGCATCGATCGTGTCACCGA
	C-23	AAAAAAAAAAAAAAAAAAAAAAAAAAAAAANNNNNNTAAACTCGATCGTGTCACCGA
	C-24	AAAAAAAAAAAAAAAAAAAAAAAAAAAAAANNNNNNCTTGTGCGATCGTGTCACCGA
	C-25	AAAAAAAAAAAAAAAAAAAAAAAAAAAAAANNNNNNGTTGATCGATCGTGTCACCGA
	C-26	AAAAAAAAAAAAAAAAAAAAAAAAAAAAAANNNNNNCGACTACGATCGTGTCACCGA
	C-27	AAAAAAAAAAAAAAAAAAAAAAAAAAAAAANNNNNNTCTCTACGATCGTGTCACCGA
	C-28	AAAAAAAAAAAAAAAAAAAAAAAAAAAAAANNNNNNCGGGACCGATCGTGTCACCGA
	C-29	AAAAAAAAAAAAAAAAAAAAAAAAAAAAAANNNNNNGAAGTACGATCGTGTCACCGA
	C-30	AAAAAAAAAAAAAAAAAAAAAAAAAAAAAANNNNNNAACTTTCGATCGTGTCACCGA
	C-31	AAAAAAAAAAAAAAAAAAAAAAAAAAAAAANNNNNNCCCTTACGATCGTGTCACCGA
	C-32	AAAAAAAAAAAAAAAAAAAAAAAAAAAAAANNNNNNGGCAACCGATCGTGTCACCGA
	C-33	AAAAAAAAAAAAAAAAAAAAAAAAAAAAAANNNNNNGTACTTCGATCGTGTCACCGA
	C-34	AAAAAAAAAAAAAAAAAAAAAAAAAAAAAANNNNNNAAGATCCGATCGTGTCACCGA
	C-35	AAAAAAAAAAAAAAAAAAAAAAAAAAAAAANNNNNNAGTTAACGATCGTGTCACCGA
	C-36	AAAAAAAAAAAAAAAAAAAAAAAAAAAAAANNNNNNATTCGCCGATCGTGTCACCGA
	C-37	AAAAAAAAAAAAAAAAAAAAAAAAAAAAAANNNNNNTAGCGGCGATCGTGTCACCGA
	C-38	AAAAAAAAAAAAAAAAAAAAAAAAAAAAAANNNNNNGCTTCACGATCGTGTCACCGA
	C-39	AAAAAAAAAAAAAAAAAAAAAAAAAAAAAANNNNNNCTGTATCGATCGTGTCACCGA
	C-40	AAAAAAAAAAAAAAAAAAAAAAAAAAAAAANNNNNNCAGAAGCGATCGTGTCACCGA
	C-41	AAAAAAAAAAAAAAAAAAAAAAAAAAAAAANNNNNNGATCTCCGATCGTGTCACCGA
	C-42	AAAAAAAAAAAAAAAAAAAAAAAAAAAAAANNNNNNCGTCGGCGATCGTGTCACCGA
	C-43	AAAAAAAAAAAAAAAAAAAAAAAAAAAAAANNNNNNATGGAGCGATCGTGTCACCGA
	C-44	AAAAAAAAAAAAAAAAAAAAAAAAAAAAAANNNNNNCGTTTTCGATCGTGTCACCGA
	C-45	AAAAAAAAAAAAAAAAAAAAAAAAAAAAAANNNNNNATGCTACGATCGTGTCACCGA
	C-46	AAAAAAAAAAAAAAAAAAAAAAAAAAAAAANNNNNNACCCGACGATCGTGTCACCGA
	C-47	AAAAAAAAAAAAAAAAAAAAAAAAAAAAAANNNNNNTACCACCGATCGTGTCACCGA
	C-48	AAAAAAAAAAAAAAAAAAAAAAAAAAAAAANNNNNNTCTAGGCGATCGTGTCACCGA
	C-49	AAAAAAAAAAAAAAAAAAAAAAAAAAAAAANNNNNNAAACCCCGATCGTGTCACCGA
	C-50	AAAAAAAAAAAAAAAAAAAAAAAAAAAAAANNNNNNCGCCATCGATCGTGTCACCGA
	C-51	AAAAAAAAAAAAAAAAAAAAAAAAAAAAAANNNNNNTATGAACGATCGTGTCACCGA
	C-52	AAAAAAAAAAAAAAAAAAAAAAAAAAAAAANNNNNNGGCGTTCGATCGTGTCACCGA
	C-53	AAAAAAAAAAAAAAAAAAAAAAAAAAAAAANNNNNNGCAGCCCGATCGTGTCACCGA
	C-54	AAAAAAAAAAAAAAAAAAAAAAAAAAAAAANNNNNNCACAGCCGATCGTGTCACCGA
	C-55	AAAAAAAAAAAAAAAAAAAAAAAAAAAAAANNNNNNCCATCTCGATCGTGTCACCGA
	C-56	AAAAAAAAAAAAAAAAAAAAAAAAAAAAAANNNNNNCATTACCGATCGTGTCACCGA
	C-57	AAAAAAAAAAAAAAAAAAAAAAAAAAAAAANNNNNNGACCCTCGATCGTGTCACCGA
	C-58	AAAAAAAAAAAAAAAAAAAAAAAAAAAAAANNNNNNAGAGATCGATCGTGTCACCGA
	C-59	AAAAAAAAAAAAAAAAAAAAAAAAAAAAAANNNNNNCTAGGCCGATCGTGTCACCGA
	C-60	AAAAAAAAAAAAAAAAAAAAAAAAAAAAAANNNNNNCTTTGACGATCGTGTCACCGA
	C-61	AAAAAAAAAAAAAAAAAAAAAAAAAAAAAANNNNNNATCATGCGATCGTGTCACCGA
	C-62	AAAAAAAAAAAAAAAAAAAAAAAAAAAAAANNNNNNCGCACACGATCGTGTCACCGA
	C-63	AAAAAAAAAAAAAAAAAAAAAAAAAAAAAANNNNNNTCCTGCCGATCGTGTCACCGA
	C-64	AAAAAAAAAAAAAAAAAAAAAAAAAAAAAANNNNNNGGTAGACGATCGTGTCACCGA
	C-65	AAAAAAAAAAAAAAAAAAAAAAAAAAAAAANNNNNNACGACTCGATCGTGTCACCGA
	C-66	AAAAAAAAAAAAAAAAAAAAAAAAAAAAAANNNNNNGCCACGCGATCGTGTCACCGA
	C-67	AAAAAAAAAAAAAAAAAAAAAAAAAAAAAANNNNNNGGACGCCGATCGTGTCACCGA
	C-68	AAAAAAAAAAAAAAAAAAAAAAAAAAAAAANNNNNNGCGTTCCGATCGTGTCACCGA
	C-69	AAAAAAAAAAAAAAAAAAAAAAAAAAAAAANNNNNNATAAGTCGATCGTGTCACCGA
	C-70	AAAAAAAAAAAAAAAAAAAAAAAAAAAAAANNNNNNCATCCACGATCGTGTCACCGA
	C-71	AAAAAAAAAAAAAAAAAAAAAAAAAAAAAANNNNNNACAATACGATCGTGTCACCGA
	C-72	AAAAAAAAAAAAAAAAAAAAAAAAAAAAAANNNNNNCAACGTCGATCGTGTCACCGA
	C-73	AAAAAAAAAAAAAAAAAAAAAAAAAAAAAANNNNNNTAATTCCGATCGTGTCACCGA
	C-74	AAAAAAAAAAAAAAAAAAAAAAAAAAAAAANNNNNNAGATGGCGATCGTGTCACCGA
	C-75	AAAAAAAAAAAAAAAAAAAAAAAAAAAAAANNNNNNTGATCACGATCGTGTCACCGA
	C-76	AAAAAAAAAAAAAAAAAAAAAAAAAAAAAANNNNNNAATACGCGATCGTGTCACCGA
	C-77	AAAAAAAAAAAAAAAAAAAAAAAAAAAAAANNNNNNCTGCCGCGATCGTGTCACCGA
	C-78	AAAAAAAAAAAAAAAAAAAAAAAAAAAAAANNNNNNAGTGTCCGATCGTGTCACCGA
	C-79	AAAAAAAAAAAAAAAAAAAAAAAAAAAAAANNNNNNGCGGAACGATCGTGTCACCGA
	C-80	AAAAAAAAAAAAAAAAAAAAAAAAAAAAAANNNNNNTGCGAGCGATCGTGTCACCGA
	C-81	AAAAAAAAAAAAAAAAAAAAAAAAAAAAAANNNNNNGTATACCGATCGTGTCACCGA
	C-82	AAAAAAAAAAAAAAAAAAAAAAAAAAAAAANNNNNNGTGACACGATCGTGTCACCGA
	C-83	AAAAAAAAAAAAAAAAAAAAAAAAAAAAAANNNNNNTCCGCACGATCGTGTCACCGA
	C-84	AAAAAAAAAAAAAAAAAAAAAAAAAAAAAANNNNNNGCTCGTCGATCGTGTCACCGA
	C-85	AAAAAAAAAAAAAAAAAAAAAAAAAAAAAANNNNNNGGGTGTCGATCGTGTCACCGA
	C-86	AAAAAAAAAAAAAAAAAAAAAAAAAAAAAANNNNNNCAAGCGCGATCGTGTCACCGA
	C-87	AAAAAAAAAAAAAAAAAAAAAAAAAAAAAANNNNNNATTGCACGATCGTGTCACCGA
	C-88	AAAAAAAAAAAAAAAAAAAAAAAAAAAAAANNNNNNTTGTTGCGATCGTGTCACCGA
	C-89	AAAAAAAAAAAAAAAAAAAAAAAAAAAAAANNNNNNTTTCAGCGATCGTGTCACCGA
	C-90	AAAAAAAAAAAAAAAAAAAAAAAAAAAAAANNNNNNTAGGTTCGATCGTGTCACCGA
	C-91	AAAAAAAAAAAAAAAAAAAAAAAAAAAAAANNNNNNTCAGGTCGATCGTGTCACCGA
	C-92	AAAAAAAAAAAAAAAAAAAAAAAAAAAAAANNNNNNAAGTGACGATCGTGTCACCGA
	C-93	AAAAAAAAAAAAAAAAAAAAAAAAAAAAAANNNNNNTCGCCCCGATCGTGTCACCGA
	C-94	AAAAAAAAAAAAAAAAAAAAAAAAAAAAAANNNNNNGGTGCGCGATCGTGTCACCGA
	C-95	AAAAAAAAAAAAAAAAAAAAAAAAAAAAAANNNNNNTACTCGCGATCGTGTCACCGA
	C-96	AAAAAAAAAAAAAAAAAAAAAAAAAAAAAANNNNNNGAAAGGCGATCGTGTCACCGA

## Sheet: primers_library construction
		Oligonucleotide sequences used in updated Microwell seq library construction
		TSO LNA primer	ACACTCTTTCCCTACACGACGCCCAArGrG+G
		dn-TSO oligos	ACACTCTTTCCCTACACGACGCCCANNNGGNNNB
		TSO-PCR primer	ACACTCTTTCCCTACACGAC*G*C
		P5 primer for illumina	AATGATACGGCGACCACCGAGATCTACACTCTTTCCCTACACGACGCTCT*T*C
		P5 primer for MGI	5'P-GAACGACATGGCTACGATCCGACTTACACTCTTTCCCTACACGACGCTCT*T*C
		Universal P5 primer for MGI	5'P-GAACGACATGGCTACGATCCGACTTTCGTCGGCAGCGTC
		2100 primer P5 for Illumina	AATGATACGGCGACCACCGA
		2100 primer P7 for Illumina	CAAGCAGAAGACGGCATACGA
		2100 primer P5 for MGI	5'P-GAACGACATGGCTACGATCCGAC
		2100 primer P7 for MGI	TGTGAGCCAAGGAGTTGTTGTCTTC
		Indexed P7 primers for MGI
		N01	TGTGAGCCAAGGAGTTGTTGTCTTC ATCGGACCTA GTCTCGTGGGCTCGG
		N02	TGTGAGCCAAGGAGTTGTTGTCTTC GATTCCGTCC GTCTCGTGGGCTCGG
		N03	TGTGAGCCAAGGAGTTGTTGTCTTC CGGCAGTAAG GTCTCGTGGGCTCGG
		N04	TGTGAGCCAAGGAGTTGTTGTCTTC TCAATTAGGT GTCTCGTGGGCTCGG
		N05	TGTGAGCCAAGGAGTTGTTGTCTTC CGGATACGAA GTCTCGTGGGCTCGG
		N06	TGTGAGCCAAGGAGTTGTTGTCTTC GCTCGTTACC GTCTCGTGGGCTCGG
		N07	TGTGAGCCAAGGAGTTGTTGTCTTC TTATACGTTG GTCTCGTGGGCTCGG
		N08	TGTGAGCCAAGGAGTTGTTGTCTTC AACGCGACGT GTCTCGTGGGCTCGG
		N09	TGTGAGCCAAGGAGTTGTTGTCTTC GCTAGCAGAA GTCTCGTGGGCTCGG
		N10	TGTGAGCCAAGGAGTTGTTGTCTTC CTATCTTCCT GTCTCGTGGGCTCGG
		N11	TGTGAGCCAAGGAGTTGTTGTCTTC AAGCAAGAGC GTCTCGTGGGCTCGG
		N12	TGTGAGCCAAGGAGTTGTTGTCTTC TGCGTGCTTG GTCTCGTGGGCTCGG
		N13	TGTGAGCCAAGGAGTTGTTGTCTTC CGGATTGCCG GTCTCGTGGGCTCGG
		N14	TGTGAGCCAAGGAGTTGTTGTCTTC GAATCCTGAT GTCTCGTGGGCTCGG
		N15	TGTGAGCCAAGGAGTTGTTGTCTTC TCTGGAATGA GTCTCGTGGGCTCGG
		N16	TGTGAGCCAAGGAGTTGTTGTCTTC ATCCAGCATC GTCTCGTGGGCTCGG
		N25	TGTGAGCCAAGGAGTTGTTGTCTTC TTGTCCTCTA GTCTCGTGGGCTCGG
		N26	TGTGAGCCAAGGAGTTGTTGTCTTC ATTCGCTAGG GTCTCGTGGGCTCGG
		N28	TGTGAGCCAAGGAGTTGTTGTCTTC ACAGCTCAGC GTCTCGTGGGCTCGG
		N29	TGTGAGCCAAGGAGTTGTTGTCTTC TATCTAGGTT GTCTCGTGGGCTCGG
		N30	TGTGAGCCAAGGAGTTGTTGTCTTC GAGATGGCAA GTCTCGTGGGCTCGG
		N32	TGTGAGCCAAGGAGTTGTTGTCTTC GCCGATAGCG GTCTCGTGGGCTCGG
		N33	TGTGAGCCAAGGAGTTGTTGTCTTC CCATCGTTGC GTCTCGTGGGCTCGG
		N34	TGTGAGCCAAGGAGTTGTTGTCTTC TGAACGATTA GTCTCGTGGGCTCGG
		N35	TGTGAGCCAAGGAGTTGTTGTCTTC TAGAGCGAAC GTCTCGTGGGCTCGG
		N36	TGTGAGCCAAGGAGTTGTTGTCTTC ATGTGTGAGA GTCTCGTGGGCTCGG
		N37	TGTGAGCCAAGGAGTTGTTGTCTTC ATCCTAACAG GTCTCGTGGGCTCGG
		N38	TGTGAGCCAAGGAGTTGTTGTCTTC CGCGTCTGCG GTCTCGTGGGCTCGG
		N39	TGTGAGCCAAGGAGTTGTTGTCTTC GATGATCCTT GTCTCGTGGGCTCGG
		N41	TGTGAGCCAAGGAGTTGTTGTCTTC ATGCATCTAA GTCTCGTGGGCTCGG
		N42	TGTGAGCCAAGGAGTTGTTGTCTTC AGCTCTGGAC GTCTCGTGGGCTCGG
		N43	TGTGAGCCAAGGAGTTGTTGTCTTC CTATCACGTG GTCTCGTGGGCTCGG
		N44	TGTGAGCCAAGGAGTTGTTGTCTTC GGACTAGTGG GTCTCGTGGGCTCGG
		N45	TGTGAGCCAAGGAGTTGTTGTCTTC GCCAAGTCCA GTCTCGTGGGCTCGG
		N46	TGTGAGCCAAGGAGTTGTTGTCTTC CCTGTCAAGC GTCTCGTGGGCTCGG
		N47	TGTGAGCCAAGGAGTTGTTGTCTTC TAGAGGTCTT GTCTCGTGGGCTCGG
		N48	TGTGAGCCAAGGAGTTGTTGTCTTC TATGGCAACT GTCTCGTGGGCTCGG
		N49	TGTGAGCCAAGGAGTTGTTGTCTTC CTGCGTACAT GTCTCGTGGGCTCGG
		N50	TGTGAGCCAAGGAGTTGTTGTCTTC ATCTCATTAA GTCTCGTGGGCTCGG
		N51	TGTGAGCCAAGGAGTTGTTGTCTTC AAGTGGCGCA GTCTCGTGGGCTCGG
		N52	TGTGAGCCAAGGAGTTGTTGTCTTC GGCCTTAATG GTCTCGTGGGCTCGG
		N53	TGTGAGCCAAGGAGTTGTTGTCTTC TCTGAGGCGG GTCTCGTGGGCTCGG
		N55	TGTGAGCCAAGGAGTTGTTGTCTTC GATAACCGGC GTCTCGTGGGCTCGG
		N56	TGTGAGCCAAGGAGTTGTTGTCTTC TCAATATTCC GTCTCGTGGGCTCGG
		N57	TGTGAGCCAAGGAGTTGTTGTCTTC TCCGTTGAAT GTCTCGTGGGCTCGG
		N58	TGTGAGCCAAGGAGTTGTTGTCTTC CAGTACAGTT GTCTCGTGGGCTCGG
		N59	TGTGAGCCAAGGAGTTGTTGTCTTC ATTGAGGTAC GTCTCGTGGGCTCGG
		N60	TGTGAGCCAAGGAGTTGTTGTCTTC ATTAGAAGTC GTCTCGTGGGCTCGG
		N61	TGTGAGCCAAGGAGTTGTTGTCTTC CAACGCTTCA GTCTCGTGGGCTCGG
		N62	TGTGAGCCAAGGAGTTGTTGTCTTC GGATCGCACG GTCTCGTGGGCTCGG
		N63	TGTGAGCCAAGGAGTTGTTGTCTTC TGCCTTCCGA GTCTCGTGGGCTCGG
		N64	TGTGAGCCAAGGAGTTGTTGTCTTC GCGACATCGG GTCTCGTGGGCTCGG
		N65	TGTGAGCCAAGGAGTTGTTGTCTTC CATTCTAAGT GTCTCGTGGGCTCGG
		N66	TGTGAGCCAAGGAGTTGTTGTCTTC CAGGCTTGGA GTCTCGTGGGCTCGG
		N67	TGTGAGCCAAGGAGTTGTTGTCTTC ATCATCGTCT GTCTCGTGGGCTCGG
		N68	TGTGAGCCAAGGAGTTGTTGTCTTC GTCTTGTGAG GTCTCGTGGGCTCGG
		N69	TGTGAGCCAAGGAGTTGTTGTCTTC AGTAGGAACG GTCTCGTGGGCTCGG
		N70	TGTGAGCCAAGGAGTTGTTGTCTTC TCACAACCAC GTCTCGTGGGCTCGG
		N71	TGTGAGCCAAGGAGTTGTTGTCTTC GCAGGCCTTC GTCTCGTGGGCTCGG
		N72	TGTGAGCCAAGGAGTTGTTGTCTTC TGGCAAGCTA GTCTCGTGGGCTCGG
		N73	TGTGAGCCAAGGAGTTGTTGTCTTC GAGCATTGTC GTCTCGTGGGCTCGG
		N74	TGTGAGCCAAGGAGTTGTTGTCTTC TGTGATTAGC GTCTCGTGGGCTCGG
		N75	TGTGAGCCAAGGAGTTGTTGTCTTC CCTATGGACT GTCTCGTGGGCTCGG
		N76	TGTGAGCCAAGGAGTTGTTGTCTTC TAGGCGATAG GTCTCGTGGGCTCGG
		N77	TGTGAGCCAAGGAGTTGTTGTCTTC AGACCACGAT GTCTCGTGGGCTCGG
		N78	TGTGAGCCAAGGAGTTGTTGTCTTC GTATTAGCCA GTCTCGTGGGCTCGG
		N79	TGTGAGCCAAGGAGTTGTTGTCTTC CTCTGCACTG GTCTCGTGGGCTCGG
		N80	TGTGAGCCAAGGAGTTGTTGTCTTC ACCAGCCTGA GTCTCGTGGGCTCGG
		N81	TGTGAGCCAAGGAGTTGTTGTCTTC GCGTGAGTAT GTCTCGTGGGCTCGG
		N82	TGTGAGCCAAGGAGTTGTTGTCTTC CGCGGAGCAT GTCTCGTGGGCTCGG
		N83	TGTGAGCCAAGGAGTTGTTGTCTTC CAAGTTCACA GTCTCGTGGGCTCGG
		N84	TGTGAGCCAAGGAGTTGTTGTCTTC AGCACCTCTC GTCTCGTGGGCTCGG
		N85	TGTGAGCCAAGGAGTTGTTGTCTTC TTACAGTGCA GTCTCGTGGGCTCGG
		N86	TGTGAGCCAAGGAGTTGTTGTCTTC TTGCCTAGGC GTCTCGTGGGCTCGG
		N87	TGTGAGCCAAGGAGTTGTTGTCTTC GCTATGATGG GTCTCGTGGGCTCGG
		N88	TGTGAGCCAAGGAGTTGTTGTCTTC AATTACCATG GTCTCGTGGGCTCGG
		N89	TGTGAGCCAAGGAGTTGTTGTCTTC AGACATGGTG GTCTCGTGGGCTCGG
		N90	TGTGAGCCAAGGAGTTGTTGTCTTC CCAGACATAT GTCTCGTGGGCTCGG
		N91	TGTGAGCCAAGGAGTTGTTGTCTTC ACGCTTCCTT GTCTCGTGGGCTCGG
		N92	TGTGAGCCAAGGAGTTGTTGTCTTC GACGTCTTGA GTCTCGTGGGCTCGG
		N93	TGTGAGCCAAGGAGTTGTTGTCTTC TACTGAGCGG GTCTCGTGGGCTCGG
		N94	TGTGAGCCAAGGAGTTGTTGTCTTC TGTACACACC GTCTCGTGGGCTCGG
		N95	TGTGAGCCAAGGAGTTGTTGTCTTC CTTACGTGAA GTCTCGTGGGCTCGG
		N96	TGTGAGCCAAGGAGTTGTTGTCTTC GTGTGGAACC GTCTCGTGGGCTCGG
		N97	TGTGAGCCAAGGAGTTGTTGTCTTC AAGAATACCT GTCTCGTGGGCTCGG
		N98	TGTGAGCCAAGGAGTTGTTGTCTTC GTTGCATTCG GTCTCGTGGGCTCGG
		N99	TGTGAGCCAAGGAGTTGTTGTCTTC CGCCGTTGAA GTCTCGTGGGCTCGG
		N100	TGTGAGCCAAGGAGTTGTTGTCTTC TTCCGCCGAG GTCTCGTGGGCTCGG
		N101	TGTGAGCCAAGGAGTTGTTGTCTTC CCATTACCGT GTCTCGTGGGCTCGG
		N102	TGTGAGCCAAGGAGTTGTTGTCTTC ACGTCGGATC GTCTCGTGGGCTCGG
		N103	TGTGAGCCAAGGAGTTGTTGTCTTC TGTATCGTGA GTCTCGTGGGCTCGG
		N104	TGTGAGCCAAGGAGTTGTTGTCTTC GAAGAGAATC GTCTCGTGGGCTCGG
		N114	TGTGAGCCAAGGAGTTGTTGTCTTC CTGACTCTGG GTCTCGTGGGCTCGG
		N115	TGTGAGCCAAGGAGTTGTTGTCTTC ACTGCCTGTT GTCTCGTGGGCTCGG
		N116	TGTGAGCCAAGGAGTTGTTGTCTTC GTCATGGAGC GTCTCGTGGGCTCGG
		N117	TGTGAGCCAAGGAGTTGTTGTCTTC GGATAGACAT GTCTCGTGGGCTCGG
		N121	TGTGAGCCAAGGAGTTGTTGTCTTC TTGATCAAGG GTCTCGTGGGCTCGG
		N122	TGTGAGCCAAGGAGTTGTTGTCTTC TGCCACTTCC GTCTCGTGGGCTCGG
		N123	TGTGAGCCAAGGAGTTGTTGTCTTC GTAGAATGTT GTCTCGTGGGCTCGG
		N124	TGTGAGCCAAGGAGTTGTTGTCTTC GACTCGCGTC GTCTCGTGGGCTCGG
		N125	TGTGAGCCAAGGAGTTGTTGTCTTC AGTGTTATAG GTCTCGTGGGCTCGG
		N126	TGTGAGCCAAGGAGTTGTTGTCTTC ACACGAGACT GTCTCGTGGGCTCGG
		N127	TGTGAGCCAAGGAGTTGTTGTCTTC CATAGGCCGA GTCTCGTGGGCTCGG
		N128	TGTGAGCCAAGGAGTTGTTGTCTTC CCGTCTGCAA GTCTCGTGGGCTCGG
		Custom Read1 X-linker 1	CGCCGACGCACAGGGTGCCTCGACCGCATGGCGCGGAACCATGGTTCCGCGCACACTCTTTCCCTACACGACGCTCTTCCGATCT
		Custom Read1 X-linker 2	CATGCGGTCGAGGCACCCTGTGCGTCGGCGGGCTGCATGCCGGCATGCAGCCACACTCTTTCCCTACACGACGCTCTTCCGATCT
