# Supplementary material for: Dissecting cross‐lineage tumourigenesis under p53 inactivation through single‐cell multi‐omics and spatial transcriptomics
Source: Clin Transl Med. 2025 Aug 31;15(9):e70461. doi: 10.1002/ctm2.70461 (PMC12399789; doi:10.1002/ctm2.70461)
Supplement: Supplementary file 4 — Supporting Information [file CTM2-15-e70461-s003.xlsx]

## Sheet: primers_beads synthesis
					Indexed bead sequences and oligonucleotide sequences used in beads Synthesis for updated Microwell ATAC-seq
Updated Microwell ATAC-seq	Indexed bead seq	5'-Bead-Linker-TTTAGGGATAACAGGGTAATAAGCAGTGGTATCAACGCAGAGTACGTjjjjjjCGACTCACTACAGGGjjjjjjTCGGTGACACGATCGjjjjjjnnnnnnTTTTTTTTTTTTTTTTTTTTTTTTTTTTTT
	Amino-modified oligonucleotides A
	A-1	TTTAGGGATAACAGGGTAATAAGCAGTGGTATCAACGCAGAGTACGTTTTAGGCGACTCACTACAGGG
	A-2	TTTAGGGATAACAGGGTAATAAGCAGTGGTATCAACGCAGAGTACGTATTCCA CGACTCACTACAGGG
	A-3	TTTAGGGATAACAGGGTAATAAGCAGTGGTATCAACGCAGAGTACGTGCTCAACGACTCACTACAGGG
	A-4	TTTAGGGATAACAGGGTAATAAGCAGTGGTATCAACGCAGAGTACGTCATCCCCGACTCACTACAGGG
	A-5	TTTAGGGATAACAGGGTAATAAGCAGTGGTATCAACGCAGAGTACGTTTGGACCGACTCACTACAGGG
	A-6	TTTAGGGATAACAGGGTAATAAGCAGTGGTATCAACGCAGAGTACGTCTGTGTCGACTCACTACAGGG
	A-7	TTTAGGGATAACAGGGTAATAAGCAGTGGTATCAACGCAGAGTACGTGGACATCGACTCACTACAGGG
	A-8	TTTAGGGATAACAGGGTAATAAGCAGTGGTATCAACGCAGAGTACGTCAAAGTCGACTCACTACAGGG
	A-9	TTTAGGGATAACAGGGTAATAAGCAGTGGTATCAACGCAGAGTACGTAAGCGGCGACTCACTACAGGG
	A-10	TTTAGGGATAACAGGGTAATAAGCAGTGGTATCAACGCAGAGTACGTAATAAACGACTCACTACAGGG
	A-11	TTTAGGGATAACAGGGTAATAAGCAGTGGTATCAACGCAGAGTACGTGAGGAGCGACTCACTACAGGG
	A-12	TTTAGGGATAACAGGGTAATAAGCAGTGGTATCAACGCAGAGTACGTGGTACACGACTCACTACAGGG
	A-13	TTTAGGGATAACAGGGTAATAAGCAGTGGTATCAACGCAGAGTACGTAGCGAGCGACTCACTACAGGG
	A-14	TTTAGGGATAACAGGGTAATAAGCAGTGGTATCAACGCAGAGTACGTGTCGGTCGACTCACTACAGGG
	A-15	TTTAGGGATAACAGGGTAATAAGCAGTGGTATCAACGCAGAGTACGTATTTGCCGACTCACTACAGGG
	A-16	TTTAGGGATAACAGGGTAATAAGCAGTGGTATCAACGCAGAGTACGTAGGACTCGACTCACTACAGGG
	A-17	TTTAGGGATAACAGGGTAATAAGCAGTGGTATCAACGCAGAGTACGTGCCCTCCGACTCACTACAGGG
	A-18	TTTAGGGATAACAGGGTAATAAGCAGTGGTATCAACGCAGAGTACGTTCGTAACGACTCACTACAGGG
	A-19	TTTAGGGATAACAGGGTAATAAGCAGTGGTATCAACGCAGAGTACGTCCAGACCGACTCACTACAGGG
	A-20	TTTAGGGATAACAGGGTAATAAGCAGTGGTATCAACGCAGAGTACGTTATGTACGACTCACTACAGGG
	A-21	TTTAGGGATAACAGGGTAATAAGCAGTGGTATCAACGCAGAGTACGTACAATACGACTCACTACAGGG
	A-22	TTTAGGGATAACAGGGTAATAAGCAGTGGTATCAACGCAGAGTACGTATGCTTCGACTCACTACAGGG
	A-23	TTTAGGGATAACAGGGTAATAAGCAGTGGTATCAACGCAGAGTACGTAGTTTACGACTCACTACAGGG
	A-24	TTTAGGGATAACAGGGTAATAAGCAGTGGTATCAACGCAGAGTACGTCACAAGCGACTCACTACAGGG
	A-25	TTTAGGGATAACAGGGTAATAAGCAGTGGTATCAACGCAGAGTACGTATCAACCGACTCACTACAGGG
	A-26	TTTAGGGATAACAGGGTAATAAGCAGTGGTATCAACGCAGAGTACGTTAGTCGCGACTCACTACAGGG
	A-27	TTTAGGGATAACAGGGTAATAAGCAGTGGTATCAACGCAGAGTACGTTAGAGACGACTCACTACAGGG
	A-28	TTTAGGGATAACAGGGTAATAAGCAGTGGTATCAACGCAGAGTACGTGTCCCGCGACTCACTACAGGG
	A-29	TTTAGGGATAACAGGGTAATAAGCAGTGGTATCAACGCAGAGTACGTTACTTCCGACTCACTACAGGG
	A-30	TTTAGGGATAACAGGGTAATAAGCAGTGGTATCAACGCAGAGTACGTAAAGTTCGACTCACTACAGGG
	A-31	TTTAGGGATAACAGGGTAATAAGCAGTGGTATCAACGCAGAGTACGTTAAGGGCGACTCACTACAGGG
	A-32	TTTAGGGATAACAGGGTAATAAGCAGTGGTATCAACGCAGAGTACGTGTTGCCCGACTCACTACAGGG
	A-33	TTTAGGGATAACAGGGTAATAAGCAGTGGTATCAACGCAGAGTACGTAAGTACCGACTCACTACAGGG
	A-34	TTTAGGGATAACAGGGTAATAAGCAGTGGTATCAACGCAGAGTACGTGATCTTCGACTCACTACAGGG
	A-35	TTTAGGGATAACAGGGTAATAAGCAGTGGTATCAACGCAGAGTACGTTTAACTCGACTCACTACAGGG
	A-36	TTTAGGGATAACAGGGTAATAAGCAGTGGTATCAACGCAGAGTACGTGCGAATCGACTCACTACAGGG
	A-37	TTTAGGGATAACAGGGTAATAAGCAGTGGTATCAACGCAGAGTACGTCCGCTACGACTCACTACAGGG
	A-38	TTTAGGGATAACAGGGTAATAAGCAGTGGTATCAACGCAGAGTACGTTGAAGCCGACTCACTACAGGG
	A-39	TTTAGGGATAACAGGGTAATAAGCAGTGGTATCAACGCAGAGTACGTATACAGCGACTCACTACAGGG
	A-40	TTTAGGGATAACAGGGTAATAAGCAGTGGTATCAACGCAGAGTACGTCTTCTGCGACTCACTACAGGG
	A-41	TTTAGGGATAACAGGGTAATAAGCAGTGGTATCAACGCAGAGTACGTGAGATCCGACTCACTACAGGG
	A-42	TTTAGGGATAACAGGGTAATAAGCAGTGGTATCAACGCAGAGTACGTCCGACGCGACTCACTACAGGG
	A-43	TTTAGGGATAACAGGGTAATAAGCAGTGGTATCAACGCAGAGTACGTCTCCATCGACTCACTACAGGG
	A-44	TTTAGGGATAACAGGGTAATAAGCAGTGGTATCAACGCAGAGTACGTAAAACGCGACTCACTACAGGG
	A-45	TTTAGGGATAACAGGGTAATAAGCAGTGGTATCAACGCAGAGTACGTTAGCATCGACTCACTACAGGG
	A-46	TTTAGGGATAACAGGGTAATAAGCAGTGGTATCAACGCAGAGTACGTTCGGGTCGACTCACTACAGGG
	A-47	TTTAGGGATAACAGGGTAATAAGCAGTGGTATCAACGCAGAGTACGTGTGGTACGACTCACTACAGGG
	A-48	TTTAGGGATAACAGGGTAATAAGCAGTGGTATCAACGCAGAGTACGTCCTAGACGACTCACTACAGGG
	A-49	TTTAGGGATAACAGGGTAATAAGCAGTGGTATCAACGCAGAGTACGTGGGTTTCGACTCACTACAGGG
	A-50	TTTAGGGATAACAGGGTAATAAGCAGTGGTATCAACGCAGAGTACGTATGGCGCGACTCACTACAGGG
	A-51	TTTAGGGATAACAGGGTAATAAGCAGTGGTATCAACGCAGAGTACGTTTCATACGACTCACTACAGGG
	A-52	TTTAGGGATAACAGGGTAATAAGCAGTGGTATCAACGCAGAGTACGTAACGCCCGACTCACTACAGGG
	A-53	TTTAGGGATAACAGGGTAATAAGCAGTGGTATCAACGCAGAGTACGTGGCTGCCGACTCACTACAGGG
	A-54	TTTAGGGATAACAGGGTAATAAGCAGTGGTATCAACGCAGAGTACGTGCTGTGCGACTCACTACAGGG
	A-55	TTTAGGGATAACAGGGTAATAAGCAGTGGTATCAACGCAGAGTACGTAGATGGCGACTCACTACAGGG
	A-56	TTTAGGGATAACAGGGTAATAAGCAGTGGTATCAACGCAGAGTACGTGTAATGCGACTCACTACAGGG
	A-57	TTTAGGGATAACAGGGTAATAAGCAGTGGTATCAACGCAGAGTACGTAGGGTCCGACTCACTACAGGG
	A-58	TTTAGGGATAACAGGGTAATAAGCAGTGGTATCAACGCAGAGTACGTATCTCTCGACTCACTACAGGG
	A-59	TTTAGGGATAACAGGGTAATAAGCAGTGGTATCAACGCAGAGTACGTGCCTAGCGACTCACTACAGGG
	A-60	TTTAGGGATAACAGGGTAATAAGCAGTGGTATCAACGCAGAGTACGTTCAAAGCGACTCACTACAGGG
	A-61	TTTAGGGATAACAGGGTAATAAGCAGTGGTATCAACGCAGAGTACGTCATGATCGACTCACTACAGGG
	A-62	TTTAGGGATAACAGGGTAATAAGCAGTGGTATCAACGCAGAGTACGTTGTGCGCGACTCACTACAGGG
	A-63	TTTAGGGATAACAGGGTAATAAGCAGTGGTATCAACGCAGAGTACGTGCAGGACGACTCACTACAGGG
	A-64	TTTAGGGATAACAGGGTAATAAGCAGTGGTATCAACGCAGAGTACGTTCTACCCGACTCACTACAGGG
	A-65	TTTAGGGATAACAGGGTAATAAGCAGTGGTATCAACGCAGAGTACGTAGTCGTCGACTCACTACAGGG
	A-66	TTTAGGGATAACAGGGTAATAAGCAGTGGTATCAACGCAGAGTACGTCGTGGCCGACTCACTACAGGG
	A-67	TTTAGGGATAACAGGGTAATAAGCAGTGGTATCAACGCAGAGTACGTGCGTCCCGACTCACTACAGGG
	A-68	TTTAGGGATAACAGGGTAATAAGCAGTGGTATCAACGCAGAGTACGTGAACGCCGACTCACTACAGGG
	A-69	TTTAGGGATAACAGGGTAATAAGCAGTGGTATCAACGCAGAGTACGTACTTATCGACTCACTACAGGG
	A-70	TTTAGGGATAACAGGGTAATAAGCAGTGGTATCAACGCAGAGTACGTTGGATGCGACTCACTACAGGG
	A-71	TTTAGGGATAACAGGGTAATAAGCAGTGGTATCAACGCAGAGTACGTTATTGTCGACTCACTACAGGG
	A-72	TTTAGGGATAACAGGGTAATAAGCAGTGGTATCAACGCAGAGTACGTACGTTGCGACTCACTACAGGG
	A-73	TTTAGGGATAACAGGGTAATAAGCAGTGGTATCAACGCAGAGTACGTGAATTACGACTCACTACAGGG
	A-74	TTTAGGGATAACAGGGTAATAAGCAGTGGTATCAACGCAGAGTACGTCCATCTCGACTCACTACAGGG
	A-75	TTTAGGGATAACAGGGTAATAAGCAGTGGTATCAACGCAGAGTACGTTGATCACGACTCACTACAGGG
	A-76	TTTAGGGATAACAGGGTAATAAGCAGTGGTATCAACGCAGAGTACGTCGTATTCGACTCACTACAGGG
	A-77	TTTAGGGATAACAGGGTAATAAGCAGTGGTATCAACGCAGAGTACGTCGGCAGCGACTCACTACAGGG
	A-78	TTTAGGGATAACAGGGTAATAAGCAGTGGTATCAACGCAGAGTACGTGACACTCGACTCACTACAGGG
	A-79	TTTAGGGATAACAGGGTAATAAGCAGTGGTATCAACGCAGAGTACGTTTCCGCCGACTCACTACAGGG
	A-80	TTTAGGGATAACAGGGTAATAAGCAGTGGTATCAACGCAGAGTACGTCTCGCACGACTCACTACAGGG
	A-81	TTTAGGGATAACAGGGTAATAAGCAGTGGTATCAACGCAGAGTACGTGTATACCGACTCACTACAGGG
	A-82	TTTAGGGATAACAGGGTAATAAGCAGTGGTATCAACGCAGAGTACGTTGTCACCGACTCACTACAGGG
	A-83	TTTAGGGATAACAGGGTAATAAGCAGTGGTATCAACGCAGAGTACGTTGCGGACGACTCACTACAGGG
	A-84	TTTAGGGATAACAGGGTAATAAGCAGTGGTATCAACGCAGAGTACGTACGAGCCGACTCACTACAGGG
	A-85	TTTAGGGATAACAGGGTAATAAGCAGTGGTATCAACGCAGAGTACGTACACCCCGACTCACTACAGGG
	A-86	TTTAGGGATAACAGGGTAATAAGCAGTGGTATCAACGCAGAGTACGTCGCTTGCGACTCACTACAGGG
	A-87	TTTAGGGATAACAGGGTAATAAGCAGTGGTATCAACGCAGAGTACGTTGCAATCGACTCACTACAGGG
	A-88	TTTAGGGATAACAGGGTAATAAGCAGTGGTATCAACGCAGAGTACGTCAACAACGACTCACTACAGGG
	A-89	TTTAGGGATAACAGGGTAATAAGCAGTGGTATCAACGCAGAGTACGTCTGAAACGACTCACTACAGGG
	A-90	TTTAGGGATAACAGGGTAATAAGCAGTGGTATCAACGCAGAGTACGTAACCTACGACTCACTACAGGG
	A-91	TTTAGGGATAACAGGGTAATAAGCAGTGGTATCAACGCAGAGTACGTACCTGACGACTCACTACAGGG
	A-92	TTTAGGGATAACAGGGTAATAAGCAGTGGTATCAACGCAGAGTACGTTCACTTCGACTCACTACAGGG
	A-93	TTTAGGGATAACAGGGTAATAAGCAGTGGTATCAACGCAGAGTACGTGGGCGACGACTCACTACAGGG
	A-94	TTTAGGGATAACAGGGTAATAAGCAGTGGTATCAACGCAGAGTACGTCGCACCCGACTCACTACAGGG
	A-95	TTTAGGGATAACAGGGTAATAAGCAGTGGTATCAACGCAGAGTACGTCGAGTACGACTCACTACAGGG
	A-96	TTTAGGGATAACAGGGTAATAAGCAGTGGTATCAACGCAGAGTACGTCCTTTCCGACTCACTACAGGG
	Microwell-seq & Microwell ATAC-seq
	Oligonucleotides B
	B-1	CGATCGTGTCACCGACCTAAACCCTGTAGTGAGTCG
	B-2	CGATCGTGTCACCGATGGAATCCCTGTAGTGAGTCG
	B-3	CGATCGTGTCACCGATTGAGCCCCTGTAGTGAGTCG
	B-4	CGATCGTGTCACCGAGGGATGCCCTGTAGTGAGTCG
	B-5	CGATCGTGTCACCGAGTCCAACCCTGTAGTGAGTCG
	B-6	CGATCGTGTCACCGAACACAGCCCTGTAGTGAGTCG
	B-7	CGATCGTGTCACCGAATGTCCCCCTGTAGTGAGTCG
	B-8	CGATCGTGTCACCGAACTTTGCCCTGTAGTGAGTCG
	B-9	CGATCGTGTCACCGACCGCTTCCCTGTAGTGAGTCG
	B-10	CGATCGTGTCACCGATTTATTCCCTGTAGTGAGTCG
	B-11	CGATCGTGTCACCGACTCCTCCCCTGTAGTGAGTCG
	B-12	CGATCGTGTCACCGATGTACCCCCTGTAGTGAGTCG
	B-13	CGATCGTGTCACCGACTCGCTCCCTGTAGTGAGTCG
	B-14	CGATCGTGTCACCGAACCGACCCCTGTAGTGAGTCG
	B-15	CGATCGTGTCACCGAGCAAATCCCTGTAGTGAGTCG
	B-16	CGATCGTGTCACCGAAGTCCTCCCTGTAGTGAGTCG
	B-17	CGATCGTGTCACCGAGAGGGCCCCTGTAGTGAGTCG
	B-18	CGATCGTGTCACCGATTACGACCCTGTAGTGAGTCG
	B-19	CGATCGTGTCACCGAGTCTGGCCCTGTAGTGAGTCG
	B-20	CGATCGTGTCACCGATACATACCCTGTAGTGAGTCG
	B-21	CGATCGTGTCACCGATATTGTCCCTGTAGTGAGTCG
	B-22	CGATCGTGTCACCGAAAGCATCCCTGTAGTGAGTCG
	B-23	CGATCGTGTCACCGATAAACTCCCTGTAGTGAGTCG
	B-24	CGATCGTGTCACCGACTTGTGCCCTGTAGTGAGTCG
	B-25	CGATCGTGTCACCGAGTTGATCCCTGTAGTGAGTCG
	B-26	CGATCGTGTCACCGACGACTACCCTGTAGTGAGTCG
	B-27	CGATCGTGTCACCGATCTCTACCCTGTAGTGAGTCG
	B-28	CGATCGTGTCACCGACGGGACCCCTGTAGTGAGTCG
	B-29	CGATCGTGTCACCGAGAAGTACCCTGTAGTGAGTCG
	B-30	CGATCGTGTCACCGAAACTTTCCCTGTAGTGAGTCG
	B-31	CGATCGTGTCACCGACCCTTACCCTGTAGTGAGTCG
	B-32	CGATCGTGTCACCGAGGCAACCCCTGTAGTGAGTCG
	B-33	CGATCGTGTCACCGAGTACTTCCCTGTAGTGAGTCG
	B-34	CGATCGTGTCACCGAAAGATCCCCTGTAGTGAGTCG
	B-35	CGATCGTGTCACCGAAGTTAACCCTGTAGTGAGTCG
	B-36	CGATCGTGTCACCGAATTCGCCCCTGTAGTGAGTCG
	B-37	CGATCGTGTCACCGATAGCGGCCCTGTAGTGAGTCG
	B-38	CGATCGTGTCACCGAGCTTCACCCTGTAGTGAGTCG
	B-39	CGATCGTGTCACCGACTGTATCCCTGTAGTGAGTCG
	B-40	CGATCGTGTCACCGACAGAAGCCCTGTAGTGAGTCG
	B-41	CGATCGTGTCACCGAGATCTCCCCTGTAGTGAGTCG
	B-42	CGATCGTGTCACCGACGTCGGCCCTGTAGTGAGTCG
	B-43	CGATCGTGTCACCGAATGGAGCCCTGTAGTGAGTCG
	B-44	CGATCGTGTCACCGACGTTTTCCCTGTAGTGAGTCG
	B-45	CGATCGTGTCACCGAATGCTACCCTGTAGTGAGTCG
	B-46	CGATCGTGTCACCGAACCCGACCCTGTAGTGAGTCG
	B-47	CGATCGTGTCACCGATACCACCCCTGTAGTGAGTCG
	B-48	CGATCGTGTCACCGATCTAGGCCCTGTAGTGAGTCG
	B-49	CGATCGTGTCACCGAAAACCCCCCTGTAGTGAGTCG
	B-50	CGATCGTGTCACCGACGCCATCCCTGTAGTGAGTCG
	B-51	CGATCGTGTCACCGATATGAACCCTGTAGTGAGTCG
	B-52	CGATCGTGTCACCGAGGCGTTCCCTGTAGTGAGTCG
	B-53	CGATCGTGTCACCGAGCAGCCCCCTGTAGTGAGTCG
	B-54	CGATCGTGTCACCGACACAGCCCCTGTAGTGAGTCG
	B-55	CGATCGTGTCACCGACCATCTCCCTGTAGTGAGTCG
	B-56	CGATCGTGTCACCGACATTACCCCTGTAGTGAGTCG
	B-57	CGATCGTGTCACCGAGACCCTCCCTGTAGTGAGTCG
	B-58	CGATCGTGTCACCGAAGAGATCCCTGTAGTGAGTCG
	B-59	CGATCGTGTCACCGACTAGGCCCCTGTAGTGAGTCG
	B-60	CGATCGTGTCACCGACTTTGACCCTGTAGTGAGTCG
	B-61	CGATCGTGTCACCGAATCATGCCCTGTAGTGAGTCG
	B-62	CGATCGTGTCACCGACGCACACCCTGTAGTGAGTCG
	B-63	CGATCGTGTCACCGATCCTGCCCCTGTAGTGAGTCG
	B-64	CGATCGTGTCACCGAGGTAGACCCTGTAGTGAGTCG
	B-65	CGATCGTGTCACCGAACGACTCCCTGTAGTGAGTCG
	B-66	CGATCGTGTCACCGAGCCACGCCCTGTAGTGAGTCG
	B-67	CGATCGTGTCACCGAGGACGCCCCTGTAGTGAGTCG
	B-68	CGATCGTGTCACCGAGCGTTCCCCTGTAGTGAGTCG
	B-69	CGATCGTGTCACCGAATAAGTCCCTGTAGTGAGTCG
	B-70	CGATCGTGTCACCGACATCCACCCTGTAGTGAGTCG
	B-71	CGATCGTGTCACCGAACAATACCCTGTAGTGAGTCG
	B-72	CGATCGTGTCACCGACAACGTCCCTGTAGTGAGTCG
	B-73	CGATCGTGTCACCGATAATTCCCCTGTAGTGAGTCG
	B-74	CGATCGTGTCACCGAAGATGGCCCTGTAGTGAGTCG
	B-75	CGATCGTGTCACCGATGATCACCCTGTAGTGAGTCG
	B-76	CGATCGTGTCACCGAAATACGCCCTGTAGTGAGTCG
	B-77	CGATCGTGTCACCGACTGCCGCCCTGTAGTGAGTCG
	B-78	CGATCGTGTCACCGAAGTGTCCCCTGTAGTGAGTCG
	B-79	CGATCGTGTCACCGAGCGGAACCCTGTAGTGAGTCG
	B-80	CGATCGTGTCACCGATGCGAGCCCTGTAGTGAGTCG
	B-81	CGATCGTGTCACCGAGTATACCCCTGTAGTGAGTCG
	B-82	CGATCGTGTCACCGAGTGACACCCTGTAGTGAGTCG
	B-83	CGATCGTGTCACCGATCCGCACCCTGTAGTGAGTCG
	B-84	CGATCGTGTCACCGAGCTCGTCCCTGTAGTGAGTCG
	B-85	CGATCGTGTCACCGAGGGTGTCCCTGTAGTGAGTCG
	B-86	CGATCGTGTCACCGACAAGCGCCCTGTAGTGAGTCG
	B-87	CGATCGTGTCACCGAATTGCACCCTGTAGTGAGTCG
	B-88	CGATCGTGTCACCGATTGTTGCCCTGTAGTGAGTCG
	B-89	CGATCGTGTCACCGATTTCAGCCCTGTAGTGAGTCG
	B-90	CGATCGTGTCACCGATAGGTTCCCTGTAGTGAGTCG
	B-91	CGATCGTGTCACCGATCAGGTCCCTGTAGTGAGTCG
	B-92	CGATCGTGTCACCGAAAGTGACCCTGTAGTGAGTCG
	B-93	CGATCGTGTCACCGATCGCCCCCCTGTAGTGAGTCG
	B-94	CGATCGTGTCACCGAGGTGCGCCCTGTAGTGAGTCG
	B-95	CGATCGTGTCACCGATACTCGCCCTGTAGTGAGTCG
	B-96	CGATCGTGTCACCGAGAAAGGCCCTGTAGTGAGTCG
	Oligonucleotides C
	C-1	AAAAAAAAAAAAAAAAAAAAAAAAAAAAAANNNNNNCCTAAACGATCGTGTCACCGA
	C-2	AAAAAAAAAAAAAAAAAAAAAAAAAAAAAANNNNNNTGGAATCGATCGTGTCACCGA
	C-3	AAAAAAAAAAAAAAAAAAAAAAAAAAAAAANNNNNNTTGAGCCGATCGTGTCACCGA
	C-4	AAAAAAAAAAAAAAAAAAAAAAAAAAAAAANNNNNNGGGATGCGATCGTGTCACCGA
	C-5	AAAAAAAAAAAAAAAAAAAAAAAAAAAAAANNNNNNGTCCAACGATCGTGTCACCGA
	C-6	AAAAAAAAAAAAAAAAAAAAAAAAAAAAAANNNNNNACACAGCGATCGTGTCACCGA
	C-7	AAAAAAAAAAAAAAAAAAAAAAAAAAAAAANNNNNNATGTCCCGATCGTGTCACCGA
	C-8	AAAAAAAAAAAAAAAAAAAAAAAAAAAAAANNNNNNACTTTGCGATCGTGTCACCGA
	C-9	AAAAAAAAAAAAAAAAAAAAAAAAAAAAAANNNNNNCCGCTTCGATCGTGTCACCGA
	C-10	AAAAAAAAAAAAAAAAAAAAAAAAAAAAAANNNNNNTTTATTCGATCGTGTCACCGA
	C-11	AAAAAAAAAAAAAAAAAAAAAAAAAAAAAANNNNNNCTCCTCCGATCGTGTCACCGA
	C-12	AAAAAAAAAAAAAAAAAAAAAAAAAAAAAANNNNNNTGTACCCGATCGTGTCACCGA
	C-13	AAAAAAAAAAAAAAAAAAAAAAAAAAAAAANNNNNNCTCGCTCGATCGTGTCACCGA
	C-14	AAAAAAAAAAAAAAAAAAAAAAAAAAAAAANNNNNNACCGACCGATCGTGTCACCGA
	C-15	AAAAAAAAAAAAAAAAAAAAAAAAAAAAAANNNNNNGCAAATCGATCGTGTCACCGA
	C-16	AAAAAAAAAAAAAAAAAAAAAAAAAAAAAANNNNNNAGTCCTCGATCGTGTCACCGA
	C-17	AAAAAAAAAAAAAAAAAAAAAAAAAAAAAANNNNNNGAGGGCCGATCGTGTCACCGA
	C-18	AAAAAAAAAAAAAAAAAAAAAAAAAAAAAANNNNNNTTACGACGATCGTGTCACCGA
	C-19	AAAAAAAAAAAAAAAAAAAAAAAAAAAAAANNNNNNGTCTGGCGATCGTGTCACCGA
	C-20	AAAAAAAAAAAAAAAAAAAAAAAAAAAAAANNNNNNTACATACGATCGTGTCACCGA
	C-21	AAAAAAAAAAAAAAAAAAAAAAAAAAAAAANNNNNNTATTGTCGATCGTGTCACCGA
	C-22	AAAAAAAAAAAAAAAAAAAAAAAAAAAAAANNNNNNAAGCATCGATCGTGTCACCGA
	C-23	AAAAAAAAAAAAAAAAAAAAAAAAAAAAAANNNNNNTAAACTCGATCGTGTCACCGA
	C-24	AAAAAAAAAAAAAAAAAAAAAAAAAAAAAANNNNNNCTTGTGCGATCGTGTCACCGA
	C-25	AAAAAAAAAAAAAAAAAAAAAAAAAAAAAANNNNNNGTTGATCGATCGTGTCACCGA
	C-26	AAAAAAAAAAAAAAAAAAAAAAAAAAAAAANNNNNNCGACTACGATCGTGTCACCGA
	C-27	AAAAAAAAAAAAAAAAAAAAAAAAAAAAAANNNNNNTCTCTACGATCGTGTCACCGA
	C-28	AAAAAAAAAAAAAAAAAAAAAAAAAAAAAANNNNNNCGGGACCGATCGTGTCACCGA
	C-29	AAAAAAAAAAAAAAAAAAAAAAAAAAAAAANNNNNNGAAGTACGATCGTGTCACCGA
	C-30	AAAAAAAAAAAAAAAAAAAAAAAAAAAAAANNNNNNAACTTTCGATCGTGTCACCGA
	C-31	AAAAAAAAAAAAAAAAAAAAAAAAAAAAAANNNNNNCCCTTACGATCGTGTCACCGA
	C-32	AAAAAAAAAAAAAAAAAAAAAAAAAAAAAANNNNNNGGCAACCGATCGTGTCACCGA
	C-33	AAAAAAAAAAAAAAAAAAAAAAAAAAAAAANNNNNNGTACTTCGATCGTGTCACCGA
	C-34	AAAAAAAAAAAAAAAAAAAAAAAAAAAAAANNNNNNAAGATCCGATCGTGTCACCGA
	C-35	AAAAAAAAAAAAAAAAAAAAAAAAAAAAAANNNNNNAGTTAACGATCGTGTCACCGA
	C-36	AAAAAAAAAAAAAAAAAAAAAAAAAAAAAANNNNNNATTCGCCGATCGTGTCACCGA
	C-37	AAAAAAAAAAAAAAAAAAAAAAAAAAAAAANNNNNNTAGCGGCGATCGTGTCACCGA
	C-38	AAAAAAAAAAAAAAAAAAAAAAAAAAAAAANNNNNNGCTTCACGATCGTGTCACCGA
	C-39	AAAAAAAAAAAAAAAAAAAAAAAAAAAAAANNNNNNCTGTATCGATCGTGTCACCGA
	C-40	AAAAAAAAAAAAAAAAAAAAAAAAAAAAAANNNNNNCAGAAGCGATCGTGTCACCGA
	C-41	AAAAAAAAAAAAAAAAAAAAAAAAAAAAAANNNNNNGATCTCCGATCGTGTCACCGA
	C-42	AAAAAAAAAAAAAAAAAAAAAAAAAAAAAANNNNNNCGTCGGCGATCGTGTCACCGA
	C-43	AAAAAAAAAAAAAAAAAAAAAAAAAAAAAANNNNNNATGGAGCGATCGTGTCACCGA
	C-44	AAAAAAAAAAAAAAAAAAAAAAAAAAAAAANNNNNNCGTTTTCGATCGTGTCACCGA
	C-45	AAAAAAAAAAAAAAAAAAAAAAAAAAAAAANNNNNNATGCTACGATCGTGTCACCGA
	C-46	AAAAAAAAAAAAAAAAAAAAAAAAAAAAAANNNNNNACCCGACGATCGTGTCACCGA
	C-47	AAAAAAAAAAAAAAAAAAAAAAAAAAAAAANNNNNNTACCACCGATCGTGTCACCGA
	C-48	AAAAAAAAAAAAAAAAAAAAAAAAAAAAAANNNNNNTCTAGGCGATCGTGTCACCGA
	C-49	AAAAAAAAAAAAAAAAAAAAAAAAAAAAAANNNNNNAAACCCCGATCGTGTCACCGA
	C-50	AAAAAAAAAAAAAAAAAAAAAAAAAAAAAANNNNNNCGCCATCGATCGTGTCACCGA
	C-51	AAAAAAAAAAAAAAAAAAAAAAAAAAAAAANNNNNNTATGAACGATCGTGTCACCGA
	C-52	AAAAAAAAAAAAAAAAAAAAAAAAAAAAAANNNNNNGGCGTTCGATCGTGTCACCGA
	C-53	AAAAAAAAAAAAAAAAAAAAAAAAAAAAAANNNNNNGCAGCCCGATCGTGTCACCGA
	C-54	AAAAAAAAAAAAAAAAAAAAAAAAAAAAAANNNNNNCACAGCCGATCGTGTCACCGA
	C-55	AAAAAAAAAAAAAAAAAAAAAAAAAAAAAANNNNNNCCATCTCGATCGTGTCACCGA
	C-56	AAAAAAAAAAAAAAAAAAAAAAAAAAAAAANNNNNNCATTACCGATCGTGTCACCGA
	C-57	AAAAAAAAAAAAAAAAAAAAAAAAAAAAAANNNNNNGACCCTCGATCGTGTCACCGA
	C-58	AAAAAAAAAAAAAAAAAAAAAAAAAAAAAANNNNNNAGAGATCGATCGTGTCACCGA
	C-59	AAAAAAAAAAAAAAAAAAAAAAAAAAAAAANNNNNNCTAGGCCGATCGTGTCACCGA
	C-60	AAAAAAAAAAAAAAAAAAAAAAAAAAAAAANNNNNNCTTTGACGATCGTGTCACCGA
	C-61	AAAAAAAAAAAAAAAAAAAAAAAAAAAAAANNNNNNATCATGCGATCGTGTCACCGA
	C-62	AAAAAAAAAAAAAAAAAAAAAAAAAAAAAANNNNNNCGCACACGATCGTGTCACCGA
	C-63	AAAAAAAAAAAAAAAAAAAAAAAAAAAAAANNNNNNTCCTGCCGATCGTGTCACCGA
	C-64	AAAAAAAAAAAAAAAAAAAAAAAAAAAAAANNNNNNGGTAGACGATCGTGTCACCGA
	C-65	AAAAAAAAAAAAAAAAAAAAAAAAAAAAAANNNNNNACGACTCGATCGTGTCACCGA
	C-66	AAAAAAAAAAAAAAAAAAAAAAAAAAAAAANNNNNNGCCACGCGATCGTGTCACCGA
	C-67	AAAAAAAAAAAAAAAAAAAAAAAAAAAAAANNNNNNGGACGCCGATCGTGTCACCGA
	C-68	AAAAAAAAAAAAAAAAAAAAAAAAAAAAAANNNNNNGCGTTCCGATCGTGTCACCGA
	C-69	AAAAAAAAAAAAAAAAAAAAAAAAAAAAAANNNNNNATAAGTCGATCGTGTCACCGA
	C-70	AAAAAAAAAAAAAAAAAAAAAAAAAAAAAANNNNNNCATCCACGATCGTGTCACCGA
	C-71	AAAAAAAAAAAAAAAAAAAAAAAAAAAAAANNNNNNACAATACGATCGTGTCACCGA
	C-72	AAAAAAAAAAAAAAAAAAAAAAAAAAAAAANNNNNNCAACGTCGATCGTGTCACCGA
	C-73	AAAAAAAAAAAAAAAAAAAAAAAAAAAAAANNNNNNTAATTCCGATCGTGTCACCGA
	C-74	AAAAAAAAAAAAAAAAAAAAAAAAAAAAAANNNNNNAGATGGCGATCGTGTCACCGA
	C-75	AAAAAAAAAAAAAAAAAAAAAAAAAAAAAANNNNNNTGATCACGATCGTGTCACCGA
	C-76	AAAAAAAAAAAAAAAAAAAAAAAAAAAAAANNNNNNAATACGCGATCGTGTCACCGA
	C-77	AAAAAAAAAAAAAAAAAAAAAAAAAAAAAANNNNNNCTGCCGCGATCGTGTCACCGA
	C-78	AAAAAAAAAAAAAAAAAAAAAAAAAAAAAANNNNNNAGTGTCCGATCGTGTCACCGA
	C-79	AAAAAAAAAAAAAAAAAAAAAAAAAAAAAANNNNNNGCGGAACGATCGTGTCACCGA
	C-80	AAAAAAAAAAAAAAAAAAAAAAAAAAAAAANNNNNNTGCGAGCGATCGTGTCACCGA
	C-81	AAAAAAAAAAAAAAAAAAAAAAAAAAAAAANNNNNNGTATACCGATCGTGTCACCGA
	C-82	AAAAAAAAAAAAAAAAAAAAAAAAAAAAAANNNNNNGTGACACGATCGTGTCACCGA
	C-83	AAAAAAAAAAAAAAAAAAAAAAAAAAAAAANNNNNNTCCGCACGATCGTGTCACCGA
	C-84	AAAAAAAAAAAAAAAAAAAAAAAAAAAAAANNNNNNGCTCGTCGATCGTGTCACCGA
	C-85	AAAAAAAAAAAAAAAAAAAAAAAAAAAAAANNNNNNGGGTGTCGATCGTGTCACCGA
	C-86	AAAAAAAAAAAAAAAAAAAAAAAAAAAAAANNNNNNCAAGCGCGATCGTGTCACCGA
	C-87	AAAAAAAAAAAAAAAAAAAAAAAAAAAAAANNNNNNATTGCACGATCGTGTCACCGA
	C-88	AAAAAAAAAAAAAAAAAAAAAAAAAAAAAANNNNNNTTGTTGCGATCGTGTCACCGA
	C-89	AAAAAAAAAAAAAAAAAAAAAAAAAAAAAANNNNNNTTTCAGCGATCGTGTCACCGA
	C-90	AAAAAAAAAAAAAAAAAAAAAAAAAAAAAANNNNNNTAGGTTCGATCGTGTCACCGA
	C-91	AAAAAAAAAAAAAAAAAAAAAAAAAAAAAANNNNNNTCAGGTCGATCGTGTCACCGA
	C-92	AAAAAAAAAAAAAAAAAAAAAAAAAAAAAANNNNNNAAGTGACGATCGTGTCACCGA
	C-93	AAAAAAAAAAAAAAAAAAAAAAAAAAAAAANNNNNNTCGCCCCGATCGTGTCACCGA
	C-94	AAAAAAAAAAAAAAAAAAAAAAAAAAAAAANNNNNNGGTGCGCGATCGTGTCACCGA
	C-95	AAAAAAAAAAAAAAAAAAAAAAAAAAAAAANNNNNNTACTCGCGATCGTGTCACCGA
	C-96	AAAAAAAAAAAAAAAAAAAAAAAAAAAAAANNNNNNGAAAGGCGATCGTGTCACCGA

## Sheet: primers_library construction
		Oligonucleotide sequences used in updated Microwell ATAC-seq plus library construction
		primer A	CTGTCTCTTATACACATCT
		Indexed primer B
		B01	CCGCTTGGCCTCCGACTTTCCTACCAGTAGATGTGTATAAGAGACAG
		B02	CCGCTTGGCCTCCGACTTGCGTTGGAGCAGATGTGTATAAGAGACAG
		B03	CCGCTTGGCCTCCGACTTGATCTTACGCAGATGTGTATAAGAGACAG
		B04	CCGCTTGGCCTCCGACTTCTGATGGTCAAGATGTGTATAAGAGACAG
		B05	CCGCTTGGCCTCCGACTTCCGAGAATCCAGATGTGTATAAGAGACAG
		B06	CCGCTTGGCCTCCGACTTGCCGCAACGAAGATGTGTATAAGAGACAG
		B07	CCGCTTGGCCTCCGACTTTGAGTCTGGCAGATGTGTATAAGAGACAG
		B08	CCGCTTGGCCTCCGACTTTGCGGACCTAAGATGTGTATAAGAGACAG
		B09	CCGCTTGGCCTCCGACTTACGGAGGCGGAGATGTGTATAAGAGACAG
		B10	CCGCTTGGCCTCCGACTTTAGATCTACTAGATGTGTATAAGAGACAG
		B11	CCGCTTGGCCTCCGACTTAATTAAGACTAGATGTGTATAAGAGACAG
		B12	CCGCTTGGCCTCCGACTTTTATTCATTCAGATGTGTATAAGAGACAG
		B13	CCGCTTGGCCTCCGACTTTTGACTTCAGAGATGTGTATAAGAGACAG
		B14	CCGCTTGGCCTCCGACTTAGAGCTATAAAGATGTGTATAAGAGACAG
		B15	CCGCTTGGCCTCCGACTTCTAAGAGAAGAGATGTGTATAAGAGACAG
		B16	CCGCTTGGCCTCCGACTTACTCAATAGGAGATGTGTATAAGAGACAG
		B17	CCGCTTGGCCTCCGACTTCTTGCGCCGCAGATGTGTATAAGAGACAG
		B18	CCGCTTGGCCTCCGACTTGGTACTGCCTAGATGTGTATAAGAGACAG
		B19	CCGCTTGGCCTCCGACTTTAGAATTAACAGATGTGTATAAGAGACAG
		B20	CCGCTTGGCCTCCGACTTGCCATTCTCCAGATGTGTATAAGAGACAG
		B21	CCGCTTGGCCTCCGACTTTGCCGGCAGAAGATGTGTATAAGAGACAG
		B22	CCGCTTGGCCTCCGACTTTTACCGAGGCAGATGTGTATAAGAGACAG
		B23	CCGCTTGGCCTCCGACTTATCATATTAGAGATGTGTATAAGAGACAG
		B24	CCGCTTGGCCTCCGACTTTGGTCAGCCAAGATGTGTATAAGAGACAG
		B25	CCGCTTGGCCTCCGACTTACTATGCAATAGATGTGTATAAGAGACAG
		B26	CCGCTTGGCCTCCGACTTCGACGCGACTAGATGTGTATAAGAGACAG
		B27	CCGCTTGGCCTCCGACTTGATACGGAACAGATGTGTATAAGAGACAG
		B28	CCGCTTGGCCTCCGACTTTTATCCGGATAGATGTGTATAAGAGACAG
		B29	CCGCTTGGCCTCCGACTTTAGAGTAATAAGATGTGTATAAGAGACAG
		B30	CCGCTTGGCCTCCGACTTGCAGGTCCGTAGATGTGTATAAGAGACAG
		B31	CCGCTTGGCCTCCGACTTTCGGCCTTACAGATGTGTATAAGAGACAG
		B32	CCGCTTGGCCTCCGACTTAGAACGTCTCAGATGTGTATAAGAGACAG
		B33	CCGCTTGGCCTCCGACTTCCAGTTCCAAAGATGTGTATAAGAGACAG
		B34	CCGCTTGGCCTCCGACTTACTTAACCTTAGATGTGTATAAGAGACAG
		B35	CCGCTTGGCCTCCGACTTCAACCGCTAAAGATGTGTATAAGAGACAG
		B36	CCGCTTGGCCTCCGACTTGACCTTGATAAGATGTGTATAAGAGACAG
		B37	CCGCTTGGCCTCCGACTTTCTGATACCAAGATGTGTATAAGAGACAG
		B38	CCGCTTGGCCTCCGACTTGAAGATCGAGAGATGTGTATAAGAGACAG
		B39	CCGCTTGGCCTCCGACTTAAGAAGCTAGAGATGTGTATAAGAGACAG
		B40	CCGCTTGGCCTCCGACTTTCCGGCCTCGAGATGTGTATAAGAGACAG
		B41	CCGCTTGGCCTCCGACTTAGAGAAGGTTAGATGTGTATAAGAGACAG
		B42	CCGCTTGGCCTCCGACTTCATACTCCGAAGATGTGTATAAGAGACAG
		B43	CCGCTTGGCCTCCGACTTGCTAACTTGCAGATGTGTATAAGAGACAG
		B44	CCGCTTGGCCTCCGACTTGGCTGAGCTCAGATGTGTATAAGAGACAG
		B45	CCGCTTGGCCTCCGACTTCCGATTCCTGAGATGTGTATAAGAGACAG
		B46	CCGCTTGGCCTCCGACTTACCGCCAACCAGATGTGTATAAGAGACAG
		B47	CCGCTTGGCCTCCGACTTATAAGGAGCAAGATGTGTATAAGAGACAG
		B48	CCGCTTGGCCTCCGACTTCGAACGCCGGAGATGTGTATAAGAGACAG
		B49	CCGCTTGGCCTCCGACTTGGTATGCTTGAGATGTGTATAAGAGACAG
		B50	CCGCTTGGCCTCCGACTTAACCTGCGTAAGATGTGTATAAGAGACAG
		B51	CCGCTTGGCCTCCGACTTGGCAGACGCCAGATGTGTATAAGAGACAG
		B52	CCGCTTGGCCTCCGACTTTAGCCGTCATAGATGTGTATAAGAGACAG
		B53	CCGCTTGGCCTCCGACTTCTAGTAGTCTAGATGTGTATAAGAGACAG
		B54	CCGCTTGGCCTCCGACTTACGCGAGATTAGATGTGTATAAGAGACAG
		B55	CCGCTTGGCCTCCGACTTGGTATCCGCCAGATGTGTATAAGAGACAG
		B56	CCGCTTGGCCTCCGACTTAACTAGGCGCAGATGTGTATAAGAGACAG
		B57	CCGCTTGGCCTCCGACTTTCGCTAAGCAAGATGTGTATAAGAGACAG
		B58	CCGCTTGGCCTCCGACTTTATATACTAAAGATGTGTATAAGAGACAG
		B59	CCGCTTGGCCTCCGACTTACTTGCTAGAAGATGTGTATAAGAGACAG
		B60	CCGCTTGGCCTCCGACTTAACCATTGGAAGATGTGTATAAGAGACAG
		B61	CCGCTTGGCCTCCGACTTTCGCGGTTGGAGATGTGTATAAGAGACAG
		B62	CCGCTTGGCCTCCGACTTCGTAGTTACCAGATGTGTATAAGAGACAG
		B63	CCGCTTGGCCTCCGACTTTCCAATCATCAGATGTGTATAAGAGACAG
		B64	CCGCTTGGCCTCCGACTTAATCGATAATAGATGTGTATAAGAGACAG
		B65	CCGCTTGGCCTCCGACTTCCATTATCTAAGATGTGTATAAGAGACAG
		B66	CCGCTTGGCCTCCGACTTTCAACGTAAGAGATGTGTATAAGAGACAG
		B67	CCGCTTGGCCTCCGACTTTCTAATAGTAAGATGTGTATAAGAGACAG
		B68	CCGCTTGGCCTCCGACTTGATCGCTTCTAGATGTGTATAAGAGACAG
		B69	CCGCTTGGCCTCCGACTTCTAACTAGATAGATGTGTATAAGAGACAG
		B70	CCGCTTGGCCTCCGACTTGCTGGAACTTAGATGTGTATAAGAGACAG
		B71	CCGCTTGGCCTCCGACTTAGGTTAGTTCAGATGTGTATAAGAGACAG
		B72	CCGCTTGGCCTCCGACTTCATTCGACGGAGATGTGTATAAGAGACAG
		B73	CCGCTTGGCCTCCGACTTCATTCAATCAAGATGTGTATAAGAGACAG
		B74	CCGCTTGGCCTCCGACTTCGGATTAGAAAGATGTGTATAAGAGACAG
		B75	CCGCTTGGCCTCCGACTTATCGGCTATCAGATGTGTATAAGAGACAG
		B76	CCGCTTGGCCTCCGACTTACGAAGTCAAAGATGTGTATAAGAGACAG
		B77	CCGCTTGGCCTCCGACTTTTACCTCGACAGATGTGTATAAGAGACAG
		B78	CCGCTTGGCCTCCGACTTGGAGGATAGCAGATGTGTATAAGAGACAG
		B79	CCGCTTGGCCTCCGACTTGGCTCTCTATAGATGTGTATAAGAGACAG
		B80	CCGCTTGGCCTCCGACTTCGGTCAAGAAAGATGTGTATAAGAGACAG
		B81	CCGCTTGGCCTCCGACTTCGCTCCTAACAGATGTGTATAAGAGACAG
		B82	CCGCTTGGCCTCCGACTTATCCATGACTAGATGTGTATAAGAGACAG
		B83	CCGCTTGGCCTCCGACTTAACCTGGTCTAGATGTGTATAAGAGACAG
		B84	CCGCTTGGCCTCCGACTTGGTACCGGCAAGATGTGTATAAGAGACAG
		B85	CCGCTTGGCCTCCGACTTAAGCCAGTTAAGATGTGTATAAGAGACAG
		B86	CCGCTTGGCCTCCGACTTTCTTGCCGACAGATGTGTATAAGAGACAG
		B87	CCGCTTGGCCTCCGACTTAAGACCGTTGAGATGTGTATAAGAGACAG
		B88	CCGCTTGGCCTCCGACTTAGGTTAGCATAGATGTGTATAAGAGACAG
		B89	CCGCTTGGCCTCCGACTTTTCGCCTCCAAGATGTGTATAAGAGACAG
		B90	CCGCTTGGCCTCCGACTTAGAGCCAAGGAGATGTGTATAAGAGACAG
		B91	CCGCTTGGCCTCCGACTTAATACCATCCAGATGTGTATAAGAGACAG
		B92	CCGCTTGGCCTCCGACTTAGCTCTCCTCAGATGTGTATAAGAGACAG
		B93	CCGCTTGGCCTCCGACTTAGCTTATCCGAGATGTGTATAAGAGACAG
		B94	CCGCTTGGCCTCCGACTTCATCTCTGCAAGATGTGTATAAGAGACAG
		B95	CCGCTTGGCCTCCGACTTACCTGGCCAAAGATGTGTATAAGAGACAG
		B96	CCGCTTGGCCTCCGACTTTAACTGGTTAAGATGTGTATAAGAGACAG
		ATAC-F	GAACGACATGGCTACGATCCGACTTCCGCGGAAGCAGTGGTATCAACGCAGAGTAC
		ATAC-R	TTGTCTTCCTAAGACCGCTTGGCCTCCGACTT
		P5-ATAC	5'P-GAACGACATGGCTACGATCCGAC
		P7-ATAC
		P7-ATAC1	TGTGAGCCAAGGAGTTGATCGGACCTATTGTCTTCCTAAGACCGCTTGGC
		P7-ATAC2	TGTGAGCCAAGGAGTTGGATTCCGTCCTTGTCTTCCTAAGACCGCTTGGC
		P7-ATAC3	TGTGAGCCAAGGAGTTGCGGCAGTAAGTTGTCTTCCTAAGACCGCTTGGC
		P7-ATAC4	TGTGAGCCAAGGAGTTGTCAATTAGGTTTGTCTTCCTAAGACCGCTTGGC
		P7-ATAC13	TGTGAGCCAAGGAGTTGCGGATTGCCGTTGTCTTCCTAAGACCGCTTGGC
		P7-ATAC14	TGTGAGCCAAGGAGTTGGAATCCTGATTTGTCTTCCTAAGACCGCTTGGC
		P7-ATAC33	TGTGAGCCAAGGAGTTGCCATCGTTGCTTGTCTTCCTAAGACCGCTTGGC
		P7-ATAC34	TGTGAGCCAAGGAGTTGTGAACGATTATTGTCTTCCTAAGACCGCTTGGC
		P7-ATAC43	TGTGAGCCAAGGAGTTGCTATCACGTGTTGTCTTCCTAAGACCGCTTGGC
		P7-ATAC44	TGTGAGCCAAGGAGTTGGGACTAGTGGTTGTCTTCCTAAGACCGCTTGGC
		P7-ATAC32	TGTGAGCCAAGGAGTTGGCCGATAGCGTTGTCTTCCTAAGACCGCTTGGC
		P7-ATAC35	TGTGAGCCAAGGAGTTGTAGAGCGAACTTGTCTTCCTAAGACCGCTTGGC
		P7-ATAC36	TGTGAGCCAAGGAGTTGATGTGTGAGATTGTCTTCCTAAGACCGCTTGGC
		P7-ATAC37	TGTGAGCCAAGGAGTTGATCCTAACAGTTGTCTTCCTAAGACCGCTTGGC
		P7-ATAC38	TGTGAGCCAAGGAGTTGCGCGTCTGCGTTGTCTTCCTAAGACCGCTTGGC
		P7-ATAC61	TGTGAGCCAAGGAGTTGCAACGCTTCATTGTCTTCCTAAGACCGCTTGGC
		P7-ATAC62	TGTGAGCCAAGGAGTTGGGATCGCACGTTGTCTTCCTAAGACCGCTTGGC
		P7-ATAC63	TGTGAGCCAAGGAGTTGTGCCTTCCGATTGTCTTCCTAAGACCGCTTGGC
		P7-ATAC64	TGTGAGCCAAGGAGTTGGCGACATCGGTTGTCTTCCTAAGACCGCTTGGC
		P7-ATAC65	TGTGAGCCAAGGAGTTGCATTCTAAGTTTGTCTTCCTAAGACCGCTTGGC
		P7-ATAC66	TGTGAGCCAAGGAGTTGCAGGCTTGGATTGTCTTCCTAAGACCGCTTGGC
		P7-ATAC67	TGTGAGCCAAGGAGTTGATCATCGTCTTTGTCTTCCTAAGACCGCTTGGC
		P7-ATAC68	TGTGAGCCAAGGAGTTGGTCTTGTGAGTTGTCTTCCTAAGACCGCTTGGC
		P7-ATAC69	TGTGAGCCAAGGAGTTGAGTAGGAACGTTGTCTTCCTAAGACCGCTTGGC
		P7-ATAC70	TGTGAGCCAAGGAGTTGTCACAACCACTTGTCTTCCTAAGACCGCTTGGC
		P7-ATAC71	TGTGAGCCAAGGAGTTGGCAGGCCTTCTTGTCTTCCTAAGACCGCTTGGC
		P7-ATAC72	TGTGAGCCAAGGAGTTGTGGCAAGCTATTGTCTTCCTAAGACCGCTTGGC
		P7-ATAC73	TGTGAGCCAAGGAGTTGGAGCATTGTCTTGTCTTCCTAAGACCGCTTGGC
		P7-ATAC74	TGTGAGCCAAGGAGTTGTGTGATTAGCTTGTCTTCCTAAGACCGCTTGGC
		P7-ATAC75	TGTGAGCCAAGGAGTTGCCTATGGACTTTGTCTTCCTAAGACCGCTTGGC
		P7-ATAC76	TGTGAGCCAAGGAGTTGTAGGCGATAGTTGTCTTCCTAAGACCGCTTGGC
		P7-ATAC77	TGTGAGCCAAGGAGTTGAGACCACGATTTGTCTTCCTAAGACCGCTTGGC
		P7-ATAC78	TGTGAGCCAAGGAGTTGGTATTAGCCATTGTCTTCCTAAGACCGCTTGGC
		P7-ATAC79	TGTGAGCCAAGGAGTTGCTCTGCACTGTTGTCTTCCTAAGACCGCTTGGC
		P7-ATAC80	TGTGAGCCAAGGAGTTGACCAGCCTGATTGTCTTCCTAAGACCGCTTGGC
		P7-ATAC81	TGTGAGCCAAGGAGTTGGCGTGAGTATTTGTCTTCCTAAGACCGCTTGGC
		P7-ATAC82	TGTGAGCCAAGGAGTTGCGCGGAGCATTTGTCTTCCTAAGACCGCTTGGC
		P7-ATAC83	TGTGAGCCAAGGAGTTGCAAGTTCACATTGTCTTCCTAAGACCGCTTGGC
		P7-ATAC84	TGTGAGCCAAGGAGTTGAGCACCTCTCTTGTCTTCCTAAGACCGCTTGGC
		P7-ATAC85	TGTGAGCCAAGGAGTTGTTACAGTGCATTGTCTTCCTAAGACCGCTTGGC
		P7-ATAC86	TGTGAGCCAAGGAGTTGTTGCCTAGGCTTGTCTTCCTAAGACCGCTTGGC
		P7-ATAC87	TGTGAGCCAAGGAGTTGGCTATGATGGTTGTCTTCCTAAGACCGCTTGGC
		P7-ATAC88	TGTGAGCCAAGGAGTTGAATTACCATGTTGTCTTCCTAAGACCGCTTGGC
		P7-ATAC89	TGTGAGCCAAGGAGTTGAGACATGGTGTTGTCTTCCTAAGACCGCTTGGC
		P7-ATAC90	TGTGAGCCAAGGAGTTGCCAGACATATTTGTCTTCCTAAGACCGCTTGGC
		P7-ATAC91	TGTGAGCCAAGGAGTTGACGCTTCCTTTTGTCTTCCTAAGACCGCTTGGC
		P7-ATAC92	TGTGAGCCAAGGAGTTGGACGTCTTGATTGTCTTCCTAAGACCGCTTGGC
		P7-ATAC93	TGTGAGCCAAGGAGTTGTACTGAGCGGTTGTCTTCCTAAGACCGCTTGGC
		Custom 2.0 Read1 X-linker 1	CGCCGACGCACAGGGTGCCTCGACCGCATGGCGCGGAACCATGGTTCCGCGCCCGCGGAAGCAGTGGTATCAACGCAGAGTACGT
		Custom 2.0 Read1 X-linker 2	CATGCGGTCGAGGCACCCTGTGCGTCGGCGGGCTGCATGCCGGCATGCAGCCCCGCGGAAGCAGTGGTATCAACGCAGAGTACGT
