# Supplementary material for: Dissecting cross‐lineage tumourigenesis under p53 inactivation through single‐cell multi‐omics and spatial transcriptomics
Source: Clin Transl Med. 2025 Aug 31;15(9):e70461. doi: 10.1002/ctm2.70461 (PMC12399789; doi:10.1002/ctm2.70461)
Supplement: Supplementary file 5 — Supporting Information [file CTM2-15-e70461-s011.xlsx]

## Sheet: Mouse & Tissue information
	scRNA-seq
	Mouse	Genotype	Sex	Age/months	Group	Phenotype	Analysised cell number of each tissue/mass (The color red denotes that the tissue sample was also subjected to WGS.)
							Bladder	BoneMarrow	Brain	Gallbladder-BileDuct	Heart	Kidney	LargeIntestine	Liver	Lung	LymphNodes	MammaryGland	Ovary	Pancreas	SmallIntestine	Spleen	Stomach	Thymus	Uterus	Prostate	Testis	Unknown_tissues
																											MesentericMass_1_0072	MesentericMass_2_0072	AbdominalMass_0018	SubcutaneousMass_0018	IntraperitonealMass_0202	CervicalMass_0115
	KO0069	Trp53-/-	Female	3	Pre-Neoplastic	No significant abnormalities	-	10726	2227	-	9871	-	1409	14106	-	9494	-	3931	19858	-	3558	900	-	6153	-	-	-	-	-	-	-	-
	KO0058	Trp53-/-	Female	3.5		No significant abnormalities	418	24284	2749	1894	8352	9821	774	5844	6671	13317	7020	1664	13794	9351	5724	2616	12038	3900	-	-	-	-	-	-	-	-
	KO0054	Trp53-/-	Female	5		No significant abnormalities	6015	26164	1621	10892	13102	2850	2066	5834	11065	15953	2650	3788	6531	4399	3397	902	2867	13950	-	-	-	-	-	-	-	-
	KO0042	Trp53-/-	Female	5		No significant abnormalities	2009	10270	3188	-	1112	1174	-	1522	3541	9313	1984	2850	-	-	3107	-	10647	1246	-	-	-	-	-	-	-	-
	KO0078	Trp53-/-	Female	5		No significant abnormalities	-	-	-	-	-	-	-	7229	3643	-	-	-	1190	-	1612	1612	-	-	-	-	-	-	-	-	-	-
	KO0210	Trp53-/-	Male	3.5		No significant abnormalities	-	-	-	-	-	-	-	-	-	-	-	-	-	-	-	-	-	-	2570	6822	-	-			-	-
	KO0214	Trp53-/-	Male	3.5		No significant abnormalities	-	3617	-	-	-	-	-	-	1081	-	-	-	-	-	-	-	1748	-	-	-	-	-			-	-
	KO0014	Trp53-/-	Female	6	Neoplastic	Lymphoma_Type I	1096	4880	-	3159	2688	4675	5989	2283	-	2826	2826	4348	-	9249	1196	1196	14326	5767	-	-	-	-	-	-	-	-
	KO0072	Trp53-/-	Female	6		Lymphoma_Type III (MesentericMass_1_0072; MesentericMass_2_0072)	-	-	-	-	-	-	3629	-	-	-	-	4093	-	-	-	-	-	-	-	-	8760	9537	-	-	-	-
	KO0011	Trp53-/-	Female	6.5		Lymphoma_Type IV	-	-	-	-	-	-	-	8302	4615	-	-	-	-	-	-	-	8710	-	-	-	-	-	-	-	-	-
	KO0045	Trp53-/-	Female	7		Lymphoma_Type II	1371	3733	-	-	3123	2066	1853	7083	9133	3967	3967	-	6315	-	-	-	2491	3019	-	-	-	-	-	-	-	-
	KO0018	Trp53-/-	Female	9		Sarcoma (AbdominalMass_0018; SubcutaneousMass_0018), Breast carcinoma (SubcutaneousMass_0018)	-	-	-	-	-	-	-	-	-	-	-	-	-	-	1106	1106	-	-	-	-	-	-	13801	10284	-	-
	KO0204	Trp53-/-	Male	6		Lymphoma_Type I	-	4667	-	-	3169	-	-	2932	2434	-	-	-	-	-	-	-	8243	-	4180	8542	-	-	-	-	-	-
	KO0202	Trp53-/-	Male	7		Lymphoma_Type II	-	5180	-	-	-	-	-	-	-	-	-	-	-	-	-	-	-	-	-	-	-	-	-	-	6058	-
	KO0211	Trp53-/-	Male	7		Lymphoma_Type II (IntraperitonealMass_0202)	-	-	-	-	-	-	-	-	-	-	-	-	-	-	-	-	7094	-	-	-	-	-	-	-	-	-
	KO0115	Trp53-/-	Male	8		Lymphoma_Type III (CervicalMass_0115), Sarcoma (CervicalMass_0115)	-	5954	-	-	-	-	-	3549	2137	1497	-	-	-	-	4852	-	-	-	-	6919	-	-	-	-	-	10498
	WT0105	Trp53+/+	Female	3	Normal	No significant abnormalities	2869	7616	2615	1427	10726	3359	6232	6256	4845	7106	9262	1548	3010	2879	7037	-	5078	22770	-	-	-	-	-	-	-	-
	WT0107	Trp53+/+	Female	5		No significant abnormalities	3210	6658	6436	-	5144	2300	3699	4238	5423	8682	2879	3079	6318	-	7734	914	7523	3747	-	-	-	-	-	-	-	-
	WT0516	Trp53+/+	Female	5		No significant abnormalities	4363	-	-	-	-	-	-	-	-	-	-	8538	-	10399	-	718	-	-	-	-	-	-	-	-	-	-
	WT0704	Trp53+/+	Female	7		No significant abnormalities	27064	26165	5658	2294	15367	8141	15620	10953	13700	16528	14291	-	2637	20989	6484	2499	5146	31261	-	-	-	-	-	-	-	-
	WT0728	Trp53+/+	Male	5		No significant abnormalities	-	-	-	-	-	-	-	2911	2848	-	-	-	-	-	2157	-	-	-	-	-	-	-	-	-	-	-
	WT0625	Trp53+/+	Male	5		No significant abnormalities	-	-	-	-	-	-	-	-	-	-	-	-	-	-	-	-	-	-	1488	4571	-	-	-	-		-
