# Supplementary material for: Dissecting cross‐lineage tumourigenesis under p53 inactivation through single‐cell multi‐omics and spatial transcriptomics
Source: Clin Transl Med. 2025 Aug 31;15(9):e70461. doi: 10.1002/ctm2.70461 (PMC12399789; doi:10.1002/ctm2.70461)
Supplement: Supplementary file 6 — Supporting Information [file CTM2-15-e70461-s001.xlsx]

## Sheet: QC
	3-month-old Trp53-/- female mouse 0069
	Tissue	Dissociation	Concentration	Digestion time	Analyzed cell number ( > 500 UMI)	Mean UMI count per cell	Mean gene count per cell	Threshold of percentage of mitochondrial counts per cell	Mean percentage of mitochondrial counts per cell	Mean percentage of ribosomal gene counts per cell
	BoneMarrow	Flushing and purging			10726	1239.42	737.456	10	3.6	5.34
	Brain	TrypLE (Gibco)	1 X	20 min	2227	1036.29	623.372	15	6.89	3.98
	Heart	Collagenase II (Sigma)	1 mg/ml	30 min	9871	1162.88	718.365	25	9.03	5.96
	LargeIntestine	Collagenase II (Sigma) + Tryisin (ThermoFisher)	1 mg/ml Collagenase II + 0.25%Tryisin	Collagenase II 60 min + Tryisin 5 min	1409	1240.55	712.192	20	8.99	8.47
	Lung	Collagenase V (Sigma)	1 mg/ml	30 min	14106	1638.3	1004.36	15	6.48	5.71
	LymphNodes	Squeezing with a 40 μm strainer (Biologix) using a plunger			9494	843.748	575.764	20	8.51	10.35
	Ovary	Collagenase IV (Sigma) + Tryisin	1 mg/ml Collagenase IV + 0.25%Tryisin	Collagenase IV 120 min + Tryisin 5 min	3931	1685	948.663	20	9	7.81
	Pancreas	Collagenase V	1 mg/ml	30 min	19858	1032.4	703.186	10	3.17	7.16
	Spleen	Squeezing with a 40 μm strainer using a plunger			3558	716.148	483.631	20	10.34	12.18
	Stomach	Collagenase I (Sigma)	1 mg/ml	150 min	900	2319.82	1057.57	15	4.42	7.38
	Uterus	[Collagenase I + Collagenase IV] + Tryisin	[1 mg/ml Collagenase I + 1 mg/ml Collagenase IV] + 0.25%Tryisin	[Collagenase I + Collagenase IV 120min] + Tryisin 5 min	6153	893.211	569.307	20	8.36	10.57
	3.5-month-old Trp53-/- female mouse 0058
	Tissue	Dissociation	Concentration	Digestion time	Analyzed cell number ( > 500 UMI)	Mean UMI count	Mean gene count	Threshold of percentage of mitochondrial counts per cell	Mean percentage of mitochondrial counts per cell	Mean percentage of ribosomal gene counts per cell
	Bladder	Collagenase V	1 mg/ml	45 min	418	1963.59	1096.75	5	2.76	6.59
	BoneMarrow	Flushing and purging			24284	1169.47	758.191	13	3.25	5.43
	Brain	TrypLE	1 X	20 min	2749	953.231	625.029	20	6.09	4.34
	Gallbladder-BileDuct	Collagenase II	1 mg/ml	45 min	1894	1178.79	746.208	13	4.33	8.31
	Heart	Collagenase II	1 mg/ml	30 min	8352	989.76	672.369	25	6.81	5.1
	Kidney	Collagenase IV + Tryisin	1 mg/ml Collagenase IV + 0.25%Tryisin	Collagenase IV 120 min + Tryisin 5 min	9821	896.39	471.997	50	32.8	5.09
	LargeIntestine	Collagenase II +Tryisin	1 mg/ml Collagenase II + 0.25%Tryisin	Collagenase II 60 min + Tryisin 5 min	774	1070.67	645.12	20	7.14	8.76
	Liver	Collagenase IV	1 mg/ml	60 min	5844	1045.19	694.727	13	5.05	7.21
	Lung	Collagenase V	1 mg/ml	30 min	6671	1089.72	710.795	15	4.18	6.9
	LymphNodes	Squeezing with a 40 μm strainer using a plunger			13317	677.619	514.419	10	5.25	10.95
	MammaryGland	Collagenase I +Tryisin	1 mg/ml Collagenase I + 0.25%Tryisin	Collagenase I 60 min + Tryisin 5 min	7020	1737.56	970.214	12	2.95	7.96
	Ovary	Collagenase IV +Tryisin	1 mg/ml Collagenase IV + 0.25%Tryisin	Collagenase IV 120 min + Tryisin 5 min	1664	1661.59	1024.31	15	4.45	8.94
	Pancreas	Collagenase V	1 mg/ml	30 min	13794	1007.45	714.441	10	2.2	6.53
	SmallIntestine	Collagenase II +Tryisin	1 mg/ml Collagenase II + 0.25%Tryisin	Collagenase II 45 min + Tryisin 5 min	9351	1757.73	937.919	15	6.94	7.93
	Spleen	Squeezing with a 40 μm strainer using a plunger			5724	789.051	561.924	13	5.05	12.24
	Stomach	Collagenase I	1 mg/ml	150 min	2616	899.292	532.053	15	3.76	10.65
	Thymus	Squeezing with a 40 μm strainer using a plunger			12038	1166.6	801.69	12	6.02	9.05
	Uterus	[Collagenase I + Collagenase IV] + Tryisin	[1 mg/ml Collagenase I + 1 mg/ml Collagenase IV] + 0.25%Tryisin	[Collagenase I + Collagenase IV 120min] + Tryisin 5 min	3900	1366.75	775.195	20	5.71	10.23
	5-month-old Trp53-/- female mouse 0054
	Tissue	Dissociation	Concentration	Digestion time	Analyzed cell number ( > 500 UMI)	Mean UMI count	Mean gene count	Threshold of percentage of mitochondrial counts per cell	Mean percentage of mitochondrial counts per cell	Mean percentage of ribosomal gene counts per cell
	Bladder	Collagenase V	1 mg/ml	45 min	6015	837.128	579.499	10	4.05	8.67
	BoneMarrow	Flushing and purging			26164	1245.13	839.369	10	3.73	4.32
	Brain	TrypLE	1 X	20 min	1621	813.957	572.653	15	5.77	1.96
	Gallbladder-BileDuct	Collagenase II	1 mg/ml	45 min	10892	1020.5	693.164	15	4.56	6.96
	Heart	Collagenase II	1 mg/ml	30 min	13102	941.651	658.444	20	8.88	4.74
	Kidney	Collagenase IV + Tryisin	1 mg/ml Collagenase IV + 0.25%Tryisin	Collagenase IV 120 min + Tryisin 5 min	2850	1270.73	697.206	50	21.47	4.8
	LargeIntestine	Collagenase II +Tryisin	1 mg/ml Collagenase II + 0.25%Tryisin	Collagenase II 60 min + Tryisin 5 min	2066	1211.17	733.838	25	10.78	7.27
	Liver	Collagenase IV	1 mg/ml	60 min	5834	1036.97	706.072	11	5.03	7.04
	Lung	Collagenase V	1 mg/ml	30 min	11065	1315.11	845.207	15	5.26	6.44
	LymphNodes	Squeezing with a 40 μm strainer using a plunger			15953	969.576	694.499	12	5.61	8.44
	MammaryGland	Collagenase I +Tryisin	1 mg/ml Collagenase I + 0.25%Tryisin	Collagenase I 60 min + Tryisin 5 min	2650	906.511	622.296	12	4.38	5.42
	Ovary	Collagenase IV +Tryisin	1 mg/ml Collagenase IV + 0.25%Tryisin	Collagenase IV 120 min + Tryisin 5 min	3788	1001.63	704.501	10	3.75	10.15
	Pancreas	Collagenase V	1 mg/ml	30 min	6531	924.582	642.914	7	2.18	8.17
	SmallIntestine	Collagenase II +Tryisin	1 mg/ml Collagenase II + 0.25%Tryisin	Collagenase II 45 min + Tryisin 5 min	4399	1154.98	661.076	25	12.42	6.98
	Spleen	Squeezing with a 40 μm strainer using a plunger			3397	759.671	552.409	18	8.58	7.09
	Stomach	Collagenase I	1 mg/ml	150 min	902	1179.36	679.099	20	5.58	8.68
	Thymus	Squeezing with a 40 μm strainer using a plunger			2867	825.36	634.6	10	5.87	5.55
	Uterus	[Collagenase I + Collagenase IV] + Tryisin	[1 mg/ml Collagenase I + 1 mg/ml Collagenase IV] + 0.25%Tryisin	[Collagenase I + Collagenase IV 120min] + Tryisin 5 min	13950	941.102	629.227	12	5	10.71
	5-month-old Trp53-/- female mouse 0042
	Tissue	Dissociation	Concentration	Digestion time	Analyzed cell number ( > 500 UMI)	Mean UMI count	Mean gene count	Threshold of percentage of mitochondrial counts per cell	Mean percentage of mitochondrial counts per cell	Mean percentage of ribosomal gene counts per cell
	Bladder	Collagenase V	1 mg/ml	45 min	2009	663.732	478.556	10	5.85	6.58
	BoneMarrow	Flushing and purging			10270	1033.39	659.423	7	2.46	7.35
	Brain	TrypLE	1 X	20 min	3188	1034.18	663.102	13	5.07	4.09
	Heart	Collagenase II	1 mg/ml	30 min	1112	696.012	479.694	12	6.08	6.42
	Kidney	Collagenase IV + Tryisin	1 mg/ml Collagenase IV + 0.25%Tryisin	Collagenase IV 120 min + Tryisin 5 min	1174	784.984	473.29	50	16.26	6.33
	Liver	Collagenase IV	1 mg/ml	60 min	1522	714.35	493.474	10	4.74	10.18
	Lung	Collagenase V	1 mg/ml	30 min	3541	747.929	501.648	15	5.73	10.13
	LymphNodes	Squeezing with a 40 μm strainer using a plunger			9313	762.845	529.272	10	5.27	12.71
	MammaryGland	Collagenase I +Tryisin	1 mg/ml Collagenase I + 0.25%Tryisin	Collagenase I 60 min + Tryisin 5 min	1984	893.817	595.868	10	4.83	7.28
	Ovary	Collagenase IV +Tryisin	1 mg/ml Collagenase IV + 0.25%Tryisin	Collagenase IV 120 min + Tryisin 5 min	2850	934.948	669.441	15	6.59	7.26
	Spleen	Squeezing with a 40 μm strainer using a plunger			3107	736.974	520.457	15	7.82	9.48
	Thymus	Squeezing with a 40 μm strainer using a plunger			10647	1259.81	858.076	13	7.24	6.86
	Uterus	[Collagenase I + Collagenase IV] + Tryisin	[1 mg/ml Collagenase I + 1 mg/ml Collagenase IV] + 0.25%Tryisin	[Collagenase I + Collagenase IV 120min] + Tryisin 5 min	1246	755.626	503.227	15	5.04	11.72
	3.5-month-old Trp53-/- male mouse 0210
	Tissue	Dissociation	Concentration	Digestion time	Analyzed cell number ( > 500 UMI)	Mean UMI count	Mean gene count	Threshold of percentage of mitochondrial counts per cell	Mean percentage of mitochondrial counts per cell	Mean percentage of ribosomal gene counts per cell
	Prostate	Collagenase I	1 mg/ml	60 min	2570	1227.07	732.79	5	0.82	8.03
	Testis	Collagenase II	1 mg/ml	20 min	6822	2447.48	1287.66	5	0.12	1.95
	3.5-month-old Trp53-/- male mouse 0214
	Tissue	Dissociation	Concentration	Digestion time	Analyzed cell number ( > 500 UMI)	Mean UMI count	Mean gene count	Threshold of percentage of mitochondrial counts per cell	Mean percentage of mitochondrial counts per cell	Mean percentage of ribosomal gene counts per cell
	BoneMarrow	Flushing and purging			3617	1071.84	684.01	5	0.39	4.68
	Lung	Collagenase V	1 mg/ml	30 min	1081	825.61	595.99	3	0.91	9.27
	Thymus	Squeezing with a 40 μm strainer using a plunger			1748	1060.87	768.09	4	0.83	7.85
	6-month-old Trp53-/- female mouse 0014
	Tissue	Dissociation	Concentration	Digestion time	Analyzed cell number ( > 500 UMI)	Mean UMI count	Mean gene count	Threshold of percentage of mitochondrial counts per cell	Mean percentage of mitochondrial counts per cell	Mean percentage of ribosomal gene counts per cell
	Bladder	Collagenase V	1 mg/ml	45 min	1096	840.889	573.522	12	3.52	7.2
	BoneMarrow	Flushing and purging			4880	822.166	584.726	20	8.71	8.87
	Gallbladder-BileDuct	Collagenase II	1 mg/ml	45 min	3159	899.869	579.666	10	3.56	5.94
	Heart	Collagenase II	1 mg/ml	30 min	2688	902.706	628.964	20	10.66	10.17
	Kidney	Collagenase IV+ Tryisin	1 mg/ml Collagenase IV + 0.25%Tryisin	Collagenase IV 120 min + Tryisin 5 min	4675	960.429	556.805	50	23.69	6
	LargeIntestine	Collagenase II +Tryisin	1 mg/ml Collagenase II + 0.25%Tryisin	Collagenase II 60 min + Tryisin 5 min	5989	1583.85	880.71	25	10.16	6.73
	Liver	Collagenase IV	1 mg/ml	60 min	2283	790.76	569.376	18	5.61	8.52
	LymphNodes	Collagenase I	1 mg/ml	40 min	4637	1186.11	812.442	15	6.5	8.93
	MammaryGland	Collagenase I +Tryisin	1 mg/ml Collagenase I + 0.25%Tryisin	Collagenase I 60 min + Tryisin 5 min	2826	888.14	593.518	9	3.16	9.3
	Ovary	Collagenase IV +Tryisin	1 mg/ml Collagenase IV + 0.25%Tryisin	Collagenase IV 120 min + Tryisin 5 min	4348	1101.47	750.85	10	4.19	9.57
	SmallIntestine	Collagenase II +Tryisin	1 mg/ml Collagenase II + 0.25%Tryisin	Collagenase II 45 min + Tryisin 5 min	9249	1289.05	726.661	30	14.84	7.77
	Spleen	Collagenase I	1 mg/ml	35 min	7932	851.476	616.321	15	6.43	9.04
	Stomach	Collagenase I	1 mg/ml	150 min	1196	1305.91	742.967	10	4.27	6.75
	Thymus	Collagenase I	1 mg/ml	80 min	14326	1048.76	735.664	18	8.41	8.45
	Uterus	[Collagenase I + Collagenase IV] + Tryisin	[1 mg/ml Collagenase I + 1 mg/ml Collagenase IV] + 0.25%Tryisin	[Collagenase I + Collagenase IV 120min] + Tryisin 5 min	5767	987.276	623.833	25	7.51	9.57
	6-month-old Trp53-/- female mouse 0045
	Tissue	Dissociation	Concentration	Digestion time	Analyzed cell number ( > 500 UMI)	Mean UMI count	Mean gene count	Threshold of percentage of mitochondrial counts per cell	Mean percentage of mitochondrial counts per cell	Mean percentage of ribosomal gene counts per cell
	Bladder	Collagenase V	1 mg/ml	45 min	1371	798.244	537.96	9	3.33	11.95
	BoneMarrow	Flushing and purging			3733	972.624	641.307	5	1.12	8.85
	Heart	Collagenase II	1 mg/ml	30 min	3123	802.584	587.848	4	1.66	7.17
	Kidney	Collagenase IV + Tryisin	1 mg/ml Collagenase IV + 0.25%Tryisin	Collagenase IV 120 min + Tryisin 5 min	2066	700.332	491.304	39	10.16	6.22
	LargeIntestine	Collagenase II +Tryisin	1 mg/ml Collagenase II + 0.25%Tryisin	Collagenase II 60 min + Tryisin 5 min	1853	1097.91	749.879	7	2.42	9.94
	Liver	Collagenase IV	1 mg/ml	60 min	7083	1190.18	757.014	5	1.85	9.69
	Lung	Collagenase V	1 mg/ml	30 min	9133	1436.84	887.927	5	1.94	8.44
	LymphNodes	Collagenase I	1 mg/ml	40 min	8828	1004.43	683.738	5	1.59	10.89
	MammaryGland	Collagenase I +Tryisin	1 mg/ml Collagenase I + 0.25%Tryisin	Collagenase I 60 min + Tryisin 5 min	3967	929.23	602.408	15	3.33	10.78
	Pancreas	Collagenase V	1 mg/ml	30 min	6315	1149.67	724.268	6	1.93	10.15
	Spleen	Collagenase I	1 mg/ml	30 min	4379	1085.87	689.388	8	1.64	8.61
	Thymus	Collagenase I	1 mg/ml	40 min	2491	907.847	601.685	8	2.29	13.38
	Uterus	[Collagenase I + Collagenase IV] + Tryisin	[1 mg/ml Collagenase I + 1 mg/ml Collagenase IV] + 0.25%Tryisin	[Collagenase I + Collagenase IV 120min] + Tryisin 5 min	3019	773.054	540.958	19	3.58	10.55
	6-month-old Trp53-/- female mouse 0078
	Tissue	Dissociation	Concentration	Digestion time	Analyzed cell number ( > 500 UMI)	Mean UMI count	Mean gene count	Threshold of percentage of mitochondrial counts per cell	Mean percentage of mitochondrial counts per cell	Mean percentage of ribosomal gene counts per cell
	Liver	Collagenase IV	1 mg/ml	60 min	7229	874.48	615.933	10	3.93	5.11
	Lung	Collagenase V	1 mg/ml	30 min	3643	951.998	593.233	20	6.45	5.19
	Pancreas	Collagenase V	1 mg/ml	30 min	1190	950.218	586.939	23	1.43	6.98
	Stomach	Collagenase I	1 mg/ml	150 min	1621	1283.99	725.436	20	4.68	6.18
	6.5-month-old Trp53-/- female mouse 0011
	Tissue	Dissociation	Concentration	Digestion time	Analyzed cell number ( > 500 UMI)	Mean UMI count	Mean gene count	Threshold of percentage of mitochondrial counts per cell	Mean percentage of mitochondrial counts per cell	Mean percentage of ribosomal gene counts per cell
	Liver	Collagenase IV	1 mg/ml	60 min	8302	1244.13	847.303	10	4.14	7.37
	Lung	Collagenase V	1 mg/ml	30 min	4615	980.959	683.214	18	5.1	6.55
	LymphNodes	Collagenase I	1 mg/ml	20 min	6787	1338.97	895.038	10	4.45	6.95
	Spleen	Collagenase I	1 mg/ml	25 min	9069	1318.02	903.535	10	4.29	6.54
	Thymus	Collagenase I	1 mg/ml	35 min	8710	1286.8	873.916	10	4.44	6.41
	7-month-old Trp53-/- female mouse 0072
	Tissue	Dissociation	Concentration	Digestion time	Analyzed cell number ( > 500 UMI)	Mean UMI count	Mean gene count	Threshold of percentage of mitochondrial counts per cell	Mean percentage of mitochondrial counts per cell	Mean percentage of ribosomal gene counts per cell
	LargeIntestine	Collagenase II +Tryisin	1 mg/ml Collagenase II + 0.25%Tryisin	Collagenase II 60 min + Tryisin 5 min	3629	1284.34	722.6	35	11.21	6.35
	Spleen	Collagenase I	1 mg/ml	30 min	8767	1407.63	931.057	15	8.37	7.2
	MesentericMass_1_0072	Collagenase I	1 mg/ml	45 min	8760	1794.87	1119.44	25	10.25	6.81
	MesentericMass_2_0072	Collagenase II +Tryisin	1 mg/ml Collagenase II + 0.25%Tryisin	Collagenase II 60 min + Tryisin 5 min	9537	1415.99	907.14	20	9.34	7.71
	Ovary					1425.95	930.75	12	6.6	7.33
	9-month-old Trp53-/- female mouse 0018
	Tissue	Dissociation	Concentration	Digestion time	Analyzed cell number ( > 500 UMI)	Mean UMI count	Mean gene count	Threshold of percentage of mitochondrial counts per cell	Mean percentage of mitochondrial counts per cell	Mean percentage of ribosomal gene counts per cell
	Spleen	Collagenase I	1 mg/ml	30 min	5649	1086.14	703.719	10	4.24	6.61
	Stomach	Collagenase I	1 mg/ml	150 min	1106	2088.1	977.844	12	4.4	5.23
	AbdominalMass_0018	Collagenase I	1 mg/ml	40 min	13801	1217.08	780.312	7	2.74	5.25
	SubcutaneousMass_0018	Collagenase I	1 mg/ml	30 min	10284	1295.33	822.87	8	2.82	5.24
	6-month-old Trp53-/- male mouse 0204
	Tissue	Dissociation	Concentration	Digestion time	Analyzed cell number ( > 500 UMI)	Mean UMI count	Mean gene count	Threshold of percentage of mitochondrial counts per cell	Mean percentage of mitochondrial counts per cell	Mean percentage of ribosomal gene counts per cell
	BoneMarrow	Flushing and purging			4667	1019.24	672.61	3	0.46	6.38
	Heart	Collagenase II	1 mg/ml	30 min	3169	845.05	631.47	5	1.27	5.98
	Liver	Collagenase IV	1 mg/ml	60 min	2932	909.46	645.59	5	0.73	6.42
	Lung	Collagenase V	1 mg/ml	30 min	2434	1012.98	701.22	5	0.95	7.3
	Prostate	Collagenase I	1 mg/ml	60 min	4180	1433.23	830.65	5	1.27	8.39
	Testis	Collagenase II	1 mg/ml	20 min	8542	1611.23	991.9	4	0.13	1.97
	Thymus	Collagenase I	1 mg/ml	30 min	8243	1098.13	803.46	5	0.89	6.98
	7-month-old Trp53-/- male mouse 0202
	Tissue	Dissociation	Concentration	Digestion time	Analyzed cell number ( > 500 UMI)	Mean UMI count	Mean gene count	Threshold of percentage of mitochondrial counts per cell	Mean percentage of mitochondrial counts per cell	Mean percentage of ribosomal gene counts per cell
	BoneMarrow	Flushing and purging			5180	1415.13	847.34	5	0.49	5.26
	IntraperitonealMass_0202	Collagenase I	1 mg/ml	30 min	6058	1529.64	973.91	5	1.37	7.25
	7-month-old Trp53-/- male mouse 0211
	Tissue	Dissociation	Concentration	Digestion time	Analyzed cell number ( > 500 UMI)	Mean UMI count	Mean gene count	Threshold of percentage of mitochondrial counts per cell	Mean percentage of mitochondrial counts per cell	Mean percentage of ribosomal gene counts per cell
	Thymus	Collagenase I	1 mg/ml	30 min	7094	1770.42	1093.65	5	1.06	6.67
	8-month-old Trp53-/- male mouse 0115
	Tissue	Dissociation	Concentration	Digestion time	Analyzed cell number ( > 500 UMI)	Mean UMI count	Mean gene count	Threshold of percentage of mitochondrial counts per cell	Mean percentage of mitochondrial counts per cell	Mean percentage of ribosomal gene counts per cell
	BoneMarrow	Flushing and purging			5954	1308.26	812.14	5	0.72	5.87
	Liver	Collagenase IV	1 mg/ml	60 min	3549	1254.73	823.85	5	1.14	8.13
	Lung	Collagenase V	1 mg/ml	30 min	2137	1148.55	774.61	5	1.02	7.49
	LymphNodes	Collagenase I	1 mg/ml	30 min	1497	883.31	639.11	4	1.03	9.26
	Spleen	Collagenase I	1 mg/ml	30 min	4853	1046.77	706.68	5	0.9	8.09
	Testis	Collagenase II	1 mg/ml	20 min	6919	1512.39	950.01	4	0.12	2.01
	CervicalMass_0115	Collagenase I + Collagenase II	1 mg/ml	30 min	10498	1501.06	929.07	5	1.05	7.57
	3-month-old Trp53+/+ female mouse 0105
	Tissue	Dissociation	Concentration	Digestion time	Analyzed cell number ( > 500 UMI)	Mean UMI count	Mean gene count	Threshold of percentage of mitochondrial counts per cell	Mean percentage of mitochondrial counts per cell	Mean percentage of ribosomal gene counts per cell
	Bladder	Collagenase V	1 mg/ml	45 min	2869	980.753	633.3	12	7.44	6.51
	BoneMarrow	Flushing and purging			7616	1104.96	702.269	10	4.67	7.06
	Brain	TrypLE	1 X	20 min	2615	796.695	484.075	30	17.89	2.66
	Gallbladder-BileDuct	Collagenase II	1 mg/ml	45 min	1427	819.871	521.772	15	5	10.19
	Heart	Collagenase II	1 mg/ml	30 min	10726	807.923	563.019	25	8.69	3.28
	Kidney	Collagenase IV + Tryisin	1 mg/ml Collagenase IV + 0.25%Tryisin	Collagenase IV 120 min + Tryisin 5 min	3359	1118.8	605.99	50	26.09	3.26
	LargeIntestine	Collagenase II +Tryisin	1 mg/ml Collagenase II + 0.25%Tryisin	Collagenase II 60 min + Tryisin 5 min	6232	1466.66	850.075	25	12	5.54
	Liver	Collagenase IV	1 mg/ml	60 min	6256	850.389	572.287	20	8.17	5.69
	Lung	Collagenase V	1 mg/ml	30 min	4845	896.068	580.073	15	7.97	8.2
	LymphNodes	Collagenase I	1 mg/ml	30 min	7106	715.639	516.414	15	7.71	10.72
	MammaryGland	Collagenase I +Tryisin	1 mg/ml Collagenase I + 0.25%Tryisin	Collagenase I 60 min + Tryisin 5 min	9262	1095.69	724.056	10	4.01	5.89
	Ovary	Collagenase IV +Tryisin	1 mg/ml Collagenase IV + 0.25%Tryisin	Collagenase IV 120 min + Tryisin 5 min	1548	1218.67	761.176	15	6.38	9.54
	Pancreas	Collagenase V	1 mg/ml	30 min	3010	849.414	594.252	10	3.07	7.29
	SmallIntestine	Collagenase II +Tryisin	1 mg/ml Collagenase II + 0.25%Tryisin	Collagenase II 45 min + Tryisin 5 min	2879	966.227	480.206	50	18.16	8.34
	Spleen	Collagenase I	1 mg/ml	30 min	7037	882.607	561.521	20	7.52	10.06
	Thymus	Collagenase I	1 mg/ml	30 min	5078	943.669	678.472	11	6.18	6.69
	Uterus	[Collagenase I + Collagenase IV] + Tryisin	[1 mg/ml Collagenase I + 1 mg/ml Collagenase IV] + 0.25%Tryisin	[Collagenase I + Collagenase IV 120min] + Tryisin 5 min	22770	1057.32	678.799	15	7.66	8.89
	5-month-old Trp53+/+ female mouse 0107
	Tissue	Dissociation	Concentration	Digestion time	Analyzed cell number ( > 500 UMI)	Mean UMI count	Mean gene count	Threshold of percentage of mitochondrial counts per cell	Mean percentage of mitochondrial counts per cell	Mean percentage of ribosomal gene counts per cell
	Bladder	Collagenase V	1 mg/ml	45 min	3210	1117.02	723.069	8	4.35	5.78
	BoneMarrow	Flushing and purging			6658	1591.78	909.362	10	3.04	4.29
	Brain	TrypLE	1 X	20 min	6436	1120.77	726.406	20	8.11	1.78
	Heart	Collagenase II	1 mg/ml	30 min	5144	1008.74	694.857	10	5.46	4.52
	Kidney	Collagenase IV + Tryisin	1 mg/ml Collagenase IV + 0.25%Tryisin	Collagenase IV 120 min + Tryisin 5 min	2300	948.201	523.859	50	26.54	3.53
	LargeIntestine	Collagenase II +Tryisin	1 mg/ml Collagenase II + 0.25%Tryisin	Collagenase II 60 min + Tryisin 5 min	3699	1343.15	792.059	20	10.13	6.46
	Liver	Collagenase IV	1 mg/ml	60 min	4238	835.48	577.552	15	5.5	6.16
	Lung	Collagenase V	1 mg/ml	30 min	5423	1079.75	704.37	15	5.72	5.83
	LymphNodes	Collagenase I	1 mg/ml	30 min	8682	816.931	588.276	11	6.19	10.18
	MammaryGland	Collagenase I +Tryisin	1 mg/ml Collagenase I + 0.25%Tryisin	Collagenase I 60 min + Tryisin 5 min	2879	972.205	624.379	10	3.49	7.86
	Ovary	Collagenase IV +Tryisin	1 mg/ml Collagenase IV + 0.25%Tryisin	Collagenase IV 120 min + Tryisin 5 min	3079	1225.93	796.932	20	7.39	8
	Pancreas	Collagenase V	1 mg/ml	30 min	6318	866.748	625.156	10	4.04	6.24
	Spleen	Collagenase I	1 mg/ml	30 min	7734	880.66	597.668	19	6.9	8.49
	Stomach	Collagenase I	1 mg/ml	150 min	914	1659.71	834.278	25	8.55	7.11
	Thymus	Collagenase I	1 mg/ml	30 min	7523	1170.19	817.098	10	4.69	5.69
	Uterus	[Collagenase I + Collagenase IV] + Tryisin	[1 mg/ml Collagenase I + 1 mg/ml Collagenase IV] + 0.25%Tryisin	[Collagenase I + Collagenase IV 120min] + Tryisin 5 min	3747	990.274	666.211	20	7.35	8.64
	5-month-old Trp53+/+ female mouse 0704
	Tissue	Dissociation	Concentration	Digestion time	Analyzed cell number ( > 500 UMI)	Mean UMI count	Mean gene count	Threshold of percentage of mitochondrial counts per cell	Mean percentage of mitochondrial counts per cell	Mean percentage of ribosomal gene counts per cell
	Bladder	Collagenase V	1 mg/ml	45 min	27064	776.908	555.608	17	8.51	5.66
	BoneMarrow	Flushing and purging			26165	1080.06	733.086	10	4.24	5.25
	Brain	TrypLE	1 X	20 min	5658	767.844	510.172	15	7.42	2.03
	Gallbladder-BileDuct	Collagenase II	1 mg/ml	45 min	2294	833.498	536.412	15	5.41	7.86
	Heart	Collagenase II	1 mg/ml	30 min	15367	729.549	529.07	20	7.9	4.08
	Kidney	Collagenase IV + Tryisin	1 mg/ml Collagenase IV + 0.25%Tryisin	Collagenase IV 120 min + Tryisin 5 min	8141	725.469	443.159	50	25.54	3.42
	LargeIntestine	Collagenase II +Tryisin	1 mg/ml Collagenase II + 0.25%Tryisin	Collagenase II 60 min + Tryisin 5 min	15620	928.452	625.907	20	9.9	6.35
	Liver	Collagenase IV	1 mg/ml	60 min	10953	785.343	566.419	10	5.37	4.4
	Lung	Collagenase V	1 mg/ml	30 min	13700	728.331	514.26	20	8.15	6.21
	LymphNodes	Collagenase I	1 mg/ml	30 min	16528	701.47	528.184	13	6.65	7.94
	MammaryGland	Collagenase I +Tryisin	1 mg/ml Collagenase I + 0.25%Tryisin	Collagenase I 60 min + Tryisin 5 min	14291	795.633	553.971	10	4.31	5.22
	Pancreas	Collagenase V	1 mg/ml	30 min	2637	700.465	518.289	8	3.43	6.09
	SmallIntestine	Collagenase II +Tryisin	1 mg/ml Collagenase II + 0.25%Tryisin	Collagenase II 45 min + Tryisin 5 min	20989	923.648	606.183	25	13.34	6.06
	Spleen	Collagenase I	1 mg/ml	30 min	6484	705.326	501.889	9	4.39	8.79
	Stomach	Collagenase I	1 mg/ml	150 min	2499	1151.59	682.447	20	6.98	6.42
	Thymus	Collagenase I	1 mg/ml	30 min	5146	717.066	557.315	6	3.59	7.74
	Uterus	[Collagenase I + Collagenase IV] + Tryisin	[1 mg/ml Collagenase I + 1 mg/ml Collagenase IV] + 0.25%Tryisin	[Collagenase I + Collagenase IV 120min] + Tryisin 5 min	31261	1083.12	735.627	15	7.19	6.75
	7-month-old Trp53+/+ female mouse 0516
	Tissue	Dissociation	Concentration	Digestion time	Analyzed cell number ( > 500 UMI)	Mean UMI count	Mean gene count	Threshold of percentage of mitochondrial counts per cell	Mean percentage of mitochondrial counts per cell	Mean percentage of ribosomal gene counts per cell
	Bladder	Collagenase V	1 mg/ml	45 min	4363	1228.39	747.171	11	7.01	5.68
	Ovary	Collagenase IV +Tryisin	1 mg/ml Collagenase IV + 0.25%Tryisin	Collagenase IV 120 min + Tryisin 5 min	8538	1236.35	819.302	15	7.57	6.66
	SmallIntestine	Collagenase II +Tryisin	1 mg/ml Collagenase II + 0.25%Tryisin	Collagenase II 45 min + Tryisin 5 min	10399	1842.19	941.997	94	11.54	5.52
	Stomach	Collagenase I	1 mg/ml	150 min	718	1463.67	767.638	25	9.48	7.58
	4-month-old Trp53+/+ male mouse 0625
	Tissue	Dissociation	Concentration	Digestion time	Analyzed cell number ( > 500 UMI)	Mean UMI count	Mean gene count	Threshold of percentage of mitochondrial counts per cell	Mean percentage of mitochondrial counts per cell	Mean percentage of ribosomal gene counts per cell
	Prostate	Collagenase I	1 mg/ml	60 min	1488	1266.56	735.07	5	0.41	8.04
	Testis	Collagenase II	1 mg/ml	20 min	4571	2613.65	1324.63	5	0.1	1.93
	4-month-old Trp53+/+ male mouse 0728
	Tissue	Dissociation	Concentration	Digestion time	Analyzed cell number ( > 500 UMI)	Mean UMI count	Mean gene count	Threshold of percentage of mitochondrial counts per cell	Mean percentage of mitochondrial counts per cell	Mean percentage of ribosomal gene counts per cell
	Liver	Collagenase IV	1 mg/ml	60 min	2911	919.28	663.96	4	0.79	6.01
	Lung	Collagenase V	1 mg/ml	30 min	2848	857.02	617.12	5	1.1	7.31
	Spleen	Collagenase I	1 mg/ml	30 min	2157	834.91	598.97	5	1.13	9.46
