# Supplementary material for: Dissecting cross‐lineage tumourigenesis under p53 inactivation through single‐cell multi‐omics and spatial transcriptomics
Source: Clin Transl Med. 2025 Aug 31;15(9):e70461. doi: 10.1002/ctm2.70461 (PMC12399789; doi:10.1002/ctm2.70461)
Supplement: Supplementary file 7 — Supporting Information [file CTM2-15-e70461-s014.xlsx]

## Sheet: mouse
Mouse	Genotype	Sex	Age/months	Group	Phenotype
1410	Trp53-/-	Female	4.5	Pre-pathological	No significant abnormalities
0514	Trp53-/-	Male	8	Post-pathological	Lymphoma; Sarcoma
0515	Trp53-/-	Male	8	Post-pathological	Lymphoma
1611	Trp53+/+	Female	4.5	Normal	No significant abnormalities
0101	Trp53+/+	Female	4.5	Normal	No significant abnormalities
1602	Trp53+/+	Male	6	Normal	No significant abnormalities

## Sheet: tissue
Tissue	Mouse ID	Nuclei count	avg TSS enrichment score	avg Unique mapped fragments count
Bladder	1410; 0514; 0515; 1611; 1602	8200	7.83	2326.5
BoneMarrow	1410; 0514; 0515; 1611; 0101; 1602	11712	8.21	1860
Brain	1410; 0514; 0515; 1611;1602	21376	7.89	2476
Gallbladder-BileDuct	1410; 0514; 0515; 0101; 1602	5066	7.32	2089
Heart	1410; 0514; 0515; 1611; 0101; 1602	6260	8.11	2431.5
Kidney	1410; 0514; 0515; 1611; 0101; 1602	12652	7.80	2060
LargeIntestine	1410; 0514; 0515; 1611; 0101; 1602	10478	7.29	2283
Liver	1410; 0514; 0515; 1611; 1602	16607	7.59	2436
Lung	1410; 0514; 0515; 1611; 1602	21283	7.72	2264.5
LymphNodes	1410; 0514; 0515; 1611; 1602	40956	7.08	2449.5
MammaryGland	1611; 0101	1052	6.30	2068.5
Ovary	1410; 1611; 0101	4852	7.02	1959
Pancreas	1410; 0514; 0515; 1611; 0101; 1602	7568	7.56	1897
Salivary gland	0514; 0515; 1602	3804	7.53	2021
SmallIntestine	1410; 0514; 0515; 1611; 0101; 1602	16603	7.17	2125.5
Spleen	1410; 0514; 0515; 1611; 0101; 1602	27208	7.95	2259.5
Stomach	1410; 0514; 0515; 1611; 0101; 1602	8177	7.21	1925.5
Thymus	1410; 0515; 1611; 1602	30670	7.32	2355.5
Uterus	1410; 0101	5896	8.06	2297
Tumor1	0514	5381	7.60	2624.5
Tumor2	0514	22441	7.83	2446.5
