# Supplementary material for: Dissecting cross‐lineage tumourigenesis under p53 inactivation through single‐cell multi‐omics and spatial transcriptomics
Source: Clin Transl Med. 2025 Aug 31;15(9):e70461. doi: 10.1002/ctm2.70461 (PMC12399789; doi:10.1002/ctm2.70461)
Supplement: Supplementary file 8 — Supporting Information [file CTM2-15-e70461-s015.xlsx]

## Sheet: WGS samples
Tissue	Mouse	Age	Gender	Genotype	Coverage
Liver	0078	24-week	Female	Trp53-/-	26X
MesentericMass_2_0072	0072	27-week	Female	Trp53-/-	24X
MesentericMass_1_0072	0072	27-week	Female	Trp53-/-	27X
Spleen	0072	27-week	Female	Trp53-/-	16X
BoneMarrow	0058	15-week	Female	Trp53-/-	25X
Spleen	0058	15-week	Female	Trp53-/-	19X
Thymus	0058	15-week	Female	Trp53-/-	25X
BoneMarrow	0054	20.5-week	Female	Trp53-/-	18X
LymphNodes	0054	20.5-week	Female	Trp53-/-	24X
SmallIntestine	0054	20.5-week	Female	Trp53-/-	26X
Spleen	0054	20.5-week	Female	Trp53-/-	18X
Thymus	0054	20.5-week	Female	Trp53-/-	27X
BoneMarrow	0045	29-week	Female	Trp53-/-	28X
LymphNodes	0045	29-week	Female	Trp53-/-	25X
Thymus	0045	29-week	Female	Trp53-/-	28X
LymphNodes	0042	21-week	Female	Trp53-/-	23X
Spleen	0042	21-week	Female	Trp53-/-	16X
Thymus	0042	21-week	Female	Trp53-/-	28X
AbdominalMass_0018	0018	36-week	Female	Trp53-/-	23X
Spleen	0018	36-week	Female	Trp53-/-	26X
SubcutaneousMass_0018	0018	36-week	Female	Trp53-/-	28X
BoneMarrow	0014	23.5-week	Female	Trp53-/-	31X
LymphNodes	0014	23.5-week	Female	Trp53-/-	22X
Thymus	0014	23.5-week	Female	Trp53-/-	23X
Spleen	0011	26.5-week	Female	Trp53-/-	30X
BoneMarrow	0001	14-week	Female	Trp53+/+	21X
Mammary gland	0001	14-week	Female	Trp53+/+	22X
Liver	0001	14-week	Female	Trp53+/+	13X
LymphNodes	0001	14-week	Female	Trp53+/+	23X
SmallIntestine	0001	14-week	Female	Trp53+/+	12X
Spleen	0001	14-week	Female	Trp53+/+	59X
Thymus	0001	14-week	Female	Trp53+/+	23X
