# Supplementary material for: Dissecting cross‐lineage tumourigenesis under p53 inactivation through single‐cell multi‐omics and spatial transcriptomics
Source: Clin Transl Med. 2025 Aug 31;15(9):e70461. doi: 10.1002/ctm2.70461 (PMC12399789; doi:10.1002/ctm2.70461)
Supplement: Supplementary file 9 — Supporting Information [file CTM2-15-e70461-s007.xlsx]

## Sheet: Sheet1
Library name	Tissue	Replicate number	Mouse number	Strain	Genotype	Gender	Age	Antibody	Reads count	Mapping Rate	Peak count
Bladder_COL37	Bladder	rep1	mouse01	C57BL/6	Trp53+/+	Female	3 months	anti-p53 antibody(abcam, #ab246550)	36817133	0.6939	4647
Bladder_COL68	Bladder	rep2	mouse02	C57BL/6	Trp53+/+	Female	3 months	anti-p53 antibody(abcam, #ab246550)	25757189	0.8342	2428
Bladder_COL90	Bladder	rep3	mouse03	C57BL/6	Trp53+/+	Female	3 months	anti-p53 antibody(abcam, #ab246550)	25066743	0.7275	1942
Bladder_COL95	Bladder	rep4	mouse04	C57BL/6	Trp53+/+	Female	3 months	anti-p53 antibody(abcam, #ab246550)	31279360	0.5717	24498
BoneMarrow_COL13	BoneMarrow	rep3	mouse03	C57BL/6	Trp53+/+	Female	3 months	anti-p53 antibody(abcam, ab246550)	33663319	0.7924	14954
BoneMarrow_COL55	BoneMarrow	rep1	mouse01	C57BL/6	Trp53+/+	Female	3 months	anti-p53 antibody(abcam, #ab246550)	19024495	0.9501	18159
BoneMarrow_COL71	BoneMarrow	rep2	mouse02	C57BL/6	Trp53+/+	Female	3 months	anti-p53 antibody(abcam, #ab246550)	23830207	0.8202	9362
Brain_COL33	Brain	rep1	mouse01	C57BL/6	Trp53+/+	Female	3 months	anti-p53 antibody(abcam, #ab246550)	30881730	0.7331	6012
Brain_COL83	Brain	rep2	mouse05	C57BL/6	Trp53+/+	Female	3 months	anti-p53 antibody(abcam, #ab246550)	18978720	0.7759	5641
Brain_COL96	Brain	rep3	mouse04	C57BL/6	Trp53+/+	Female	3 months	anti-p53 antibody(abcam, #ab246550)	18624406	0.5185	19100
GallbladderBileDuct_COL36	GallbladderBileDuct	rep1	mouse01	C57BL/6	Trp53+/+	Female	3 months	anti-p53 antibody(abcam, #ab246550)	40288148	0.6751	5903
GallbladderBileDuct_COL67	GallbladderBileDuct	rep2	mouse02	C57BL/6	Trp53+/+	Female	3 months	anti-p53 antibody(abcam, #ab246550)	23355896	0.7962	4085
GallbladderBileDuct_COL89	GallbladderBileDuct	rep3	mouse03	C57BL/6	Trp53+/+	Female	3 months	anti-p53 antibody(abcam, #ab246550)	4269949	0.7661	1159
Heart_COL34	Heart	rep1	mouse01	C57BL/6	Trp53+/+	Female	3 months	anti-p53 antibody(abcam, #ab246550)	31781767	0.7017	7585
Heart_COL64	Heart	rep2	mouse02	C57BL/6	Trp53+/+	Female	3 months	anti-p53 antibody(abcam, #ab246550)	15797288	0.9357	3222
Heart_COL86	Heart	rep3	mouse03	C57BL/6	Trp53+/+	Female	3 months	anti-p53 antibody(abcam, #ab246550)	27560169	0.797	11501
Kidney_COL38	Kidney	rep1	mouse01	C57BL/6	Trp53+/+	Female	3 months	anti-p53 antibody(abcam, #ab246550)	37271626	0.7695	10849
Kidney_COL65	Kidney	rep2	mouse02	C57BL/6	Trp53+/+	Female	3 months	anti-p53 antibody(abcam, #ab246550)	19075280	0.9414	4291
Kidney_COL87	Kidney	rep3	mouse03	C57BL/6	Trp53+/+	Female	3 months	anti-p53 antibody(abcam, #ab246550)	19414282	0.7601	9679
LargeIntestine_COL35	LargeIntestine	rep1	mouse01	C57BL/6	Trp53+/+	Female	3 months	anti-p53 antibody(abcam, #ab246550)	38948863	0.7862	9762
LargeIntestine_COL66	LargeIntestine	rep2	mouse02	C57BL/6	Trp53+/+	Female	3 months	anti-p53 antibody(abcam, #ab246550)	20246263	0.8832	12369
LargeIntestine_COL88	LargeIntestine	rep3	mouse03	C57BL/6	Trp53+/+	Female	3 months	anti-p53 antibody(abcam, #ab246550)	35007800	0.8058	15611
Liver_COL26	Liver	rep1	mouse01	C57BL/6	Trp53+/+	Female	3 months	anti-p53 antibody(abcam, #ab246550)	38612513	0.7861	15518
Liver_COL58	Liver	rep2	mouse02	C57BL/6	Trp53+/+	Female	3 months	anti-p53 antibody(abcam, #ab246550)	17803480	0.9506	14216
Liver_COL74	Liver	rep3	mouse03	C57BL/6	Trp53+/+	Female	3 months	anti-p53 antibody(abcam, #ab246550)	24995803	0.7985	14113
Lung_COL29	Lung	rep1	mouse01	C57BL/6	Trp53+/+	Female	3 months	anti-p53 antibody(abcam, #ab246550)	35977843	0.741	14772
Lung_COL57	Lung	rep2	mouse02	C57BL/6	Trp53+/+	Female	3 months	anti-p53 antibody(abcam, #ab246550)	20319147	0.9592	11112
Lung_COL73	Lung	rep3	mouse03	C57BL/6	Trp53+/+	Female	3 months	anti-p53 antibody(abcam, #ab246550)	25797384	0.8249	11539
LymphNodes_COL14	LymphNodes	rep3	mouse03	C57BL/6	Trp53+/+	Female	3 months	anti-p53 antibody(abcam, ab246550)	30882432	0.7643	13659
LymphNodes_COL53	LymphNodes	rep1	mouse01	C57BL/6	Trp53+/+	Female	3 months	anti-p53 antibody(abcam, #ab246550)	20809161	0.9557	9413
LymphNodes_COL70	LymphNodes	rep2	mouse02	C57BL/6	Trp53+/+	Female	3 months	anti-p53 antibody(abcam, #ab246550)	20639927	0.8273	13954
MammaryGland_COL25	MammaryGland	rep1	mouse01	C57BL/6	Trp53+/+	Female	3 months	anti-p53 antibody(abcam, #ab246550)	32993160	0.6438	12559
MammaryGland_COL56	MammaryGland	rep2	mouse02	C57BL/6	Trp53+/+	Female	3 months	anti-p53 antibody(abcam, #ab246550)	17204392	0.9478	16420
MammaryGland_COL72	MammaryGland	rep3	mouse03	C57BL/6	Trp53+/+	Female	3 months	anti-p53 antibody(abcam, #ab246550)	23715801	0.744	10924
Ovary_COL30	Ovary	rep1	mouse01	C57BL/6	Trp53+/+	Female	3 months	anti-p53 antibody(abcam, #ab246550)	39295857	0.7984	14879
Ovary_COL59	Ovary	rep2	mouse02	C57BL/6	Trp53+/+	Female	3 months	anti-p53 antibody(abcam, #ab246550)	17278672	0.957	8299
Ovary_COL77	Ovary	rep3	mouse03	C57BL/6	Trp53+/+	Female	3 months	anti-p53 antibody(abcam, #ab246550)	3984080	0.8094	7604
Pancreas_COL76	Pancreas	rep1	mouse05	C57BL/6	Trp53+/+	Female	3 months	anti-p53 antibody(abcam, #ab246550)	17557583	0.8203	2550
Pancreas_COL94	Pancreas	rep2	mouse04	C57BL/6	Trp53+/+	Female	3 months	anti-p53 antibody(abcam, #ab246550)	26551200	0.7126	14253
Pancreas_COL99	Pancreas	rep3	mouse06	C57BL/6	Trp53+/+	Female	3 months	anti-p53 antibody(abcam, #ab246550)	20307699	0.7562	2426
SmallIntestine_COL122	SmallIntestine	rep2	mouse02	C57BL/6	Trp53+/+	Female	3 months	anti-p53 antibody(abcam, #ab246550)	21665777	0.9501	12467
SmallIntestine_COL124	SmallIntestine	negtive_control	mouse02	C57BL/6	Trp53+/+	Female	3 months	NA	37464467	0.9593	13387
SmallIntestine_COL126	SmallIntestine	positive_control_H3K4me3	mouse02	C57BL/6	Trp53+/+	Female	3 months	Anti-Histone H3 (tri methyl K4) antibody(abcam, #ab213224)	22471155	0.9637	8894
SmallIntestine_COL128	SmallIntestine	positive_control_H3K27me3	mouse02	C57BL/6	Trp53+/+	Female	3 months	Tri-Methyl-Histone H3 (Lys27) (C36B11) Rabbit mAb(Cell signaling, #9733)	38354819	0.7924	14338
SmallIntestine_COL16	SmallIntestine	rep3	mouse03	C57BL/6	Trp53+/+	Female	3 months	anti-p53 antibody(abcam, #ab246550)	23371844	0.8214	18820
SmallIntestine_COL82	SmallIntestine	rep1	mouse01	C57BL/6	Trp53+/+	Female	3 months	anti-p53 antibody(abcam, #ab246550)	30364008	0.7729	13902
Spleen_COL4	Spleen	rep1	mouse01	C57BL/6	Trp53+/+	Female	3 months	anti-p53 antibody(abcam, #ab246550)	23487151	0.8083	16100
Spleen_COL69	Spleen	rep2	mouse02	C57BL/6	Trp53+/+	Female	3 months	anti-p53 antibody(abcam, #ab246550)	23410887	0.7423	6048
Spleen_COL75	Spleen	rep3	mouse04	C57BL/6	Trp53+/+	Female	3 months	anti-p53 antibody(abcam, #ab246550)	26119402	0.5788	10648
Stomach_COL32	Stomach	rep1	mouse01	C57BL/6	Trp53+/+	Female	3 months	anti-p53 antibody(abcam, #ab246550)	15809691	0.9028	14241
Stomach_COL61	Stomach	rep2	mouse02	C57BL/6	Trp53+/+	Female	3 months	anti-p53 antibody(abcam, #ab246550)	23834726	0.7055	12673
Stomach_COL79	Stomach	rep3	mouse03	C57BL/6	Trp53+/+	Female	3 months	anti-p53 antibody(abcam, #ab246550)	22364202	0.9142	16640
Thymus_COL121	Thymus	rep3	mouse03	C57BL/6	Trp53+/+	Female	3 months	anti-p53 antibody(abcam, #ab246550)	38174185	0.9335	13436
Thymus_COL123	Thymus	negtive_control	mouse02	C57BL/6	Trp53+/+	Female	3 months	NA	29657345	0.7788	13856
Thymus_COL125	Thymus	positive_control_H3K4me3	mouse02	C57BL/6	Trp53+/+	Female	3 months	Anti-Histone H3 (tri methyl K4) antibody(abcam, #ab213224)	19899845	0.8013	12470
Thymus_COL3	Thymus	rep1	mouse01	C57BL/6	Trp53+/+	Female	3 months	anti-p53 antibody(abcam, #ab246550)	36573662	0.7702	12803
Thymus_COL81	Thymus	rep2	mouse02	C57BL/6	Trp53+/+	Female	3 months	anti-p53 antibody(abcam, #ab246550)	16291631	0.9702	5926
Uterus_COL28	Uterus	rep1	mouse01	C57BL/6	Trp53+/+	Female	3 months	anti-p53 antibody(abcam, #ab246550)	24506945	0.7737	6544
Uterus_COL60	Uterus	rep2	mouse02	C57BL/6	Trp53+/+	Female	3 months	anti-p53 antibody(abcam, #ab246550)
Uterus_COL78	Uterus	rep3	mouse03	C57BL/6	Trp53+/+	Female	3 months	anti-p53 antibody(abcam, #ab246550)
