# Supplementary material for: Dissecting cross‐lineage tumourigenesis under p53 inactivation through single‐cell multi‐omics and spatial transcriptomics
Source: Clin Transl Med. 2025 Aug 31;15(9):e70461. doi: 10.1002/ctm2.70461 (PMC12399789; doi:10.1002/ctm2.70461)
Supplement: Supplementary file 10 — Supporting Information [file CTM2-15-e70461-s004.xlsx]

## Sheet: Sheet1
Tissue	Mouse ID	Strain	Genotype	Gender	Age	Resolution	Cell count	UMI count	Gene count
Thymus	KO1308	C57BL/6	Trp53-/-	Female	5 month	27 μm	11841	2633	1555
Thymus	WT1101	C57BL/7	Trp53+/+	Female	4.5 month	27 μm	30269	2633	977
