# Supplementary material for: Dissecting cross‐lineage tumourigenesis under p53 inactivation through single‐cell multi‐omics and spatial transcriptomics
Source: Clin Transl Med. 2025 Aug 31;15(9):e70461. doi: 10.1002/ctm2.70461 (PMC12399789; doi:10.1002/ctm2.70461)
Supplement: Supplementary file 11 — Supporting Information [file CTM2-15-e70461-s012.xlsx]

## Sheet: human cancer samples
Patient ID	Age	Gender	Clinical Diagnosis	Sample
CRC_8801	72	Male	Colorectal Carcinoma	Tumor
CRC_3919	67	Female	Colorectal Carcinoma	Tumor
HCC_6606	74	Male	Hepatocellular Carcinoma	Tumor
HCC_9423	62	Male	Hepatocellular Carcinoma	Tumor
ICC_1012	60	Male	Intrahepatic Cholangiocarcinoma	Tumor
ICC_9950	71	Male	Intrahepatic Cholangiocarcinoma	Tumor

## Sheet: Primers
Primer name	Sequence (5' to 3')
Primer_F0	GTCTCAAACTCTTGACCTCAGG
Primer_R0	GTGGCTCTAGACTTTTGAGAAGC
Primer_F1	AGCACTGATATAGGCACTCAGG
Primer_R1	TGTATGCTGCTAGTGGAACTCC
Primer_F2	GCAGAAGTTGCACTGAGCTGG
Primer_R3	ACTGCACTACTGCACTCTATCC
Primer_F4	AGGAACATCATAGCTTAGCCTAG
Primer_R4	ACACCCCTACTCTTACCTTAGC
Primer_F5	CATTCATAACTCAGGAACCAACC
Primer_R5	CAGGCTTACACTACCATAGCTG
Primer_F6	TGTGGGGATATAGACTTACTCTG
Primer_R6	GATTACCTGAGGTCAGGAGTTC
