# Supplementary material for: Dissecting cross‐lineage tumourigenesis under p53 inactivation through single‐cell multi‐omics and spatial transcriptomics
Source: Clin Transl Med. 2025 Aug 31;15(9):e70461. doi: 10.1002/ctm2.70461 (PMC12399789; doi:10.1002/ctm2.70461)
Supplement: Supplementary file 12 — Supporting Information [file CTM2-15-e70461-s009.xlsx]

## Sheet: Annotations
Clusters	Cell type	Cell lineage
0	T cell_Icos high_Aberrant	Immune
1	Cardiac fibroblast	Stromal
2	B cell_APC	Immune
3	Alpha beta T cell_Il2rg high	Immune
4	Capillary endothelial cell	Endothelial
5	Liver sinusoidal endothelial cell	Endothelial
6	T cell_Il2rg high	Immune
7	Macrophage	Immune
8	Pre B cell_Aberrant	Immune
9	Uterine fibroblast	Stromal
10	Monocyte	Immune
11	T cell_Notch1 high_Aberrant	Immune
12	Uterine fibroblast	Stromal
13	DC	Immune
14	T cell_Il2rg high	Immune
15	Proliferating T cell_Rag1 high	Immune
16	Bladder fibroblast	Stromal
17	B cell_APC	Immune
18	Breast fibroblast	Stromal
19	Neutrophil	Immune
20	Plasma cell	Immune
21	SMC	Stromal
22	Intestinal epithelial cell	Epithelial
23	B cell_APC	Immune
24	Neutrophil	Immune
25	Bladder fibroblast	Stromal
26	Microglia	Immune
27	Proliferating NK T cell_Aberrant	Immune
28	Pulmonary endothelial cell	Endothelial
29	Pancreatic ductal cell	Epithelial
30	Intermediate erythroid cell	Erythroid
31	Monocyte	Immune
32	Macrophage	Immune
33	Granulosa cell	Endocrine
34	Immature colonocyte	Epithelial
35	B cell_APC	Immune
36	Endothelial cell_Timp3 high	Endothelial
37	Alpha beta T cell	Immune
38	GMP	Immune
39	Uterine fibroblast	Stromal
40	Enterocyte progenitor cell	Epithelial
41	Proliferating NK T cell_Aberrant	Immune
42	Ovarian fibroblast	Stromal
43	Colonocyte	Epithelial
44	Uterine grandular cell	Epithelial
45	Pre B cell	Immune
46	NK T cell	Immune
47	Proliferating erythroid cell	Erythroid
48	Enterocyte	Epithelial
49	Distal convoluted tubular cell	Epithelial
50	Neutrophil	Immune
51	T cell_Rag1 high	Immune
52	Endothelial cell	Endothelial
53	Colorectal goblet cell	Epithelial
54	NK T cell_Aberrant	Immune
55	Pancreatic fibroblast	Stromal
56	T cell_Xrcc6 high	Immune
57	Goblet cell	Epithelial
58	T cell_Notch1 high_Aberrant	Immune
59	Monocyte	Immune
60	Proliferating immune cell	Immune
61	DP T cell_Rag1 high	Immune
62	Pre B cell_Aberrant	Immune
63	Neutrophil_Il1b high	Immune
64	Breast epithelial cell_Aberrant	Epithelial
65	Spermatocyte	Germ
66	Neutrophil	Immune
67	Spermatocyte	Germ
68	Endo-derived fibroblast	Stromal
69	Venous endothelial cell	Endothelial
70	AT2 cell	Epithelial
71	Uterine fibroblast	Stromal
72	GMP	Immune
73	DC	Immune
74	Fibroblast	Stromal
75	Gastrointestinal secretory cell	Epithelial
76	Neutrophil	Immune
77	Cardiac fibroblast	Stromal
78	Collecting duct principal cell	Epithelial
79	Macrophage	Immune
80	Spermatids	Germ
81	Alveolar macrophage	Immune
82	Spermatids	Germ
83	Oligodendrocyte	Neuronal
84	B cell_APC	Immune
85	B cell_APC	Immune
86	Prostatic secretory cell_Tgm4 high	Epithelial
87	Liver venous endothelial cell	Endothelial
88	Mature DC_Migrating	Immune
89	Macrophage	Immune
90	Renal tubular epithelial cell	Epithelial
91	Intestinal epithelial cell	Epithelial
92	Stromal cell_Aberrant	Stromal
93	Breast HS cell	Epithelial
94	Luteal cell	Endocrine
95	B cell_APC	Immune
96	Neutrophil	Immune
97	Fibroblast	Stromal
98	Alpha beta T cell_Shisa5 high	Immune
99	Astrocyte	Neuronal
100	Proximal tubular cell	Epithelial
101	Monocyte	Immune
102	Liver sinusoidal endothelial cell	Endothelial
103	Urothelial cell	Epithelial
104	Macrophage	Immune
105	VSMC	Stromal
106	Adipocyte	Stromal
107	Pancreatic acinar cell	Epithelial
108	Mesothelial cell	Epithelial
109	Cholangiocyte	Epithelial
110	Macrophage	Immune
111	Endothelial cell_Immunoactivated	Endothelial
112	T cell_Rp high	Immune
113	Capillary endothelial cell	Endothelial
114	Mast cell	Immune
115	Myofibroblast	Stromal
116	Pancreatic endocrine cell	Endocrine
117	Enteroendocrine cell	Endocrine
118	Pulmonary ciliated cell	Epithelial
119	Paneth cell	Epithelial
120	Monocyte	Immune
121	Myoepithelial cell	Epithelial
122	Primary spermatocyte	Germ
123	Ependymal cell	Neuronal
124	Liver sinusoidal endothelial cell	Endothelial
125	Macrophage	Immune
126	Neutrophil	Immune
127	Hepatocyte	Hepatocyte
128	Lymphocyte	Immune
129	Pancreatic fibroblast	Stromal
130	Plasma cell	Immune
131	Monocyte	Immune
132	Plasma cell	Immune
133	Leydig cell	Stromal
134	Neutrophil	Immune
135	Alpha beta T cell	Immune
136	Enterocyte	Epithelial
137	Pre B cell_Aberrant	Immune
138	Plasma cell	Immune
139	Uterine fibroblast	Stromal
140	Liver sinusoidal endothelial cell	Endothelial
141	Lymphocyte_Rag1 high	Immune
142	Stromal cell_immunoactivated	Stromal

## Sheet: Markers for 143 Clusters
	0_n	0_l	0_s	0_p	1_n	1_l	1_s	1_p	2_n	2_l	2_s	2_p	3_n	3_l	3_s	3_p	4_n	4_l	4_s	4_p	5_n	5_l	5_s	5_p	6_n	6_l	6_s	6_p	7_n	7_l	7_s	7_p	8_n	8_l	8_s	8_p	9_n	9_l	9_s	9_p	10_n	10_l	10_s	10_p	11_n	11_l	11_s	11_p	12_n
0	Trbc2	4.99914	218.56	0	Gsn	7.46567	260.271	0	Cd74	6.29085	225.12	0	Il2rg	3.48058	160.419	0	Cd36	6.73631	218.417	0	Dnase1l3	9.82359	248.714	0	Il2rg	3.31569	144.994	0	C1qb	7.0481	221.124	0	Ebf1	5.5509	202.319	0	Aebp1	5.66045	201.709	0	Psap	4.09259	213.614	0	Thy1	4.09725	156.476	0	Col1a1
1	Ppia	3.47447	206.208	0	Dcn	6.86434	250.914	0	H2-Aa	5.06488	205.303	0	Shisa5	2.65704	128.77	0	Ly6c1	6.31705	217.742	0	Aqp1	6.85583	240.291	0	H2-Q7	3.55975	142.051	0	C1qa	7.11614	219.367	0	Pax5	5.70778	190.229	0	Ngfr	7.01311	189.822	0	Lyz2	6.85324	212.057	0	Notch1	4.14753	139.334	0	Col6a2
2	Rpl4	2.74622	203.915	0	Bgn	6.37067	240.651	0	Ighm	5.61246	199.884	0	Trbc2	3.6279	127.376	0	Cav1	6.27657	213.814	0	Clec4g	10.1461	236.759	0	Ms4a4b	4.70008	134.401	0	Ctss	5.68813	213.171	0	Mef2d	4.69897	184.76	0	Hsd11b2	6.60541	189.355	0	F13a1	6.9842	187.327	0	Ikzf1	3.06928	129.525	0	Col1a2
3	Nme1	4.02015	199.012	0	Dpt	5.8676	234.181	0	H2-Eb1	4.97478	198.262	0	Trac	4.24308	121.3	0	Mgll	6.10374	209.835	0	Ehd3	8.27446	234.591	0	Bin2	2.96897	133.553	0	C1qc	6.81243	213.091	0	Igll1	8.06558	182.024	0	Lgals1	4.31864	188.155	0	Ly6c2	5.42506	181.405	0	Desi1	4.20209	127.462	0	Col6a1
4	Snrpf	4.10898	189.108	0	Htra3	6.00159	225.163	0	H2-Ab1	4.71095	191.07	0	Fyb	2.91951	115.074	0	Kdr	5.92525	193.884	0	Maf	5.92211	230.057	0	Thy1	3.37479	125.915	0	Cd74	6.70059	210.761	0	Vpreb3	6.42194	169.075	0	Igf1	5.82413	180.523	0	Lgals3	4.53145	176.984	0	Polr2a	2.55405	125.178	0	Col3a1
5	Ncl	3.18198	188.748	0	Serping1	5.56209	224.623	0	Ighd	6.23797	187.538	0	Cd3e	3.65101	114.121	0	Cdh5	5.91348	192.122	0	Ptprb	7.14719	229.515	0	Ccl5	5.04866	125.194	0	H2-Ab1	5.90509	203.254	0	Vpreb1	7.67579	167.43	0	Fbln2	5.34638	179.336	0	Fn1	5.25116	175.335	0	Mia2	3.04261	124.071	0	Col6a4
6	Sub1	3.33872	186.515	0	Ltbp4	5.15494	220.81	0	Cd19	5.60337	185.547	0	H2-Q7	2.8594	113.759	0	Adgrf5	5.52158	188.253	0	Fcgr2b	6.94625	228.291	0	Tmsb10	2.4331	124.723	0	Apoe	6.10513	201.696	0	Lgals9	3.33814	158.178	0	Prss23	5.06836	169.074	0	Ms4a6c	5.73166	172.122	0	Pkm	2.46188	123.319	0	mt-Rnr2
7	Rpl36	3.46722	184.298	0	Col1a1	5.53595	216.467	0	Cd79b	5.3315	177.241	0	Rac2	2.40419	111.732	0	Col4a1	4.61895	186.579	0	Kdr	6.96908	227.326	0	Rac2	2.68161	120.357	0	H2-Eb1	5.89816	200.108	0	Chchd10	4.31505	150.952	0	Cd34	4.7113	166.501	0	Ccr2	5.96165	168.855	0	Psmb1	2.22811	123.312	0	Igfbp7
8	Cdkn2a	5.2625	180.346	0	Timp2	4.59617	215.702	0	Cd22	5.51813	171.384	0	Coro1a	2.23919	110.061	0	Epas1	4.98963	184.352	0	Selenop	5.85024	226.442	0	Rpl12	2.09169	120.151	0	H2-Aa	5.58779	197.312	0	Bach2	5.05416	143.935	0	Ramp3	6.3198	162.281	0	Mpeg1	4.93655	166.137	0	Atp5a1	2.01106	119.369	0	Igfbp4
9	Npm1	2.85321	180.242	0	Col15a1	5.40723	213.124	0	Cd37	4.33381	161.318	0	Bin2	2.38379	109.964	0	Sparcl1	4.83586	184.042	0	Adgrf5	6.68908	225.154	0	Shisa5	2.58105	119.382	0	Ctsc	4.9603	191.86	0	Dck	4.42781	141.905	0	Ltbp4	4.23351	161.006	0	Cybb	4.3542	164.813	0	Rps13	1.98827	118.643	0	Dpt
10	Icos	5.8874	179.519	0	Col1a2	5.1323	212.127	0	H2-DMb2	5.50983	158.336	0	Icos	4.93078	108.505	0	Hspg2	4.41894	176.419	0	Igfbp7	5.41686	224.63	0	Ctsw	5.26964	116.245	0	Psap	3.59502	187.125	0	Ighm	3.93598	140.047	0	Gadd45g	4.74098	160.481	0	Plac8	3.87059	164.636	0	Ybx1	1.94274	116.878	0	Dcn
11	Hspe1	3.74741	178.398	0	Mgp	6.03861	204.105	0	Cd79a	5.31174	154.681	0	Arhgdib	2.23475	107.42	0	Flt1	5.57542	172.423	0	Eng	6.10533	218.736	0	Lck	3.50009	115.269	0	Csf1r	5.26099	182.525	0	Bfsp2	6.87547	139.888	0	Aldh1a2	6.53702	159.503	0	Ifitm3	3.51726	159.261	0	Col27a1	5.25141	114.981	0	Lgals1
12	Cd3d	4.93853	178.251	0	Lrp1	4.60211	200.936	0	Fcmr	5.90457	151.959	0	Lck	3.18567	105.426	0	Col4a2	4.42129	172.149	0	Stab1	6.8293	213.782	0	Trbc2	3.43728	113.634	0	Fcer1g	4.64668	178.063	0	Ezh2	3.74535	134.839	0	Creb3l1	4.48158	153.855	0	Tgfbi	4.0594	144.388	0	Cd3e	3.70294	113.864	0	Sparc
13	Rps11	2.70399	178.21	0	Ccdc80	5.71097	198.977	0	Ms4a1	5.79594	150.126	0	Lat	3.3529	105.249	0	Ptprb	5.15937	171.495	0	Plpp1	5.67187	210.861	0	Gimap3	3.86831	108.676	0	Ctsb	3.63159	165.778	0	Ccnd3	2.95797	134.758	0	Col6a4	6.14655	147.298	0	Fcer1g	3.7812	143.788	0	mt-Nd1	1.30239	111.3	0	Mfap4
14	Rps2	2.46181	175.803	0	Fbln1	5.39547	196.7	0	Pax5	4.80271	149.288	0	Dgka	3.17236	105.182	0	Fabp4	6.40746	170.113	0	Stab2	9.63001	208.395	0	Coro1a	2.31181	108.46	0	Mpeg1	4.77053	161.793	0	Pou2af1	4.60879	130.864	0	Timp2	3.50146	144.335	0	Vim	2.93274	141.815	0	Trbc2	3.33365	110.963	0	Nbl1
15	Cd52	3.36415	172.866	0	Col3a1	4.96518	194.559	0	Igkc	5.02211	144.687	0	Tmsb10	1.98063	105.039	0	Sptbn1	3.45524	167.853	0	Flt4	8.07192	203.471	0	Nkg7	4.46781	106.252	0	Lgmn	4.83345	159.397	0	Myb	4.64884	130.354	0	Fstl1	4.07533	144.017	0	Tmsb10	2.81602	140.966	0	Hes1	3.83647	110.137	0	Aebp1
16	Hnrnpa2b1	2.57544	169.427	0	Lamc1	4.72976	192.527	0	Bank1	5.48597	140.517	0	Gimap3	3.67278	103.651	0	Eng	4.62767	162.436	0	Plpp3	5.24989	202.959	0	Arl4c	3.00559	106.153	0	Ctsz	3.72315	155.809	0	Cd19	4.10856	129.373	0	Maf	3.89519	143.893	0	Tyrobp	3.71076	136.562	0	Gapdh	2.40599	108.533	0	Col15a1
17	Fus	2.76473	168.047	0	Loxl1	5.35837	190.171	0	Shisa5	2.60295	126.261	0	Cd5	5.09775	99.245	0	Ehd2	5.14559	162.206	0	Gpr182	8.43741	202.547	0	Cd3e	3.55684	104.956	0	Tyrobp	3.99788	154.043	0	Lxn	4.82143	126.192	0	Spon1	5.01797	139.233	0	Ctss	3.54412	135.802	0	Anp32e	2.63633	104.373	0	Sparcl1
18	Rpl21	2.78132	167.324	0	Col6a2	4.61802	188.277	0	Iglc3	4.90461	125.719	0	Ets1	2.54766	99.1915	0	Podxl	5.62631	161.785	0	Oit3	9.6452	201.899	0	Rps5	1.58548	104.174	0	Cxcl16	5.56047	151.253	0	Arpc5l	3.6433	124.502	0	Igfbp5	4.86404	138.698	0	Ctsc	3.43603	132.728	0	Ppia	2.22711	104.369	0	Timp2
19	Snrpd3	3.45172	165.995	0	Fstl1	4.57462	186.19	0	Siglecg	4.81733	125.333	0	Thy1	2.68554	98.6119	0	Pecam1	4.54486	158.054	0	Mrc1	6.90323	197.191	0	Trac	3.88022	103.335	0	Cybb	3.8927	150.372	0	Serp1	2.69779	124.306	0	Igfbp7	3.51281	138.107	0	Hp	4.18487	131.375	0	Npm1	2.00295	100.698	0	Mdk
20	Rplp0	2.29165	165.848	0	Cygb	5.05931	185.564	0	Fcer2a	5.66863	123.652	0	Tcf7	3.07229	96.9585	0	Slc9a3r2	5.31867	157.132	0	Gpihbp1	6.37975	187.255	0	Cd8b1	4.48235	103.238	0	Csf2ra	3.8077	148.662	0	Apobec3	2.9109	123.778	0	Ramp2	4.24372	135.748	0	S100a4	5.11527	127.949	0	Ncl	2.05234	100.178	0	Osr2
21	Rplp2	2.80727	165.403	0	Gpx3	4.83739	183.935	0	Sell	3.28485	121.412	0	Rpl12	1.62161	96.2653	0	Egfl7	4.98249	150.676	0	Epas1	4.849	185.616	0	Sell	3.0059	103.22	0	Ctsh	3.6989	147.757	0	Bcl7a	4.71011	123.343	0	Inhbb	5.63463	133.371	0	Coro1a	2.71325	125.772	0	Hnrnpk	1.88974	99.5142	0	Bgn
22	Pabpc1	2.44938	162.672	0	Tnxb	5.17002	183.006	0	Pou2f2	3.98523	118.366	0	Cd27	3.49199	93.835	0	Tie1	5.32684	142.729	0	Tinagl1	5.63859	184.786	0	Arhgdib	2.22741	101.432	0	Fyb	3.66592	144.999	0	Hdgf	2.6437	119.149	0	Loxl2	4.72303	133.075	0	Csf2ra	3.3158	124.746	0	Rpsa	1.75227	99.4508	0	Serpinh1
23	Serbp1	2.46608	162.079	0	Igfbp7	3.86021	175.905	0	H2-Ob	4.89446	117.745	0	H2-K1	1.57768	88.3043	0	Timp3	3.8205	142.516	0	Ltbp4	4.69962	183.596	0	Rpl8	1.57006	101.203	0	Tgfbi	4.30185	144.485	0	Smarca4	3.13737	119.004	0	Cald1	3.8387	132.796	0	Crip1	2.61729	123.254	0	Eif4h	2.0498	99.0196	0	Ifitm2
24	Rpl23	2.57931	161.706	0	Col6a1	4.19735	173.442	0	Il2rg	2.59838	116.553	0	Ms4a4b	3.44471	87.5734	0	Gpihbp1	5.15185	141.242	0	Il6st	4.6895	173.836	0	Cd8a	4.09997	100.69	0	Grn	3.49373	144.291	0	Cd24a	2.86117	118.56	0	Crispld2	4.06291	131.177	0	Gpx1	2.60083	123.213	0	Rpl28	1.67851	98.2703	0	Hsd11b2
25	Hnrnpab	2.57151	161.157	0	Igfbp4	3.77614	168.966	0	Ly6e	1.99754	115.775	0	Arhgef1	2.2561	86.8089	0	Tspan7	4.43912	140.833	0	Acer2	5.8937	168.285	0	B4galnt1	2.81286	100.228	0	Lyz2	4.11829	138.3	0	Ikzf1	2.66908	116.919	0	Cd63	3.23463	130.733	0	Samhd1	2.96071	122.171	0	mt-Cytb	1.14798	98.2216	0	Rpl17
26	Snrpg	3.55668	160.463	0	Mmp2	4.51169	167.215	0	Ly6d	4.28129	114.628	0	Arhgap45	2.22084	86.6854	0	Klf2	3.35711	140.592	0	Bmp2	7.68295	166.916	0	Cd27	3.69445	100.092	0	Lgals3bp	3.11631	137.198	0	Psmb1	2.0144	114.994	0	Col4a1	3.35308	130.566	0	Cst3	2.53413	120.311	0	Eif5a	1.83107	95.6243	0	Col6a3
27	Rpl38	2.56048	159.574	0	Cfh	5.16344	165.732	0	Coro1a	2.31833	114.598	0	Vps37b	3.24411	86.4463	0	Cd93	4.40262	139.716	0	Tspan7	5.02415	163.926	0	Rplp1	1.83276	99.4967	0	Mafb	4.80459	130.7	0	Anp32e	2.79719	113.995	0	Ogn	4.55761	128.954	0	Prdx5	2.84657	119.995	0	Rcsd1	2.89192	94.3013	0	Nid1
28	Eif4a1	2.67299	158.703	0	Sod3	4.97222	163.529	0	Tnfrsf13c	5.08366	108.099	0	Laptm5	1.8613	85.261	0	Jam2	5.00831	139.271	0	Sema6a	5.21499	161.521	0	Rps7	1.50659	98.4049	0	Unc93b1	3.48718	127.694	0	AU020206	3.69511	113.302	0	P4hb	2.40609	128.883	0	Pld4	3.86844	119.112	0	Tcf7	3.07105	94.249	0	Mmp2
29	Ran	3.05018	157.76	0	Hspg2	3.78726	161.959	0	Arhgdib	2.2042	106.078	0	Ptprc	2.11468	84.185	0	Jup	4.02044	137.19	0	Cyp4b1	6.04518	159.828	0	H2-K1	1.81508	97.3761	0	Fcgr2b	3.86166	125.58	0	Son	2.20158	111.529	0	Col5a1	4.35216	127.72	0	Anxa2	2.51583	117.267	0	Rpl32	1.67741	93.104	0	Rps5
30	Rpl14	2.29659	157.146	0	Fbln2	4.33217	161.034	0	Rac2	2.26206	104.525	0	Itgal	2.49461	83.082	0	Cd300lg	5.45054	136.854	0	Ifitm2	3.52154	158.731	0	Rplp0	1.58417	96.892	0	B2m	2.28396	125.391	0	Rsph1	5.13549	107.746	0	Igfbp4	3.23502	124.351	0	Arpc1b	2.46873	116.381	0	Rps3a1	1.63432	92.4352	0	Cd63
31	Rpl11	2.19883	156.046	0	Nid1	4.09833	160.013	0	Apobec3	2.51987	104.265	0	Saraf	2.06256	82.8163	0	Lpl	4.15562	134.296	0	Robo4	5.85078	157.321	0	Rps18	1.58104	96.7421	0	Cd68	4.36016	122.524	0	Smc4	2.64922	107.311	0	Nedd4	2.96521	124.262	0	Alox5ap	3.68693	113.207	0	Lat	3.05621	91.5602	0	Lum
32	Anp32b	2.86668	155.312	0	Egr1	3.54282	155.17	0	Scd1	3.70059	103.607	0	Cnn2	1.96297	82.5869	0	Aqp1	4.2666	132.521	0	Cdh5	4.91396	156.149	0	Rack1	1.56324	96.5681	0	Cst3	2.58894	122.072	0	D930015E06Rik	3.67139	106.094	0	Nppc	6.60016	123.514	0	Flna	2.53004	112.409	0	Fkbp5	2.97128	89.0159	0	Ltbp4
33	Rpl5	2.0729	154.783	0	Nfix	3.62968	153.47	0	Hvcn1	3.64024	99.8619	0	Fmnl1	1.97286	82.2395	0	Ly6e	2.32374	131.336	0	Sparc	3.75446	153.136	0	Rps13	1.52431	95.9478	0	Lilrb4a	3.76345	121.899	0	Sox4	3.31093	104.665	0	mt-Nd4	1.31967	121.974	0	Bin2	2.56381	112.15	0	Atp5g3	1.91914	88.8605	0	Fstl1
34	Ddit4	3.76762	154.648	0	Sparcl1	3.72873	151.021	0	H2-DMa	3.16827	98.0439	0	Limd2	2.21141	82.1162	0	Cxcl12	4.08638	126.044	0	Itm2b	2.42918	152.962	0	Rpl18	1.73954	95.5705	0	Fth1	2.42052	121.372	0	Irf4	4.7141	101.776	0	Raly	3.00538	121.093	0	Npc2	2.67801	110.045	0	Cct8	2.08519	88.1616	0	Gsn
35	Cnbp	2.76895	153.477	0	Cd34	3.858	150.817	0	Cd52	2.31142	97.4361	0	Cd53	2.169	80.7676	0	Id3	3.13738	124.961	0	Serinc3	2.85753	152.606	0	Ly6c2	3.23232	95.131	0	Ucp2	2.42403	121.012	0	Atp5a1	1.67501	101.578	0	Adh1	4.1175	121.046	0	Cotl1	2.57063	109.006	0	Lck	2.79528	87.9451	0	Lsp1
36	Rplp1	2.40837	152.964	0	Vim	2.79392	150.335	0	Iglc2	4.37369	96.9507	0	Trbc1	2.99823	80.5672	0	S1pr1	4.19953	122.921	0	Mmrn2	5.44753	150.854	0	Eef1a1	1.52492	94.2796	0	Laptm5	2.60687	119.607	0	Alpl	3.79161	100.268	0	Ddit4l	6.03489	120.394	0	I830127L07Rik	4.46294	106.814	0	Rack1	1.5547	87.168	0	Rpsa
37	Rps25	2.17891	152.925	0	Zbtb20	3.32272	149.194	0	Spib	4.64815	94.5686	0	Rps13	1.2179	79.5823	0	Lims2	5.74091	122.756	0	Tnfaip1	3.93654	149.128	0	Rpl23a	1.53123	93.6176	0	Lilr4b	4.01534	118.344	0	Ranbp1	2.59898	100.09	0	Serpinh1	3.52843	117.6	0	Arpc2	2.02986	105.369	0	Rpl5	1.51142	86.4498	0	Rpl36a
38	Tmsb4x	2.72225	152.121	0	Prelp	4.80096	147.775	0	Blk	4.80358	88.4715	0	Il7r	3.70474	79.479	0	Gnai2	1.85649	120.574	0	Hspg2	3.69751	148.308	0	Rps10	1.69572	93.6081	0	Rgs1	4.88304	117.06	0	Ucp2	2.02596	99.8902	0	mt-Cytb	1.26227	115.702	0	Gda	3.13517	104.007	0	Rps7	1.4616	84.9182	0	Igfbp5
39	Swi5	3.08291	151.27	0	Lum	4.26915	147.111	0	Syk	3.15114	88.1564	0	H2-D1	1.35064	79.01	0	Txnip	2.26698	119.328	0	Igfbp4	3.53658	144.974	0	Rpl3	1.45574	92.9807	0	Sat1	2.93907	116.158	0	Cct3	2.80673	99.7228	0	Col15a1	3.30431	112.745	0	Csf1r	3.27441	103.692	0	Emg1	2.36393	84.4434	0	Cxcl14
40	Rpsa	2.05801	150.856	0	Crispld2	3.89578	146.033	0	Prkcb	2.5506	86.2641	0	Pfn1	1.2565	78.645	0	Esam	4.61927	119.318	0	Bgn	3.66211	143.988	0	Dgka	2.96617	92.9108	0	Fcgr3	3.8451	116.011	0	Cdkn2a	3.79254	98.9407	0	Htra1	4.21327	112.741	0	Ly6e	1.97959	103.238	0	Rpl17	1.41128	84.2351	0	Rcn3
41	Tmsb10	2.51862	150.735	0	Gstm1	3.29048	145.543	0	Ebf1	2.738	85.1396	0	Cd4	4.22702	78.1615	0	Ptrf	4.06388	118.399	0	Mylip	4.0035	141.262	0	Rpl5	1.41391	92.6029	0	Lgals3	3.19362	114.179	0	Pmf1	3.73965	98.9051	0	Col4a2	3.10501	111.099	0	Ccl6	3.44828	102.181	0	Atp5b	1.63518	83.5466	0	Gm2830
42	Psmb8	2.99621	150.466	0	Pcolce	4.28275	143.692	0	H2-Q6	2.54514	85.0147	0	Gramd1a	2.32187	77.1497	0	Crip2	3.58753	117.46	0	Nrp1	4.46338	138.027	0	Rpl9	1.49364	92.3609	0	Itm2b	1.89068	112.68	0	Wdfy4	3.74158	97.6447	0	Gas6	3.35383	110.801	0	Msrb1	3.30807	101.746	0	Serbp1	1.62141	82.9369	0	Nedd4
43	Rpl18	2.28821	148.144	0	Islr	4.77627	140.661	0	Serp1	1.91884	84.0845	0	Junb	1.82497	77.0418	0	Ltbp4	3.13572	117.363	0	Egfl7	4.62643	135.709	0	Ptprc	2.3621	91.5849	0	Aif1	4.67012	111.62	0	Ssr2	2.55521	96.6174	0	Plod1	3.60114	110.189	0	Ifi30	3.32696	101.685	0	Rps25	1.49888	82.9009	0	Rpl37a
44	Rpl19	2.4016	146.66	0	Mxra8	4.07393	139.55	0	Cr2	5.42103	83.5387	0	Ms4a6b	2.98373	74.381	0	Xdh	3.08534	115.879	0	Jak1	3.07643	134.878	0	Rps15a	1.51161	91.4765	0	Hexb	3.33177	110.559	0	Lrmp	3.44391	95.5371	0	Col6a2	3.60301	108.44	0	Ncf2	3.22007	101.582	0	Cbl	2.24893	82.5638	0	Rpl41
45	Snrnp70	2.56532	145.474	0	Smoc2	4.41347	138.34	0	Fau	1.38656	83.4663	0	Ccnd2	2.09979	73.6199	0	Mmrn2	4.51597	115.136	0	Cd300lg	5.37727	134.424	0	Gimap4	3.19776	91.3438	0	Pld4	3.6328	110.539	0	Eif4h	1.89428	94.6277	0	Fn1	3.35039	108.192	0	Lamp1	2.18345	101.13	0	Rplp0	1.48535	82.4576	0	Rps7
46	Rpl30	2.48243	144.961	0	Axl	3.96046	136.913	0	Blnk	3.58264	83.1901	0	Rpl4	1.13216	73.1722	0	Sdpr	4.76693	114.888	0	Adam23	6.74888	133.83	0	Rpl32	1.51608	90.3135	0	Basp1	4.05037	109.358	0	Hnrnpul1	2.2709	93.2651	0	Col6a1	3.51407	108.024	0	Sell	2.89639	100.568	0	Pcbp2	1.58813	82.2638	0	Igfbp6
47	Set	2.60099	144.734	0	Gas1	4.60476	135.221	0	Cd53	2.22706	83.1207	0	Tnfaip3	3.15047	72.9245	0	Pdgfb	5.19495	114.764	0	Ctsl	3.62217	133.455	0	Rps3	1.32884	90.175	0	H2-DMb1	3.87125	108.346	0	Il7r	3.93345	93.1064	0	Maged1	3.57332	107.882	0	Laptm5	2.22544	98.4079	0	Psma2	2.09226	82.1452	0	Rps27
48	Eef1a1	2.02483	144.282	0	Timp3	3.401	132.234	0	Foxp1	2.30413	81.8688	0	Rps7	1.07225	72.8975	0	Itga6	3.59005	114.576	0	Sptbn1	2.69883	131.537	0	Rps3a1	1.46714	89.7118	0	Axl	3.47063	107.36	0	Prkcb	2.65103	92.9052	0	Rpl36a	1.80136	107.345	0	H2afy	2.31454	98.2299	0	Hnrnpab	1.65064	80.2504	0	Rps15
49	Rpl22	2.54827	143.101	0	Mfap5	4.39991	131.021	0	Fcrla	4.54635	81.4831	0	Cd3g	3.00928	72.1475	0	Id1	3.62808	113.36	0	Lgals3bp	2.73475	131.007	0	Rpl39	1.4711	89.4269	0	Plbd1	3.25548	106.801	0	Tcf3	2.96568	92.6052	0	Mfap4	4.21321	106.536	0	Igsf6	3.54456	96.3021	0	Rps20	1.46519	80.227	0	Serpinf1
50	Psmb1	2.16828	141.62	0	Ecm1	3.77017	130.19	0	mt-Nd2	1.11753	80.6021	0	Lcp1	1.6286	72.1174	0	Tcf4	3.13356	113.342	0	Tcn2	3.9598	125.254	0	Rpsa	1.41224	89.3813	0	Ftl1	2.37383	106.338	0	Top2a	2.79955	92.489	0	Dio2	5.86771	102.99	0	Chil3	3.96273	96.1311	0	Hsp90ab1	1.29058	80.1086	0	Serping1
51	Eif5a	2.17191	140.218	0	C3	3.63915	129.674	0	Mndal	2.35619	79.5708	0	Gm15500	1.43934	71.8756	0	Itpkb	3.80864	112.816	0	Slc43a3	4.06389	123.659	0	Rps15	1.51409	89.3263	0	Zfp36	2.48371	106.191	0	H2afy	2.08909	92.4032	0	Ccl11	4.8617	102.674	0	C3	2.73703	95.748	0	Prpf8	1.89684	79.8029	0	Rpl4
52	Gas5	2.64477	140.081	0	Ptgis	4.29455	128.51	0	Mef2c	3.0394	79.5254	0	Eef1a1	1.11276	71.706	0	Nrp1	3.80696	112.471	0	Cd38	4.34047	117.385	0	Fyb	2.44157	89.1537	0	Ctsa	2.99034	104.913	0	Tmem123	2.49396	92.1847	0	Plod2	4.15502	100.517	0	Prkcd	2.67439	94.5731	0	Rpl4	1.40151	79.0709	0	Fn1
53	Hsp90ab1	1.86734	139.972	0	Serpinf1	3.92004	128.39	0	Fcrl1	4.71839	78.7353	0	Rps16	1.19872	71.4861	0	Cd81	2.66208	112.294	0	Cd55	3.88609	116.917	0	Rps16	1.54995	88.944	0	Cd14	4.43611	103.964	0	Cd22	3.47956	91.5332	0	Gsn	2.46638	99.7009	0	Emb	3.36961	94.5293	0	Ddit4	2.49797	78.7804	0	Rpl26
54	Hnrnpf	2.51636	139.755	0	Pi16	4.50297	128.005	0	mt-Nd5	1.1335	78.2787	0	Cd52	1.77699	71.2351	0	Rhob	2.69079	111.574	0	Clec14a	5.07724	115.208	0	Gm11361	1.92749	88.2026	0	Sirpa	3.51686	103.814	0	Tubb5	1.94073	90.9643	0	Mfap5	3.92897	98.9713	0	Lilrb4a	3.01048	94.2015	0	Ptma	1.49138	78.6846	0	Nfix
55	Shisa5	2.48472	139.693	0	Pcsk6	6.34006	127.861	0	Cxcr5	4.89528	78.0005	0	Rplp0	1.12208	70.6581	0	8430408G22Rik	5.51226	110.772	0	Adgrl4	4.84899	113.764	0	Anxa6	2.03501	87.7694	0	H2-D1	1.85754	103.199	0	Atp1b1	2.53988	89.5786	0	Rnase4	2.96442	97.528	0	Ucp2	1.94282	93.2948	0	Srrm1	1.61236	77.1288	0	Mgp
56	Hspa8	1.83629	139.349	0	Fbn1	3.94527	127.8	0	Lcp1	1.72841	77.1585	0	Rpl34	1.04584	69.5457	0	Tm4sf1	4.13922	110.691	0	App	2.58639	113.022	0	Lat	3.01919	87.6018	0	Trf	3.30126	103.143	0	Mprip	2.37044	89.3282	0	Vim	2.04359	96.1335	0	Actr3	1.94597	92.5702	0	Hsp90aa1	1.64975	76.3945	0	Mmp14
57	Rpl36al	2.76266	139.327	0	Bicc1	3.9846	127.05	0	Rpl12	1.29241	76.7157	0	Rps10	1.22075	69.5414	0	Ushbp1	5.15648	110.616	0	Fcgrt	3.6987	112.454	0	Selplg	2.48737	87.2035	0	H2-DMa	3.28996	102.953	0	Ppp1cb	2.11984	89.2529	0	Arl4c	2.82678	96.0258	0	Pirb	3.37334	92.2717	0	Psma6	1.92773	76.335	0	Nr2f2
58	Mif	3.05084	138.778	0	Abca8a	5.12444	124.491	0	Napsa	3.00265	76.6181	0	Rps15	1.11998	68.7433	0	Robo4	4.56838	110.029	0	Npr1	4.86251	112.415	0	Rps24	1.35833	87.145	0	Lcp1	2.30478	102.629	0	Polr2a	1.81626	89.2211	0	P2ry14	5.39701	95.1289	0	Cyba	2.5073	92.1318	0	Rpl34	1.32748	76.2982	0	Rpl28
59	Rps27a	2.31281	138.586	0	Col4a1	2.87314	124.009	0	Ralgps2	3.21393	76.6153	0	Sell	2.10263	68.6346	0	Slc6a6	2.93248	109.654	0	Apoe	3.01941	112.066	0	Rpl34	1.36267	87.0466	0	Ms4a7	6.59842	102.063	0	1810059H22Rik	4.99518	89.1024	0	Wnt5a	5.39997	94.9689	0	Grn	2.30321	91.4789	0	Rps2	1.43857	76.0149	0	Gadd45g
60	Nap1l1	2.67615	138.402	0	Serpinh1	3.03372	123.627	0	Sp100	1.88227	76.524	0	Ptpn22	2.69029	68.6155	0	App	2.47873	109.19	0	Ramp2	3.50769	110.912	0	Gm15500	1.78109	86.8875	0	Ms4a6c	3.87769	102.034	0	Syvn1	2.78331	88.8966	0	Dpt	2.91327	94.8311	0	Sh3bgrl3	2.06966	90.1651	0	Smarcd1	2.85372	75.613	0	Rpl5
61	Ikzf2	4.97673	136.801	0	Rnase4	3.07308	122.735	0	Gimap6	2.38664	75.4386	0	Rpl8	1.0329	68.593	0	Klf4	2.70043	108.055	0	Dlc1	4.14928	110.802	0	Tcf7	2.87352	86.3569	0	Man2b1	2.81085	101.707	0	Nedd9	2.96461	88.7092	0	mt-Rnr1	1.64022	94.5025	0	Tifab	4.84138	90.0709	0	Hspa8	1.29658	74.7167	0	Zbtb20
62	Rpl23a	1.92695	136.67	0	Pmp22	3.68653	122.577	0	Samhd1	1.85291	74.6554	0	Rpl39	1.08948	68.4463	0	Tinagl1	3.70757	106.697	0	Col4a1	2.76016	110.246	0	Tpt1	1.15127	86.3401	0	Tmem176b	2.85445	100.905	0	Cyfip2	2.74841	88.0588	0	Bgn	2.58805	92.4215	0	Lsp1	2.22084	89.8651	0	Cd3g	3.04853	73.5151	0	Tsc22d1
63	Sec61b	2.66515	136.317	0	Sparc	2.89544	118.734	0	Unc93b1	2.30107	74.4613	0	Ltb	2.88255	67.9464	0	Sox18	5.11932	104.792	0	Plxnc1	5.24224	108.741	0	Cnn2	2.11652	86.1233	0	C3ar1	5.59042	100.886	0	Hmgb2	2.48284	87.8829	0	mt-Nd1	1.10446	92.3183	0	Spi1	2.92342	89.831	0	Rpl39	1.34413	72.7802	0	mt-Rnr1
64	Rpl8	1.8277	136.217	0	Spry1	3.75865	117.452	0	Pou2af1	3.39286	73.9674	0	Gimap6	2.1966	67.1557	0	Myadm	3.00058	104.589	0	Rasgrp3	4.1834	108.646	0	Ms4a6b	3.34419	86.0987	0	Npc2	2.4197	100.03	0	Rbm8a	2.52673	87.8701	0	Rpl41	1.4941	92.1483	0	Napsa	3.27792	89.2782	0	Rpl27	1.43185	72.2947	0	Rps14
65	Hspd1	2.8503	136.185	0	Lpl	3.41159	117.123	0	Ptpn6	2.51535	72.5622	0	Rps3a1	1.05847	66.8535	0	Rasip1	4.61017	103.932	0	Esam	4.31356	106.242	0	Rpl4	1.33212	84.591	0	Acp5	3.50272	97.3462	0	Myl4	5.27775	87.8463	0	Fbn1	3.42871	91.5746	0	Myo1f	3.21562	87.4505	0	Tubb5	1.65594	72.2001	0	Ptms
66	Ybx1	1.87025	135.771	0	Clec3b	4.14432	117.033	0	Arhgef1	1.91571	70.6891	0	Rps5	0.984478	66.8315	0	mt-Nd2	1.36317	103.549	0	Adgrg3	4.52846	106.083	0	Il2rb	4.66176	84.1119	0	Spi1	3.01641	95.67	0	Slamf7	4.3857	87.0886	0	Rps2	1.56041	90.3222	0	S100a6	2.21002	84.2642	0	Rps27a	1.52828	71.0965	0	Ngfr
67	Ptma	1.98242	135.524	0	Nfic	2.726	115.906	0	Sipa1	2.43466	70.645	0	Ccr7	3.50756	66.2769	0	Kank3	4.83389	103.528	0	Timp3	2.99452	105.852	0	Arhgap45	2.22306	83.0464	0	Marcks	2.28601	95.4749	0	Enpep	4.15308	86.8198	0	Rcn3	3.13374	89.8504	0	Itgam	2.83181	84.2437	0	Sox4	2.53807	71.0863	0	Rpl31
68	Rps3a1	1.98457	135.205	0	Cst3	2.18586	114.122	0	Serinc3	1.32924	70.6103	0	Cd247	3.14891	66.2601	0	Tnfaip1	2.89684	101.827	0	Flt1	3.88081	105.575	0	Cd52	2.07923	82.4331	0	Cd72	4.18252	94.6718	0	Cd79b	3.02417	86.7275	0	Calr	1.56009	86.4313	0	Il17ra	2.57688	83.0113	0	Actn1	1.94763	71.0832	0	Eef1g
69	Arpc1b	2.34856	135.139	0	Col14a1	3.93073	110.917	0	Rps15	1.13182	70.1991	0	B4galnt1	1.94925	65.9883	0	Emcn	4.60607	100.367	0	Tpbgl	6.78878	105.372	0	Rps14	1.19109	82.1506	0	Clec7a	4.24882	94.6402	0	Stambpl1	4.14769	86.5907	0	Atp8a1	3.99931	85.0019	0	Fmnl1	2.08315	82.9081	0	Cox4i1	1.31723	70.5915	0	Nupr1
70	Rpl27	2.09256	134.958	0	Dpep1	4.09542	110.633	0	Macf1	2.04679	69.884	0	Fxyd5	1.70919	65.6496	0	Gnas	1.50653	98.7308	0	Col13a1	6.60838	105.063	0	H2-Q6	2.53832	81.3972	0	Lamp1	2.0271	93.7292	0	Pclaf	2.82864	84.9597	0	Gnas	1.31177	81.502	0	Fxyd5	2.13976	82.8675	0	Rpl12	1.37611	70.3292	0	S100a11
71	U2af1	2.97735	133.9	0	Fhl1	3.95096	109.224	0	Cd72	3.47404	69.6358	0	Sh2d2a	3.18479	65.2071	0	Tns1	3.04915	98.33	0	Nr2f2	3.7924	104.834	0	Rpl36a	1.36727	81.2052	0	Ifi30	3.10868	92.6133	0	G3bp1	1.85009	84.5517	0	Scube1	5.25212	81.3081	0	Ccl9	4.11104	82.2726	0	Rpl13	1.25992	69.1632	0	Hspg2
72	Dnaja1	2.70667	133.458	0	Ltbp3	3.45191	108.999	0	Rpl8	1.03271	69.161	0	Rpl3	0.987236	65.0527	0	Ifitm3	2.14078	97.3563	0	Pecam1	3.32774	104.785	0	Rpl13	1.18687	80.4171	0	Adgre1	4.80523	91.3811	0	Ipmk	3.85459	84.3728	0	Cd248	3.26021	80.8366	0	Taldo1	2.1779	82.0583	0	Ptbp1	1.696	68.9613	0	Col4a1
73	Chchd2	2.39889	133.319	0	Lamb1	3.42156	107.445	0	Ltb	2.94438	68.9311	0	Satb1	2.35807	64.7189	0	Aplp2	2.6454	97.3306	0	Mgll	3.44751	104.711	0	Laptm5	1.84141	80.0578	0	Cx3cr1	4.28671	91.1109	0	E2f2	3.31579	84.1225	0	Capns1	1.63818	80.226	0	Emilin2	3.83546	81.5629	0	Rps16	1.30986	68.3301	0	Anxa6
74	Eef2	1.5594	133.202	0	Pdgfra	3.66202	105.016	0	Rpl34	1.01763	68.924	0	H2-Q6	2.07279	64.6716	0	Myct1	4.81984	96.7793	0	Jam2	4.24813	104.31	0	Limd2	2.23761	79.8806	0	Selenop	2.33093	90.6291	0	Cks1b	3.2726	84.0019	0	Hdlbp	1.97465	80.0928	0	Rassf4	3.9892	81.1435	0	Rpl26	1.20436	67.4487	0	Rps2
75	Rpl27a	2.54279	133.033	0	Ogn	3.53341	104.535	0	Rps5	0.993066	68.7754	0	Rpl18	1.14581	64.4349	0	Hspb1	3.28531	96.3088	0	Plxnd1	4.59484	104.269	0	Pfn1	1.33622	79.4355	0	Arrb2	2.5365	89.2319	0	Hnrnpab	1.63104	83.6545	0	Dcn	2.6618	79.6968	0	Sat1	2.18225	80.8776	0	Top2a	2.18091	66.7863	0	Mfap5
76	C1qbp	3.26522	132.663	0	Tuba1a	2.86281	104.476	0	Rps13	1.03	68.7398	0	Gpr132	2.78842	64.3185	0	Cdh13	4.82897	95.9717	0	Ece1	3.13177	103.185	0	Saraf	2.04652	79.1168	0	Cyth4	2.85216	87.8554	0	Mndal	2.33837	80.3367	0	Laptm4a	2.07949	79.2687	0	Unc93b1	2.42066	80.4841	0	Anapc5	1.71891	66.7385	0	Igf1
77	Rps29	2.03553	132.651	0	Ptms	1.98077	104.251	0	Stk17b	2.366	68.1278	0	Rpl32	1.04699	63.87	0	Adgrl4	4.30745	94.2418	0	Lifr	4.8143	102.168	0	Sp100	2.00239	79.0488	0	Ifi207	3.5579	87.8243	0	Dnajc21	2.86731	79.8529	0	Mmp14	2.77547	79.2545	0	Cd44	2.33582	80.2766	0	Ssb	1.71704	66.2044	0	Ramp3
78	Rps23	2.13772	131.307	0	Jun	2.14723	104.131	0	Cd180	3.35585	66.3996	0	Tpt1	0.774475	63.7398	0	Plpp3	2.65314	93.7787	0	Sh3bp5	3.43657	102.028	0	Rpl17	1.14411	78.5324	0	Tmsb4x	1.74288	87.1408	0	Pcbp2	1.5074	79.6367	0	Myl6	1.48376	77.9248	0	Cd52	1.99446	79.8507	0	Mdh2	1.67192	65.7773	0	Cxcl12
79	Rpl15	2.67124	131.202	0	Fos	2.23767	102.237	0	Arhgap45	1.79115	66.1284	0	Gm11361	1.36796	63.5753	0	C1qtnf9	7.13707	93.6699	0	Dab2	3.87776	101.702	0	H2-D1	1.40907	78.1704	0	Pla2g7	4.07277	86.8993	0	Hmgb1	2.10024	79.5025	0	Cdh11	4.29255	77.9177	0	Vsir	2.62132	79.7825	0	Slc25a5	1.45635	65.5719	0	Rarres2
80	Ms4a4b	4.07502	130.876	0	Rcn3	3.02574	101.836	0	H2-D1	1.13134	65.7159	0	Rplp1	1.1141	63.3324	0	1810011O10Rik	4.57177	93.5249	0	F8	7.95645	101.584	0	Arhgef1	2.13679	78.0482	0	Sdcbp	2.10988	86.7077	0	Socs2	2.73047	78.9767	0	Lrp1	2.36659	77.2774	0	Emp3	2.60205	79.4902	0	Rps21	1.18268	65.2648	0	Pbx1
81	Ewsr1	2.38656	130.647	0	Mfap4	3.89069	100.494	0	Btla	4.00851	65.3281	0	Cd28	3.54973	63.1691	0	Igfbp7	2.33413	93.2843	0	Lamp2	2.74463	99.8755	0	Fau	1.37541	77.9963	0	Lpcat2	3.98698	86.0683	0	Rpl28	1.32669	78.833	0	mt-Rnr2	1.24045	76.7267	0	Tln1	1.75117	79.3213	0	Rpl31	1.20821	64.8433	0	Laptm4a
82	Rcc2	3.13879	130.137	0	Apoe	2.61617	100.478	0	Zfp36l1	1.51557	65.0231	0	Lcp2	2.23365	63.0857	0	Ece1	2.89175	93.0569	0	Ctsb	2.05792	99.7785	0	Rps4x	1.16981	77.581	0	Dab2	3.41603	85.7434	0	Cd47	1.70164	78.4117	0	Slc16a2	3.8802	76.6067	0	H2afz	1.97872	78.3679	0	Trbc1	2.55794	64.7562	0	Col5a1
83	Coro1a	2.36031	129.549	0	Adamts2	3.5511	100.031	0	Fmnl1	1.61905	64.877	0	Rack1	0.984673	62.413	0	Cd200	3.90502	92.9483	0	Txnip	1.93027	99.4677	0	Rpl37a	1.31152	76.8696	0	Gm2a	2.733	85.4512	0	Srsf3	1.75967	77.9625	0	Mettl7a1	3.15702	76.5202	0	Gsr	2.75582	78.2715	0	Rpl9	1.17579	64.6884	0	Rps26
84	Arhgap45	2.62275	129.215	0	Nav1	3.14216	100.006	0	Swap70	3.14872	64.7157	0	Cd6	4.49918	62.2078	0	Ablim3	6.63947	90.6278	0	Lyve1	5.32553	99.4531	0	Eef1b2	1.45053	75.9337	0	Gns	2.74885	85.2771	0	Zfp706	1.95848	77.9056	0	Nrk	5.75925	76.5189	0	Ctsh	2.17952	78.2186	0	Lef1	2.97359	64.3386	0	Rpl10
85	Ptprc	2.65554	129.026	0	Anxa5	2.27315	97.8897	0	H2-Q7	1.78833	64.7027	0	Sp100	1.5719	62.1159	0	Ly6a	2.83848	90.1745	0	Ntn4	5.21954	97.6307	0	Itgal	2.39982	75.7605	0	Efhd2	2.57762	85.1531	0	Cecr2	5.17618	77.6463	0	Trabd2b	4.55852	76.4788	0	Selplg	2.20262	77.6907	0	H2afy	1.6059	64.2799	0	Rpl12
86	Srsf2	2.51537	128.51	0	Crip2	2.86993	97.7775	0	Cd55	2.52755	63.9422	0	Itk	3.33556	61.8431	0	Sptan1	2.78956	90.1071	0	Tie1	4.07495	95.7763	0	Gimap6	2.44639	75.1449	0	Hexa	2.58256	84.5653	0	Klhl6	3.23279	77.4914	0	Cd164	2.14565	76.3815	0	Capza2	1.96928	77.5848	0	Rpl38	1.35082	64.0016	0	Rplp0
87	Rack1	1.76903	128.415	0	Rhob	2.18172	97.4275	0	mt-Cytb	0.842782	63.417	0	Rps14	0.848113	61.0164	0	H2-D1	1.55344	90.0806	0	Elk3	3.64527	95.6621	0	Ptpn22	2.9056	74.8335	0	Itgb5	3.00216	84.3965	0	Gmfg	2.50738	77.4616	0	Lox	4.05588	76.2281	0	Pkm	1.57104	76.9328	0	Fus	1.35977	62.5315	0	Gm11361
88	Pkm	2.11991	128.29	0	Ace	3.26311	97.3165	0	H2-K1	1.13749	63.2497	0	Rpsa	0.919176	60.8802	0	Ramp2	2.97613	89.6379	0	Slc29a1	3.41409	95.6411	0	Rpl18a	1.22878	73.8574	0	Ptms	1.81874	84.1138	0	Lmnb1	2.34666	77.401	0	Gng12	2.98712	75.845	0	Irf5	3.53031	75.8138	0	Rps29	1.2165	62.3642	0	Rps13
89	Gm9794	2.94352	127.799	0	Lama2	4.23547	97.1298	0	Kmt2e	1.23316	62.6119	0	Myh9	1.43314	60.7365	0	Nos3	5.20342	88.7015	0	Degs1	3.06508	95.4895	0	Jak1	1.8546	73.711	0	H2-K1	1.59838	82.9471	0	Srrm1	1.5619	77.38	0	Hspa1b	2.41729	75.2807	0	Smpdl3a	3.03433	75.3606	0	Rpl35	1.31552	62.0591	0	Rpl3
90	Cd3g	3.70496	127.514	0	Fgfr1	3.36468	96.6049	0	Gm9843	1.55782	61.7047	0	Anxa6	1.41758	60.5123	0	Arhgef15	4.91605	88.3983	0	Id3	2.51543	94.5622	0	Ccnd2	2.16361	73.6707	0	Ccl3	4.54555	82.7941	0	Serinc3	1.55781	77.3286	0	Rps27	1.2178	74.4962	0	Itgb2	2.24195	75.2521	0	Rps3	1.12782	61.8674	0	Mylk
91	Psme2	2.7319	126.828	0	Ifitm3	1.94485	95.7767	0	Bcl11a	3.44317	61.6616	0	Eef2	0.751622	60.2086	0	Sgk1	3.01189	87.5114	0	H2-D1	1.65378	94.4791	0	Eef2	0.994885	73.5688	0	Tgif1	2.53443	82.6954	0	Rpl18a	1.36017	76.377	0	Hsp90b1	1.44768	74.1851	0	Pitpna	1.90227	73.855	0	mt-Nd5	1.04915	61.6541	0	Nfic
92	Ldha	2.26524	126.083	0	Entpd2	4.15883	94.5058	0	H2-Oa	3.99381	61.5571	0	Rps2	0.979699	60.115	0	Plpp1	2.5705	86.7324	0	Cd47	2.01719	94.4513	0	Gramd1a	2.30506	73.2247	0	Dusp1	2.06558	82.2656	0	Hnrnpa2b1	1.44556	76.3648	0	Oxtr	5.67916	73.9683	0	Sem1	1.631	72.9319	0	Cd247	2.98743	61.6032	0	Rpl23a
93	Rpl9	1.77601	125.552	0	Nupr1	2.54951	93.9265	0	Ptprc	1.63338	61.3354	0	Ikzf1	1.51045	59.8218	0	Slfn5	3.54145	85.6207	0	Chst15	3.86099	91.0611	0	Lcp1	1.71686	73.141	0	Sdc3	3.52164	81.9208	0	Glrx3	2.46328	76.1409	0	Meg3	3.18919	73.3755	0	Ctsb	1.57463	72.9177	0	Cct7	1.50698	61.1498	0	Lrrc17
94	Ddx21	3.33639	124.881	0	Nedd4	2.01628	92.3735	0	Ptprcap	2.28733	60.8252	0	Samhd1	1.55815	59.7264	0	Actn4	1.9421	85.2599	0	Dpp4	4.03977	90.255	0	Rpl19	1.4645	72.5611	0	Slc6a6	2.12127	81.8717	0	H2afx	2.5838	76.0456	0	Adamts2	3.26748	73.359	0	Xdh	2.01414	71.824	0	Sf3b1	1.31679	61.0085	0	Lox
95	Pfn1	1.86665	124.329	0	Meg3	3.28133	92.1487	0	Helz2	2.70454	60.7251	0	Cd2	2.97627	59.4319	0	Kitl	4.55137	84.4394	0	Tmem2	4.96633	89.1397	0	Rps20	1.12453	72.0151	0	Junb	1.90104	80.8119	0	Rad21	2.06219	75.8967	0	Cyr61	3.11658	73.1645	0	Plbd1	2.49398	71.4728	0	Sfpq	1.53919	61.0026	0	Islr
96	Hnrnpu	2.12035	123.899	0	Col6a3	2.96148	91.0579	0	B4galnt1	1.83961	60.67	0	Selplg	1.7686	59.4259	0	Dusp1	1.99262	84.0867	0	Ushbp1	4.50125	88.1661	0	Rpl26	1.15684	71.9297	0	Ctsd	2.14794	80.6387	0	Nfatc3	2.0835	75.6356	0	Col1a1	2.8853	73.0897	0	Arpc5	1.66628	71.3298	0	Oaz1	1.22796	60.7769	0	Vim
97	Rps15	1.87235	123.308	0	Sdc2	4.19777	90.6543	0	H2-DMb1	2.64637	60.5185	0	Msn	1.31542	59.2586	0	Sema6a	3.2946	84.0804	0	Klf7	2.67884	87.9769	0	Rps28	1.11041	71.8627	0	Clec4a1	4.17099	80.0684	0	Cct8	1.76041	75.5031	0	Plpp3	2.28339	72.8281	0	Capzb	1.38392	71.2495	0	Cct2	1.76331	60.5219	0	Rpl37
98	Gm11478	2.77904	123.11	0	Vcan	3.55049	89.4085	0	Msn	1.33885	60.4107	0	Rpl9	0.918105	58.8847	0	Rgcc	3.23771	83.0993	0	Tmem106a	4.08372	86.1135	0	Rps23	1.40122	71.4745	0	Il1b	4.27712	78.8845	0	Nup210	2.633	75.2543	0	Nid1	2.45168	72.7393	0	Ptpn6	2.41054	70.695	0	Eif3c	1.50937	60.205	0	Htra3
99	Noc2l	3.37128	122.106	0	Col5a1	2.95247	88.5854	0	Ifi209	2.79423	60.1749	0	Nfkbid	2.51283	58.5123	0	Arap3	3.71109	82.8216	0	Dusp3	3.82581	85.8513	0	Fmnl1	1.82038	71.2902	0	Runx3	2.80194	78.3205	0	Khsrp	2.016	74.8954	0	Arf4	1.76495	72.173	0	Ahnak	2.16031	70.6557	0	Xrcc6	2.66316	60.1037	0	C1s1
[truncated: 523 more columns]
