# Supplementary material for: Dissecting cross‐lineage tumourigenesis under p53 inactivation through single‐cell multi‐omics and spatial transcriptomics
Source: Clin Transl Med. 2025 Aug 31;15(9):e70461. doi: 10.1002/ctm2.70461 (PMC12399789; doi:10.1002/ctm2.70461)
Supplement: Supplementary file 13 — Supporting Information [file CTM2-15-e70461-s002.xlsx]

## Sheet: Annotation
Sublineage	Cluster	Cell_type
Tcell	0	Cd8+ T cell
Tcell	1	T cell_Lymphoma II_KO0045&0202&0211
Tcell	2	T cell_Lymphoma III_KO0072
Tcell	3	Proliferating T cell_Dntt high
Tcell	4	Cd8+ T cell
Tcell	5	NK T cell
Tcell	6	T cell_Lymphoma II_KO0045&0202&0211
Tcell	7	T cell_Lymphoma I_KO0014
Tcell	8	T cell_Lymphoma I_KO0204
Tcell	9	Cd8+ T cell
Tcell	10	Cd4+ T cell
Tcell	11	T cell_Lymphoma I_KO0014
Tcell	12	T cell_Lymphoma III_KO0115
Tcell	13	T cell_Lymphoma III_KO0072
Tcell	14	Proliferating T cell_Xrcc6 high
Tcell	15	T cell_Maf high
Tcell	16	DP T cell
Tcell	17	Proliferating T cell_Xrcc6 high
Tcell	18	T cell_Lymphoma I_KO0014
Tcell	19	Cd8+ T cell
Tcell	20	Alpha beta T cell
Tcell	21	Cd8+ T cell
Tcell	22	Cd8+ T cell
Tcell	23	Proliferating T cell_Rgcc high
Bcell	0	B cell_APC
Bcell	1	Plasma cell
Bcell	2	B cell_Lymphoma
Bcell	3	B cell_APC
Bcell	4	Proliferating B cell_Lymphoma
Bcell	5	B cell_APC
Bcell	6	B cell_APC
Bcell	7	Pre B cell_Xrcc6 high
Bcell	8	B cell_Lymphoma
Bcell	9	Proliferating pre B cell
Bcell	10	B cell_APC
Bcell	11	B cell_APC
Bcell	12	Proliferating B cell
Bcell	13	B cell_APC
Bcell	14	Plasma cell
Myeloid	0	Neutrophil
Myeloid	1	Neutrophil
Myeloid	2	Neutrophil
Myeloid	3	Monocyte
Myeloid	4	Monocyte
Myeloid	5	Macrophage
Myeloid	6	Monocyte
Myeloid	7	Microglia
Myeloid	8	cDC2
Myeloid	9	Macrophage
Myeloid	10	GMP
Myeloid	11	Neutrophil
Myeloid	12	Macrophage
Myeloid	13	cDC1
Myeloid	14	Neutrophil
Myeloid	15	Monocyte
Myeloid	16	HSC
Myeloid	17	pDC
Myeloid	18	Macrophage
Myeloid	19	Neutrophil
Myeloid	20	Mature DC_Migrating
Myeloid	21	Neutrophil
Myeloid	22	Microglia
Myeloid	23	GMP
Myeloid	24	Monocyte
Myeloid	25	GMP
Myeloid	26	Macrophage
Myeloid	27	Macrophage
Myeloid	28	Neutrophil
Myeloid	29	Kupffer
Myeloid	30	Monocyte
Myeloid	31	Basophil
Myeloid	32	Macrophage
Myeloid	33	Macrophage_mt high
Myeloid	34	Mast cell
Myeloid	35	Monocyte
Myeloid	36	cDC1
Myeloid	37	Macrophage
Myeloid	38	pDC
Myeloid	39	Macrophage
Myeloid	40	GMP
Fibroblast	0	Uterine fibroblast
Fibroblast	1	Cardiac fibroblast
Fibroblast	2	Bladder fibroblast
Fibroblast	3	Uterine fibroblast
Fibroblast	4	Pancreatic fibroblast
Fibroblast	5	Breast fibroblast
Fibroblast	6	Bladder fibroblast
Fibroblast	7	Ovarian fibroblast
Fibroblast	8	Uterine fibroblast_Rp high
Fibroblast	9	Bladder myofibroblast
Fibroblast	10	Uterine fibroblast_Rp high
Fibroblast	11	Stromal cell_Jun&Fos high
Fibroblast	12	Uterine fibroblast_Rp high
Fibroblast	13	Bladder fibroblast
Fibroblast	14	Cardiac fibroblast
Fibroblast	15	Uterine fibroblast
Fibroblast	16	Bladder fibroblast
Fibroblast	17	Uterine fibroblast
Fibroblast	18	Cardiac fibroblast
Fibroblast	19	Uterine fibroblast
Fibroblast	20	Uterine fibroblast
Fibroblast	21	Cardiac endo-derived fibroblast
Fibroblast	22	Breast fibroblast
Fibroblast	23	Breast fibroblast_Jun&Fos high
Fibroblast	24	Fibroblast_Clec3b high
Fibroblast	25	Lung stromal cell_Inmt high
Fibroblast	26	Stromal cell_Tmem176 high
Fibroblast	27	Ovarian fibroblast_Jun&Fos high
Fibroblast	28	Ovarian fibroblast (TA)
Fibroblast	29	Stromal cell_Tumor
Fibroblast	30	Stromal cell_Gas6 high
Fibroblast	31	Uterine fibroblast (TA)
Fibroblast	32	Ovarian stromal cell_Apod high
Fibroblast	33	Prostatic stromal cell_Jun&Fos high
Epithelial	0	Ductal cell
Epithelial	1	Enterocyte progenitor cell
Epithelial	2	Enterocyte
Epithelial	3	Enterocyte progenitor cell
Epithelial	4	Glandular epithelial cell
Epithelial	5	Colonocyte
Epithelial	6	Immature colonocyte
Epithelial	7	AT2 cell
Epithelial	8	Absorptive cell
Epithelial	9	Enterocyte
Epithelial	10	Absorptive progenitor cell
Epithelial	11	Ascending loop of henle
Epithelial	12	Goblet cell_Colonic
Epithelial	13	Collecting duct principal cell
Epithelial	14	Goblet cell
Epithelial	15	Breast AV cell
Epithelial	16	Goblet cell
Epithelial	17	Breast HS cell
Epithelial	18	Enterocyte
Epithelial	19	Ascending loop of henle
Epithelial	20	Grandular cell
Epithelial	21	Pit cell
Epithelial	22	Goblet cell
Epithelial	23	Proximal tubular cell
Epithelial	24	Chief cell
Epithelial	25	Urothelial cell
Epithelial	26	Prostatic secretory cell_Tgm4 high
Epithelial	27	Cholangiocyte
Epithelial	28	Enterocyte progenitor cell
Epithelial	29	Prostatic secretory cell_Spink1 high
Epithelial	30	Enterocyte
Epithelial	31	Renal tubular cell
Epithelial	32	Goblet cell
Epithelial	33	Acinar cell
Epithelial	34	Breast carcinoma
Epithelial	35	Tuft cell
Epithelial	36	Mesothelial cell
Epithelial	37	Collecting duct intercalated cell
Epithelial	38	AT2 cell
Epithelial	39	Basal cell
Epithelial	40	Paneth cell
Epithelial	41	Myoepithelial cell
Epithelial	42	Ciliated cell
Epithelial	43	AT1 cell
Epithelial	44	Goblet cell
Epithelial	45	Enterocyte progenitor cell
Epithelial	46	Ciliated ductal cell
Endothelial	0	Liver sinusoidal endothelial cell
Endothelial	1	Liver sinusoidal endothelial cell
Endothelial	2	Capillary endothelial cell_Heart
Endothelial	3	Capillary endothelial cell_Pancreas
Endothelial	4	Capillary endothelial cell_Heart
Endothelial	5	Endothelial cell_Jun&Fos high
Endothelial	6	Pulmonary vascular endothelial cell
Endothelial	7	Capillary endothelial cell_mt high_Heart
Endothelial	8	Arterial endothelial cell_mt high_Kidney
Endothelial	9	Arterial endothelial cell
Endothelial	10	Pulmonary vascular endothelial cell
Endothelial	11	Liver sinusoidal endothelial cell
Endothelial	12	Liver venous endothelial cell
Endothelial	13	Capillary endothelial cell
Endothelial	14	Lymphmatic endothelial cell
Endothelial	15	Liver sinusoidal endothelial cell
Endothelial	16	Endothelial cell_Bin2 high
Endothelial	17	Pulmonary capillary aerocyte
Endothelial	18	Endothelial cell_Bin2 high
Endothelial	19	Venous endothelial cell_Breast
Endothelial	20	Capillary endothelial cell_Heart
Endothelial	21	Pulmonary endothelial cell_Cpe high
Endothelial	22	Venous endothelial cell_Pancreas
Endothelial	23	Liver vascular endothelial cell
Endothelial	24	Pulmonary venous endothelial cell
Endothelial	25	Pancreatic arterial endothelial cell
Endothelial	26	Venous endothelial cell_Enpp2 high
Endocrine	0	Luteal cell_Slc6a6 high
Endocrine	1	Enteroendocrine cell
Endocrine	2	Granulosa cell
Endocrine	3	Pancreatic alpha cell
Endocrine	4	Granulosa cell
Endocrine	5	Thecal cell
Endocrine	6	Luteal cell_Tnc high
Endocrine	7	Thecal cell
Endocrine	8	Granulosa cell
Endocrine	9	Gastric endocrine cell
Endocrine	10	Luteal cell_Slc6a6 high
Endocrine	11	Luteal cell_Tnc high
Endocrine	12	Enteroendocrine cell
Endocrine	13	Enteroendocrine cell
Endocrine	14	Enteroendocrine cell
Endocrine	15	Luteal cell
Endocrine	16	Enteroendocrine cell
Endocrine	17	Pancreatic beta cell
Endocrine	18	Enteroendocrine cell
Endocrine	19	Enteroendocrine cell
Endocrine	20	Luteal cell_Slc6a6 high
Endocrine	21	Enteroendocrine cell
Neural	0	Oligodendrocyte
Neural	1	Oligodendrocyte
Neural	2	Astrocyte_Atp1b2 high
Neural	3	Astrocyte_Slc1a2 high
Neural	4	Astrocyte_Atp1b2 high
Neural	5	Oligodendrocyte
Neural	6	Oligodendrocyte
Neural	7	Ependymal cell
Neural	8	Schwann cell
Neural	9	Oligodendrocyte precursor cell
Neural	10	Oligodendrocyte
Neural	11	Neuron_1
Neural	12	Bergmann glia
Neural	13	Neuron_2
Muscle	0	SMC
Muscle	1	Uterine SMC_Cnn1 high
Muscle	2	SMC
Muscle	3	Renal VSMC
Muscle	4	Uterine SMC_Thbs4 high
Muscle	5	SMC_Nr4a1 high
Muscle	6	Cardiac VSMC
Muscle	7	Uterine VSMC
Muscle	8	SMC_Fhl1 high
Muscle	9	SMC_Hsd11b2 high
Muscle	10	VSMC_Rgs16 high
Muscle	11	SMC_Rp high
Muscle	12	SMC_Htra3 high
Muscle	13	Cardiomyocyte
Muscle	14	Pancreatic SMC
Muscle	15	Ovarian VSMC
Muscle	16	VSMC
Erythroid	0	Erythroblast_Pkm high
Erythroid	1	Erythroblast
Erythroid	2	Erythroblast
Erythroid	3	Erythroid progenitor cell
Erythroid	4	Proliferating Erythroblast
Erythroid	5	Erythroblast
Erythroid	6	Erythroid progenitor cell
Erythroid	7	Erythroblast
Erythroid	8	Erythroblast
Erythroid	9	Erythroblast
Erythroid	10	Erythroid progenitor cell
Erythroid	11	Erythroid progenitor cell
Erythroid	12	Erythroid progenitor cell_Cdk6 high
Erythroid	13	Erythroid progenitor cell
Erythroid	14	Erythroblast_Alas2 high
Peripheral_Tcell	0	T cell_Lymphoma II_KO0045&0202&0211
Peripheral_Tcell	1	Cd8+ T cell
Peripheral_Tcell	2	Cd8+ T cell
Peripheral_Tcell	3	T cell_Lymphoma III_KO0072
Peripheral_Tcell	4	Cd8+ T cell
Peripheral_Tcell	5	NK T cell
Peripheral_Tcell	6	T cell_Lymphoma II_KO0045&0202&0211
Peripheral_Tcell	7	T cell_Lymphoma III_KO0072
Peripheral_Tcell	8	Cd4+ T cell
Peripheral_Tcell	9	T cell_Lymphoma III_KO0115
Peripheral_Tcell	10	T cell_Maf high
Peripheral_Tcell	11	Cd8+ T cell

## Sheet: Tcell
	0_n	0_l	0_s	0_p	1_n	1_l	1_s	1_p	2_n	2_l	2_s	2_p	3_n	3_l	3_s	3_p	4_n	4_l	4_s	4_p	5_n	5_l	5_s	5_p	6_n	6_l	6_s	6_p	7_n	7_l	7_s	7_p	8_n	8_l	8_s	8_p	9_n	9_l	9_s	9_p	10_n	10_l	10_s	10_p	11_n	11_l	11_s	11_p	12_n
0	Snrpf	3.14662	160	0	Hes1	5.85797	149.585	0	Dntt	4.57398	134.077	0	Cpox	5.96432	191.059	0	Gm525	5.62535	163.101	0	Junb	2.83557	97.296	0	Dgka	3.36097	114.3	0	Ccl5	5.21534	131.486	0	Foxp3	7.32005	67.7961	0	Rpl12	1.10043	60.6488	0	Sell	3.11499	84.5131	0	Itgb7	4.39701	118.815	0	mt-Nd1
1	Rpl4	1.73775	159.063	0	Col27a1	5.78157	143.882	0	Ccnd3	2.76744	116.884	0	mt-Nd4	1.78635	172.121	0	Xrcc6	4.59452	157.561	0	Vps37b	3.29219	96.1375	0	Sell	3.31603	106.506	0	H2-K1	2.13342	83.0926	0	Shisa5	1.89238	66.0533	0	Il2rg	1.36477	57.2671	0	Rpl12	1.52605	75.9751	0	Rgs1	5.5599	115.625	0	mt-Cytb
2	Rpl36	2.86521	158.444	0	Notch1	3.91273	141.86	0	Top2a	3.063	113.68	0	mt-Nd1	1.60171	152.141	0	Rag1	4.82809	143.471	0	Sell	2.52056	77.7123	0	H2-Q7	2.78784	101.371	0	H2-Q7	2.34521	81.1809	0	Il2rg	1.53783	63.4339	0	Rps5	0.861758	55.756	0	H2-Q7	2.3466	72.4729	0	Cox6c	3.26435	111.241	0	mt-Rnr2
3	Cdkn2a	3.56938	155.532	0	Desi1	3.86539	132.094	0	Anp32e	2.23489	104.397	0	Cldnd1	4.5671	146.752	0	Endou	4.41474	143.318	0	Tmsb10	1.44199	70.1442	0	Rpl12	1.73659	97.2678	0	Nkg7	2.85904	71.5379	0	Ctla4	4.71745	60.4462	0	Gm11361	1.33985	51.5249	0	Arl4c	2.34101	71.3752	0	Jun	4.46191	109.251	0	Atp5a1
4	Nme1	2.77605	153.412	0	mt-Nd1	1.41366	131.005	0	Tcf7	2.23632	101.423	0	Myc	3.96347	139.998	0	Dntt	4.38059	130.893	0	Rpl36a	1.07142	66.9012	0	B4galnt1	2.8809	93.8397	0	Ms4a4b	2.1158	65.4615	0	H2-D1	1.56899	60.0118	0	Dgka	1.935	50.9165	0	B4galnt1	2.60134	70.7028	0	Fgl2	4.82358	104.226	0	mt-Nd4
5	Hspe1	3.07341	153.286	0	Mia2	3.14819	126.528	0	Smc4	2.17328	98.6445	0	mt-Cytb	1.3888	139.327	0	Cdca7	3.59976	124.325	0	Rplp1	1.39636	66.1399	0	Gramd1a	2.63503	86.8135	0	H2-D1	1.56109	65.1605	0	Trac	1.94549	58.191	0	Sell	2.04719	50.7206	0	Rps5	1.23033	68.1598	0	Klrg1	5.32199	104.136	0	mt-Nd2
6	Ppia	2.37078	152.463	0	mt-Rnr2	2.432	124.976	0	Stmn1	2.37006	97.5407	0	Gata3	3.82113	137.819	0	Crip1	2.79272	123.833	0	Dgka	2.05189	65.5593	0	Shisa5	2.2116	86.3195	0	Il2rb	2.82677	61.3902	0	H2-K1	1.63131	57.7708	0	Rps15	0.895691	50.5142	0	Gm11361	1.68827	63.4261	0	Ran	2.83404	103.056	0	Notch1
7	Swi5	3.22584	149.841	0	Pkm	2.32378	121.389	0	Mki67	2.93009	95.0833	0	Cox6a1	2.68624	128.256	0	Notch1	3.22522	112.387	0	Il2rg	1.32856	64.4332	0	Il2rg	1.86522	83.0812	0	Ly6c2	2.76292	61.2501	0	Zfp36l1	2.29119	56.1035	0	Fau	1.06669	49.2549	0	Ly6c2	3.03228	61.8124	0	Rgs2	4.31159	103.017	0	Pkm
8	Icos	3.69168	145.757	0	mt-Cytb	1.24443	121.383	0	Thy1	1.8043	93.1198	0	mt-Nd2	1.61188	115.373	0	Hmgn2	3.03118	110.851	0	Saraf	1.6513	63.1568	0	Arl4c	2.29539	81.3328	0	H2-Q6	2.09162	56.4431	0	Cd5	2.75811	55.9578	0	Tmsb10	1.16442	49.1526	0	Rps15	1.2424	60.2182	0	Hnrnpa1	3.24791	102.668	0	Ybx1
9	Cd52	2.51402	135.452	0	Atp5a1	2.00273	117.885	0	Ly6e	1.79633	93.0499	0	Prdx1	2.34693	110.055	0	Ly6e	2.19259	107.72	0	Shisa5	1.56786	62.6399	0	Rpl18	1.58873	80.5759	0	Ctsw	2.30762	51.1079	0	Fyb	1.64092	54.4593	0	Rpl35a	0.963377	47.7523	0	Dgka	2.19012	59.6422	0	Rpl22	2.63529	101.487	0	Psmb1
10	Ddit4	3.0697	133.945	0	Id3	3.71251	103.547	0	Rag1	3.31267	91.714	0	S100a10	2.85884	108.485	0	Pcna	2.50877	99.1889	0	Fyb	1.61992	61.9566	0	Arhgdib	1.74354	80.4925	0	Shisa5	1.39274	51.0844	0	Cd4	2.52306	51.1299	0	mt-Nd2	0.836631	47.2097	0	H2-K1	1.74942	59.637	0	Actg1	2.9649	100.799	0	mt-Nd5
11	Rps11	1.87354	133.704	0	Gapdh	2.17895	100.549	0	Cbl	2.27858	90.2068	0	Ldha	2.30003	105.886	0	Tcf7	2.25084	96.5657	0	mt-Nd4	0.774684	60.6759	0	Limd2	2.07007	79.4416	0	Gimap4	1.65278	47.2168	0	H2-Q7	1.63333	50.7922	0	Shisa5	1.39219	46.9744	0	Rplp1	1.52622	59.1587	0	Nr4a1	3.4918	99.8348	0	Mia2
12	Tmsb4x	2.45324	133.048	0	Id1	6.65157	100.369	0	Endou	2.90495	87.0174	0	Tagln2	2.3626	105.766	0	mt-Co1	1.8295	95.9227	0	Rps16	0.891199	59.3769	0	Cnn2	2.15745	79.1471	0	Tmsb10	1.05055	46.1151	0	Icos	2.2448	50.2435	0	H2-K1	1.31092	45.9065	0	Rpl18	1.29951	58.941	0	Gzma	3.75342	97.4399	0	Eif4h
13	Fus	2.14502	132.805	0	Polr2a	2.07063	96.5267	0	Ezh2	2.51836	86.1588	0	Calm1	1.95888	104.191	0	Stmn1	2.34889	95.5257	0	Ccr7	3.10161	58.7909	0	H2-D1	1.8988	79.0593	0	Anxa6	1.22094	44.5346	0	Rac2	1.1127	49.6029	0	mt-Co1	0.891233	45.6411	0	Il2rg	1.4448	56.919	0	Lgals1	3.12272	96.9911	0	Cox4i1
14	Rplp2	2.10833	132.045	0	Psmb1	1.65672	93.6624	0	H2afx	3.19816	85.6707	0	Gsto1	3.98929	101.546	0	Banf1	2.25135	89.1401	0	Rps27	0.943258	58.6947	0	Arhgef1	2.17574	78.9899	0	Gimap3	1.51853	42.6879	0	Maf	2.97923	49.3565	0	Rpl36a	0.76708	44.9569	0	Fau	1.34149	56.5083	0	Eif4a1	2.44031	95.6534	0	Polr2a
15	Snrpg	2.69865	130.793	0	Rcsd1	2.60779	91.8944	0	Satb1	2.16987	82.9324	0	G3bp1	2.13728	101.362	0	H2afz	2.12817	88.5664	0	H2-K1	1.40904	57.3572	0	Gimap3	2.42422	78.6152	0	AW112010	1.90784	42.1733	0	Cnn2	1.50784	48.0217	0	Arhgdib	0.96869	44.1947	0	Shisa5	1.68699	55.9099	0	Hmgb2	3.06533	95.1927	0	Atp5g3
16	Rps2	1.5175	130.58	0	Cox4i1	1.64819	85.9786	0	Arpp21	3.39762	78.557	0	Vim	2.43954	97.2045	0	Hnrnpab	1.75388	88.2482	0	Kmt2e	1.4152	56.4598	0	Cd53	2.28432	76.2136	0	Ahnak	2.52608	40.855	0	Samhd1	1.78104	46.9974	0	Rpl34	0.63266	43.7632	0	Txnip	1.80561	54.777	0	Ifng	5.84869	93.3966	0	Desi1
17	Snrpd3	2.51536	129.641	0	Ybx1	1.65653	85.8106	0	Marcks	3.02254	77.8715	0	Arg1	4.55865	96.1605	0	Eif4h	1.98826	87.7619	0	H2-D1	1.27196	56.4578	0	Arhgap45	1.93206	73.1045	0	Gimap6	1.36796	39.1749	0	Itgal	1.5375	46.6647	0	B4galnt1	1.74985	42.9539	0	Cd8b1	2.19239	52.7901	0	Pabpc1	1.93191	93.1583	0	Txnip
18	Ncl	1.7738	125.149	0	mt-Nd5	1.47004	84.3762	0	Nfatc3	2.11821	76.7255	0	Sh3bgrl3	2.2438	95.5845	0	Dck	3.05224	85.0014	0	Rps15a-ps7	1.76667	55.1916	0	Rac2	1.53488	72.2621	0	Tmsb4x	0.961544	37.8977	0	Gimap3	1.72172	46.3421	0	Rpl37a	0.738316	42.0652	0	Eef1a1	1.11955	51.7753	0	Serbp1	2.03478	92.4599	0	Col27a1
19	Rpl23	1.81896	123.887	0	Eif4h	1.81591	84.2805	0	Ptma	1.23796	73.2972	0	Aldoa	2.34538	95.2307	0	Dut	2.56264	83.5757	0	Klf2	2.00086	54.0572	0	Trac	2.13103	71.8537	0	B2m	0.787887	36.9931	8.32371e-297	Tnfrsf4	5.70556	45.3596	0	H2-Q7	1.37726	40.9136	0	Rpl35a	1.14823	50.9783	0	Rpl7	2.15081	91.7029	0	Rcsd1
20	Sub1	1.99979	122.483	0	Actn1	2.25157	81.5961	0	Cd24a	3.15993	72.8938	0	Lsm2	2.90208	93.7127	0	Rag2	4.84577	83.5678	0	Rpl18a	0.771088	51.8917	0	Gm11361	1.63085	69.5191	0	Selplg	1.20011	36.8333	2.96506e-294	Ifi27l2a	2.82499	44.9436	0	Eef1a1	0.724425	40.3609	0	Tpt1	0.839517	50.8756	0	Arg1	4.97884	91.6098	0	Psma2
21	Rpl14	1.56951	122.037	0	Ikzf1	1.60742	80.3064	0	Edem1	2.20921	72.1953	0	Prpf8	2.08542	89.8779	0	Top2a	2.27389	83.5446	0	Gramd3	2.36778	51.6114	0	Ms4a6b	2.35509	69.3112	0	Itgb2	1.50273	36.7621	3.88103e-293	Gnai2	0.934199	42.894	0	H2-D1	1.03745	40.1422	0	Cnn2	1.64515	50.0021	0	Hsp90aa1	2.38281	91.5971	0	Gapdh
22	Cnbp	2.06442	119.185	0	Sox4	2.76391	76.8158	0	Ccna2	2.5125	70.5386	0	Capzb	1.92661	89.5814	0	Anp32b	1.87289	83.0892	0	Tgif1	2.43296	51.6018	0	Als2cl	3.3695	69.1837	0	Bin2	0.76606	35.3049	2.10902e-270	Izumo1r	3.04913	41.4646	0	Rpl18	0.713013	38.3005	0	H2-D1	1.38507	49.8545	0	Hnrnpa2b1	2.08316	91.3262	0	Rps13
23	Cd3d	2.45755	118.87	0	Fkbp5	2.30332	76.7957	0	Cd8a	2.091	69.1089	0	Nefh	3.63931	89.3743	0	Atp5g3	1.83481	82.2429	0	Rps19	0.791525	51.0776	0	Coro1a	1.21438	68.7004	0	Ctla2a	3.38069	34.148	5.46734e-253	Junb	1.5474	41.4457	0	Rpl9	0.568393	37.8962	0	Gimap3	1.89518	49.8418	0	Hspd1	2.78373	90.9866	0	Thy1
24	Gas5	2.24761	118.305	0	Ddit4	2.06494	75.6182	0	Anxa2	2.2586	67.0143	0	Actb	1.66477	88.9743	0	Anapc5	1.98371	80.826	0	Rpl39	0.810335	50.5062	0	Slfn1	3.37849	68.2214	0	Gramd3	1.70069	32.9462	1.52862e-235	Ucp2	1.20947	41.0295	0	Cnn2	1.2539	37.1341	2.14042e-299	Tmsb10	1.30571	49.4435	0	Ndufb9	2.92263	89.8166	0	mt-Co1
25	Arpc1b	2.08096	117.337	0	Txnip	2.05379	73.7087	0	Myb	2.81351	66.6861	0	Lgals3bp	2.40328	88.7401	0	Mia2	2.09537	78.648	0	Gimap6	1.6315	50.2099	0	Tpt1	1.08138	67.9893	0	B4galnt1	1.21585	32.3802	1.54743e-227	Lcp1	1.03537	40.1352	0	mt-Nd5	0.678199	37.0562	3.82127e-298	Ms4a4b	1.80057	49.2401	0	Ccl5	3.40492	88.0466	0	Hnrnpk
26	Rpl21	1.87052	116.774	0	Atp5g3	1.46992	68.6523	0	Prkcb	2.04451	64.7405	0	Psme3	2.25761	88.6224	0	Anp32e	1.79691	77.7302	0	Il7r	2.23849	48.5562	0	Txnip	1.90059	67.3958	0	Lsp1	1.2893	31.9072	5.90032e-221	Srgn	1.5526	39.8467	0	Trac	1.34348	36.2665	1.34343e-285	Rpl9	0.987252	49.2255	0	Ncl	2.00475	87.3413	0	Smarcd1
27	Mif	2.41846	116.417	0	Psma6	1.70058	68.024	0	Tuba1b	1.45676	63.998	0	Psmc1	2.34296	88.2003	0	Tuba1b	1.81384	75.9422	0	Rps14	0.742948	48.4704	0	Rps15	1.25968	66.6593	0	Ms4a6b	1.33166	31.9047	6.30059e-221	Arhgdib	0.909108	39.7207	0	Arl4c	1.29067	35.7779	5.66621e-278	Rps15a-ps6	1.95233	49.2151	0	Dnaja1	2.61087	87.0762	0	Rpl17
28	Rplp1	1.82145	115.791	0	Smarcd1	2.24362	67.5575	0	Trbc2	1.38339	63.6976	0	Lgals1	2.22277	86.81	0	mt-Cytb	0.931522	75.4401	0	Satb1	1.35936	48.4237	0	Klf2	2.29611	66.1822	0	Adgre5	1.4088	31.832	6.33378e-220	Lsp1	1.5684	38.7746	0	Rpl10	0.840547	35.7453	1.77842e-277	Ctsw	2.41183	49.2073	0	Rpl21	2.17201	86.3385	0	Rpl28
29	Rpl36al	2.2048	113.081	0	Psma2	1.62247	66.8501	0	Cux1	2.30495	63.6399	0	Apobec3	2.16195	85.9419	0	Ybx1	1.48785	74.5409	0	Tpt1	0.542004	47.9049	0	Gm8995	2.53676	64.6373	0	Itgal	1.03536	31.5437	5.85338e-216	Fmnl1	1.15299	38.7618	0	Rac2	0.728533	35.7244	3.68654e-277	Rps3a1	0.889309	49.0113	0	Cotl1	2.58536	85.0643	0	Psma6
30	Npm1	1.6084	112.101	0	Id2	2.00794	66.6259	0	H2afz	1.53126	63.4383	0	Samhd1	2.30087	85.5544	0	Eif2s2	1.72698	73.2635	0	mt-Nd2	0.760412	47.1612	0	Ccr7	3.08624	64.4326	0	Jak1	0.910745	31.0604	2.0772e-209	Pou2f2	3.45753	38.1291	0	Gm15500	0.684207	35.6623	3.31466e-276	Rac2	1.15429	48.8911	0	Anp32b	2.29599	84.8308	0	Eif5a
31	Rpl27a	2.13055	111.369	0	Gnb2	1.64177	66.3686	0	Cdca7	2.04882	63.392	0	Runx3	2.24916	84.9391	0	Cyb5a	2.60947	72.2683	0	Rps7	0.551372	46.8536	0	Rplp0	1.17385	63.2895	0	Ptprc	0.713712	30.2723	6.16309e-199	S100a11	1.67222	37.4121	1.00165e-303	Gramd1a	1.46483	35.5521	1.66299e-274	Rpl36a	1.0037	48.813	0	S100a4	4.8491	84.8164	0	Atp5b
32	Rpl38	1.7072	111.04	0	Atp5b	1.31498	66.2466	0	Hmgn2	1.82389	61.2335	0	Ybx3	2.49675	84.7136	0	AI662270	2.3793	71.3064	0	Cd53	1.48891	46.3149	0	Actn1	2.01496	63.0558	0	Zyx	1.46148	30.0982	1.16369e-196	H2-Q6	1.52445	36.7976	7.85194e-294	Rps3a1	0.445104	35.1526	2.17792e-268	Rps10	0.983723	48.3633	0	Hsp90ab1	1.59781	81.8893	0	Ikzf1
33	Sec61b	2.15599	110.788	0	Hspa1a	2.92878	65.9337	0	Ccr9	2.27289	60.9346	0	Ywhae	1.93739	83.7246	0	Ccr9	2.40687	71.0069	0	Rps29	0.790949	46.2326	0	Aes	1.67773	62.7716	0	Cotl1	0.895391	29.9823	3.67898e-195	Pim1	1.68142	36.0144	1.80726e-281	Rpl31	0.490107	34.2894	2.11539e-255	Rplp0	0.970831	48.2731	0	Tuba1b	2.34523	81.6329	0	Srrm1
34	Ikzf2	3.01502	109.507	0	Hnrnpk	1.24784	65.4356	0	Tubb5	1.19993	60.4638	0	Psmb6	1.99612	83.4221	0	Cbl	1.83371	70.3841	0	Tnfaip3	1.98978	45.8497	0	Cd27	1.83456	62.5914	0	Rac2	0.575536	29.4679	1.55602e-188	Capg	3.09348	35.4613	6.30378e-273	Gm9843	1.28084	33.6022	2.74933e-245	Rpl34	0.875919	47.6147	0	Sub1	2.18862	81.3365	0	Cct8
35	Hsp90b1	2.01367	109.264	0	mt-Co1	1.24757	65.3848	0	Trbc1	1.55045	60.4039	0	Psmb1	1.63302	82.5048	0	Nt5dc2	3.19662	70.3134	0	Rps5	0.578012	45.4105	0	Ltb	2.22646	61.9676	0	Sp100	0.925954	29.4542	2.30601e-188	Dgka	1.32237	35.2408	1.51694e-269	Rps10	0.516024	33.383	4.17193e-242	Arhgdib	1.14864	47.4169	0	U2af1	2.55712	79.2584	0	Hes1
36	Ndufa1	2.61159	108.467	0	Rps13	1.0095	63.8618	0	Ctcf	1.97341	60.2749	0	Tpst2	2.35742	81.662	0	Polr2a	1.66231	69.2542	0	Bin2	0.885674	45.0207	0	Fau	1.32427	61.2706	0	Laptm5	0.656734	29.0373	4.28468e-183	Cd27	1.19777	34.2565	9.94771e-255	Rpl26	0.42298	32.4799	3.37697e-229	Rps4x	0.841004	46.9806	0	Eno1	2.79772	78.8827	0	Fkbp5
37	Eif4a1	1.79338	108.291	0	Nfkbia	1.62617	62.3306	0	Cd8b1	1.96953	59.8517	0	Stk24	2.15448	79.7429	0	Vdac2	1.80455	69.2166	0	Btg1	1.88008	44.9707	0	Sp100	1.70992	60.7405	0	Lcp1	0.67506	28.6546	2.56545e-178	Bin2	0.817296	34.064	6.99122e-252	Coro1a	0.420513	32.2228	1.34019e-225	Rpl39	0.916425	46.862	0	Pdap1	2.50426	78.4577	0	Gm42418
38	Gm9794	2.39541	108.063	0	mt-Nd4	0.866913	60.8706	0	Sox4	2.32984	59.6508	0	Psme1	1.87001	79.6452	0	Eif5a	1.45618	69.1029	0	H2-Q7	1.2891	44.9164	0	H2-K1	1.55863	60.5363	0	Gzmb	3.24352	27.2115	7.47084e-161	Traf1	2.14537	32.9193	2.92862e-235	Rps16	0.42312	32.08	1.2981e-223	Rps24	0.892512	46.6414	0	Tcp1	2.5469	77.9779	0	Rpl10
39	Hnrnpa2b1	1.57964	107.788	0	Rpl28	1.00005	60.3551	0	Incenp	2.12382	59.4955	0	Srm	2.53585	79.142	0	Gzma	1.95191	69.0644	0	Msn	1.20664	44.8831	0	Rpl39	1.10865	60.3011	0	Cnn2	0.8397	26.8454	1.4461e-156	Ms4a6b	1.40746	32.2374	1.28415e-225	Bin2	0.697306	32.0576	2.62508e-223	Gm10073	1.75474	46.2621	0	Ebna1bp2	2.8559	77.9598	0	Rpsa
40	Snrnp70	1.87436	107.199	0	B2m	1.32622	59.2744	0	Themis	2.29271	59.1748	0	P4hb	1.89114	78.8665	0	Ran	1.66189	69.0616	0	Gm15500	0.780146	44.604	0	Rps5	1.00469	59.6859	0	Ccnd2	0.922328	26.4062	1.64682e-151	Jund	1.35323	31.9617	8.82238e-222	Arhgef1	1.10372	31.734	7.77939e-219	Bin2	1.15528	45.83	0	Hnrnpab	1.8763	77.9278	0	Anp32e
41	Rps25	1.37759	107.086	0	Prpf8	1.3851	59.227	0	Ube2c	2.35536	58.7752	0	Socs2	4.2378	78.7959	0	Ncaph	2.36759	68.9545	0	Rpl37a	0.686188	43.9551	0	Rps3a1	1.0135	59.6788	0	Fau	0.517688	26.3609	5.37378e-151	Nfkb1	1.56046	31.8601	2.24066e-220	Limd2	1.01991	31.5394	3.64837e-216	Rpl37a	0.946158	45.56	0	Lmnb1	2.53534	77.8465	0	Marcksl1
42	Chchd2	1.90693	104.959	0	Srrm1	1.28033	58.9137	0	Lck	1.25981	58.6778	0	Bin2	1.55796	78.0743	0	Atp5a1	1.204	68.951	0	Gpr132	1.7991	43.5003	0	Ms4a4b	1.83457	59.6583	0	Il2rg	0.577514	26.1612	1.00753e-148	Cd2	1.53727	31.7125	2.42544e-218	Rpl8	0.411338	31.3387	1.96551e-213	Klf2	1.92787	44.9077	0	Cpox	2.95775	77.7389	0	Dazap2
43	Plac8	2.70226	103.389	0	Marcks	2.24799	58.4693	0	Ncapd2	2.0535	57.5768	0	Id2	2.13606	77.6825	0	Usmg5	1.93028	68.6903	0	Rpl17	0.517461	43.449	0	Fxyd5	1.72066	59.2858	0	Pim1	1.18264	25.8071	9.92974e-145	Vim	1.16656	31.3866	6.73607e-214	Gm10073	1.2759	30.3538	2.81653e-200	Rps18	0.779646	44.4368	0	Hspa8	1.44741	77.7122	0	Atp5o
44	Gm11478	2.22503	103.273	0	Rpl17	1.03048	57.9325	0	Bcl11b	1.83947	57.3928	0	Polr2a	1.85008	77.54	0	Chchd1	2.4875	67.8671	0	Ssh2	1.78244	43.4471	0	Macf1	2.17545	59.2557	0	S100a6	1.86627	25.3989	3.2785e-140	Cd53	1.16593	31.3529	1.92028e-213	Rplp0	0.462614	30.1771	5.77863e-198	Rpl8	0.824451	44.0987	0	Nop58	2.46076	77.5873	0	Gnb2
45	Trbc2	1.81947	102.916	0	Emg1	1.42779	57.7361	0	Hmgb1	1.4707	57.2139	0	Hdgf	1.84072	77.5254	0	Bst1	4.59149	67.7371	0	Rps15a	0.627072	43.3854	0	Rps15a-ps6	1.91316	58.3493	0	Ptpn22	1.00016	25.3773	5.58213e-140	Il2ra	3.71342	31.1598	7.90321e-211	Tpt1	0.275856	29.7231	4.49466e-192	mt-Nd2	0.81809	43.4382	0	Cldnd1	3.1198	77.2303	0	Pcbp2
46	Impdh2	2.50308	102.517	0	Sertad4	5.26964	57.0327	0	Rmnd5a	2.14404	56.3096	0	Bak1	2.41354	77.4723	0	Arpp21	2.7962	67.0108	0	Gimap3	1.45303	42.7841	0	Stat1	2.08708	58.2445	0	Bcl2	1.92521	25.1391	2.19796e-137	Kmt2e	0.920034	30.89	3.21788e-207	Rps23	0.572583	29.1272	1.77485e-184	Eef1b2	1.01264	43.411	0	Nme1	2.29446	77.0418	0	Prdx2
47	Ybx1	1.55822	102.117	0	Cct8	1.26929	57.0253	0	Ncaph	2.09221	56.179	0	Acadl	2.94709	76.724	0	Lgals9	1.78725	66.5519	0	Fosl2	2.38627	41.9788	0	Rasal3	1.98946	57.8773	0	Fyn	1.14817	24.903	7.92824e-135	Msn	0.927772	29.5277	2.12327e-189	Cd27	1.0408	28.3403	1.08101e-174	Gm15500	0.979124	43.1075	0	Ppia	1.9907	75.9403	0	Rps20
48	Rplp0	1.18886	102.068	0	Psap	1.44075	56.6257	0	Ano6	2.07501	56.1467	0	Dpy30	2.33557	76.5115	0	Tyms	2.67239	66.0846	0	Rps28	0.554211	41.2449	0	Fyb	1.58324	57.3747	0	Junb	0.925153	24.6617	3.08483e-132	B4galnt1	1.14694	29.1368	2.00509e-184	Rpl39	0.387496	27.9314	1.04633e-169	Rps12	0.935282	43.0385	0	Rps6	2.65741	75.494	0	B2m
49	C1qbp	2.25464	101.847	0	Thy1	1.20007	56.5265	0	Fyb	1.4116	55.9154	0	Cald1	4.73652	76.0982	0	Cdk1	2.43227	65.5341	0	mt-Cytb	0.57602	41.0807	0	Rps10	1.09371	57.1002	0	Myo1f	1.96924	24.5847	2.02151e-131	Cd3e	0.881947	29.1273	2.62086e-184	mt-Nd4	0.535261	27.8677	6.08844e-169	Gramd1a	1.67367	42.8842	0	Calm2	2.25043	75.4585	0	Ppp2r1a
50	Nap1l1	1.89212	101.303	0	Pitpnm2	2.45577	56.2197	0	Rrm2	2.16081	55.4167	0	Eif4h	1.7408	75.1151	0	Tcof1	1.80592	65.0664	0	Lef1	1.45661	40.3361	0	Rplp1	1.32954	56.0111	0	Klf6	1.34731	24.5371	6.45352e-131	Fyn	1.35464	29.1063	4.79818e-184	Rps15a-ps6	1.26989	27.5943	1.17358e-165	Rps3	0.762922	42.8082	0	Rpl30	1.89545	75.3801	0	Actn1
51	Ppan	2.92795	101.161	0	Gm23935	2.19872	56.0936	0	E2f2	2.66246	55.3415	0	Arhgdia	1.7933	74.8688	0	Tapt1	2.23827	63.6786	0	Stk17b	1.53041	40.0628	0	Rpl35a	1.17096	55.7964	0	Klrk1	2.6039	24.2821	3.20679e-128	Ikzf2	1.59903	28.9985	1.07973e-182	Rps12	0.43809	27.5449	4.51946e-165	Rps7	0.628965	42.6414	0	Ddit4	2.56843	73.3644	0	Emg1
52	Cox7a2	2.07463	100.364	0	Gm42418	1.42696	55.2789	0	Ighm	2.37825	55.3127	0	2023-09-11	2.43713	74.5414	0	Pebp1	1.80637	63.6588	0	Ets1	0.894592	40.0147	0	Eef1a1	1.13462	55.1799	0	Cd52	0.682347	24.1377	1.03395e-126	Cd6	1.965	28.8417	9.75295e-181	Rplp1	0.593542	27.1751	1.09469e-160	mt-Co1	0.922357	42.5312	0	Hnrnpu	1.8716	72.9618	0	Ndufa4
53	U2af1	2.0645	99.8249	0	Ptprf	2.67	54.927	0	Pclaf	1.63764	54.7913	0	Eif2s1	2.06164	74.0635	0	Pa2g4	1.6114	63.5377	0	Actn1	1.3814	39.9433	0	Lsp1	1.88578	55.107	0	Txnip	0.74678	23.5168	2.65785e-120	Coro1a	0.457917	28.787	4.67069e-180	Cd3e	0.796353	26.9065	1.5318e-157	Selplg	1.49482	42.3946	0	Nudc	2.57532	72.9308	0	Mdh2
54	Psme2	2.09825	99.7957	0	Ppp2r1a	1.55025	54.895	0	Tpx2	2.24331	53.7594	0	Psmb2	1.92731	73.7755	0	Cd3e	1.6049	63.5374	0	Rps4x	0.531247	39.685	0	Saraf	1.50147	54.9551	0	Id2	0.962571	23.5117	2.97972e-120	Cd44	1.78988	28.2826	8.06836e-174	Gimap3	1.12643	26.0913	3.49859e-148	Rpl10	1.08367	42.005	0	Cct5	2.24253	72.8461	0	Ssb
55	Atp5k	2.0947	99.0647	0	Atp5o	1.65761	54.1898	0	Kif11	2.74002	53.6915	0	Hint1	1.87809	73.5008	0	Rps8	1.09067	63.4845	0	Zfp36l1	1.5485	39.2208	0	Gm10275	1.87922	54.3667	0	Vasp	0.923682	23.4366	1.7271e-119	Stat1	1.25861	27.9466	9.93275e-170	Txnip	0.877647	25.3415	8.0206e-140	Gm9843	1.51611	41.6826	0	Stmn1	2.22323	72.243	0	Prpf8
56	Arpp19	2.25494	98.9885	0	mt-Nd2	0.946879	53.2181	0	Ly6d	3.59053	53.572	0	Ranbp1	1.83342	73.4446	0	Shmt2	1.7997	62.4472	0	mt-Nd5	0.654052	38.9491	0	Cd8b1	1.96954	54.2693	0	Klf2	1.03368	23.1945	4.78936e-117	Ltb	1.31062	27.9328	1.45296e-169	Rps9	0.294663	25.3301	1.06925e-139	Eef1g	1.11899	41.1866	0	Slc25a5	1.99778	72.0075	0	Cox5a
57	Rpl11	1.14928	98.2509	0	Nrarp	4.57733	52.7106	0	Cdk1	2.14902	52.8914	0	Psmd11	1.91345	73.2122	0	Cux1	2.17603	62.2666	0	Crlf3	1.93524	38.5631	0	Gm9843	1.62862	54.208	0	Srgn	0.901931	23.1572	1.12796e-116	Arhgef1	0.942423	27.8245	2.94877e-168	Cd53	1.03417	25.086	4.91488e-137	Rps27	0.791208	41.0808	0	Hspe1	2.33677	71.8321	0	Rps3a1
58	Ddx21	2.37701	97.8304	0	Gm525	1.98009	52.6574	0	Tmpo	1.64881	52.6014	0	U2af2	1.64737	72.862	0	Ywhae	1.51205	62.132	0	Klf6	1.88015	38.4445	0	Ifi213	2.38469	52.693	0	Eef1a1	0.403437	23.0829	6.20645e-116	Myh9	0.878214	27.3801	5.99675e-163	Rpl28	0.237429	25.0247	2.264e-136	Ms4a6b	1.76565	40.4021	0	Hnrnph1	2.27823	71.5935	0	Gm23935
59	Rpl18	1.51137	97.6653	0	Rac1	1.40522	52.4635	0	Xist	1.75109	52.357	0	Top2a	1.90255	71.5226	0	Arf4	1.93115	62.0421	0	Rpl35a	0.646379	38.4357	0	Rps7	0.785709	52.6889	0	Hcst	1.27375	23.0088	3.38871e-115	Fxyd5	0.953353	27.3484	1.41141e-162	Sp100	0.855868	24.202	1.33033e-127	Sidt1	2.68704	39.9821	0	Tbx21	3.62484	70.6355	0	Atp5j
60	Gar1	2.65806	97.1034	0	Malat1	1.34509	52.3243	0	Rtn3	1.70858	51.5514	0	Tprgl	2.0385	70.7334	0	Ncl	1.33866	61.9885	0	Tgfbr2	1.83254	38.3666	0	H2-Q6	1.8223	52.3216	0	Fasl	2.91505	22.8002	3.93347e-113	B2m	0.592301	27.3259	2.59782e-162	Slfn1	1.9576	24.1557	4.05799e-127	Rps9	0.773479	39.7327	0	Eif3d	2.46866	70.6112	0	Marcks
61	Pabpc1	1.3299	97.0127	0	Pcbp2	1.02281	51.2648	0	Ptms	2.13394	51.2474	0	Nhp2	2.0111	69.8732	0	Rad21	1.70718	61.7591	0	S1pr1	2.39886	38.3491	0	Selplg	1.55806	52.2167	0	Rps21	0.3669	22.6231	2.15539e-111	Lcp2	1.01237	27.2972	5.65568e-162	Aes	0.776254	23.934	8.28487e-125	Rpl26	0.75815	39.6639	0	Ptprc	1.95425	70.599	0	Brk1
62	Hspa5	1.76463	95.9342	0	H2afy	1.2548	50.2887	0	E2f8	2.36487	51.2208	0	Rpl27	1.24883	69.7594	0	Fkbp5	1.94076	61.2697	0	Trac	1.20636	38.222	0	Rpl31	0.986046	52.0298	0	Eef2	0.232852	22.5969	3.88578e-111	Il2rb	1.53802	27.1766	1.50082e-160	Rps3	0.203612	23.8946	2.12425e-124	Rpl5	0.704643	39.0042	0	Mtdh	2.18898	70.0298	0	Rac1
63	Rpl15	1.85954	95.5975	0	Tsc22d1	2.89375	50.2855	0	Lgals9	1.39907	50.7987	0	Prpf38a	2.25723	69.5886	0	Ccnd3	1.53789	61.2461	0	Rps24	0.564621	38.0553	0	Eef1g	1.24719	51.5969	0	Ctsd	1.08813	22.5602	8.771e-111	Tap1	1.07043	26.9867	2.53223e-158	Gm10275	1.18622	23.6832	3.22667e-122	Rpl23a	0.724793	38.6617	0	Eef1d	2.17818	70.0109	0	Sfswap
64	Rps29	1.40596	94.9708	0	Mdh2	1.21194	50.1701	0	Ssbp3	1.60126	50.7144	0	Khsrp	1.87536	69.1132	0	Edem1	1.8467	60.9638	0	Gm8995	1.73693	37.6724	0	Fam65b	2.38389	51.2388	0	Coro1a	0.239592	22.0677	5.06168e-106	Chd3	1.20416	26.9542	6.04616e-158	Arhgap45	0.726392	23.0464	9.10523e-116	Coro1a	0.714291	38.3241	0	Ptma	1.61012	69.9618	0	Ykt6
65	Hint1	1.93304	93.8689	0	Ppia	1.08891	49.8289	0	H2afv	1.43715	49.923	0	Ankrd13a	1.87109	69.0743	0	H3f3b	1.33455	60.9236	0	Klf3	1.7427	37.6309	7.41439e-308	Ifi47	2.18537	51.0882	0	Cxcr3	2.52802	21.6995	1.55068e-102	Nt5e	2.66753	26.6313	3.3176e-154	Ms4a6b	1.16075	22.6122	1.79481e-111	Arhgef1	1.30237	38.048	0	Nfkbia	2.30745	69.3843	0	Ndufa10
66	Ndufa4	1.82823	93.1329	0	Sfswap	1.79165	49.7726	0	Prrt1	2.08756	49.3297	0	Cd53	1.81555	68.7976	0	Gm15501	2.82011	60.8455	0	Arhgef1	1.08566	37.0941	3.75099e-299	Igfbp4	3.12602	50.9782	0	Rps27	0.336311	21.489	1.4303e-100	mt-Rnr2	0.662442	26.5784	1.33685e-153	Rpl29	0.296606	22.5897	2.95959e-111	Rpl3	0.660055	37.9908	0	Actr3	1.87441	69.3432	0	Rps21
67	Serbp1	1.34278	92.8749	0	Ndufa10	1.67103	49.061	0	Nusap1	2.49299	48.7553	0	Eif5a	1.29486	68.6223	0	Marcks	2.36779	60.5552	0	Foxp1	1.5026	36.5302	3.71382e-290	Gm10073	1.60915	50.4747	0	Arl4c	0.705164	20.9597	1.05481e-95	Slamf6	1.63577	26.2266	1.42812e-149	Eef1b2	0.372069	22.3444	7.16348e-109	Cd8a	1.49671	37.7426	0	Slc38a2	2.29069	69.1828	0	Prdx1
68	Psmb8	1.69397	92.8029	0	Rpl10	1.04093	48.7435	0	Cenpe	2.64208	48.7047	0	Lcp2	1.78331	68.4972	0	Xist	1.8903	59.5346	0	Macf1	1.52293	36.2309	1.97745e-285	Tmsb10	1.24325	50.3605	0	Eomes	2.48592	20.6562	5.79236e-93	Itga4	1.27425	25.9003	7.0154e-146	Cd52	0.654368	21.9648	3.11082e-105	Rpl17	0.573998	37.5462	3.01953e-306	Mcm3	2.4498	69.123	0	H2afy
69	Cox7b	2.02999	92.4714	0	Ykt6	1.65411	48.7381	0	Arl6ip1	1.33052	48.4203	0	Atp5g1	1.80415	67.8771	0	Set	1.34743	59.019	0	Arhgdib	0.677664	36.0741	5.64716e-283	S1pr1	2.69204	50.2533	0	Cd44	1.35499	20.536	6.84141e-92	Anxa6	0.781897	25.5948	1.78413e-142	Fyb	0.70382	21.7142	7.16251e-103	Rpl31	0.715207	37.4789	3.74873e-305	Prkag1	3.02886	68.9412	0	Slc25a5
70	Ppib	2.09177	92.4417	0	Cux1	1.73474	48.735	0	Rad21	1.3883	48.1312	0	Sh2d2a	1.88501	67.6305	0	Tkt	1.5477	58.5126	0	Trp53	2.99661	35.7571	4.88062e-278	Gm15500	1.06029	50.0142	0	Tbx21	1.62336	20.5247	8.57012e-92	Sp100	0.854371	25.4321	1.11928e-140	Rpl37	0.243184	21.6634	2.1362e-102	Rps20	0.63492	37.442	1.48048e-304	Tagln2	2.0368	68.87	0	Rbm17
71	Hspd1	1.82649	92.2479	0	Marcksl1	1.87762	47.4988	0	Polr2a	1.11239	48.0941	0	Ywhaz	1.5933	67.4144	0	Rcbtb2	2.48684	57.8756	0	Ms4a6b	1.42362	35.6686	1.14199e-276	Rpl8	0.916651	49.9841	0	Serpinb6b	2.22472	20.2118	4.93449e-89	Nfatc1	1.90598	25.2743	6.07024e-139	mt-Cytb	0.434891	21.5141	5.35786e-101	H2-Q6	1.6062	37.2409	2.65004e-301	H2-Q7	2.22367	67.857	0	Anapc5
72	Hnrnpf	1.61771	91.4438	0	Tsc22d3	2.01575	47.1824	0	Pcna	1.31179	48.0332	0	Psmb3	1.72544	67.2272	0	Thy1	1.32582	56.5709	0	Ppp1r15a	1.66364	35.6464	2.50862e-276	mt-Co1	1.04486	49.7168	0	Cd7	1.70025	20.2076	5.3569e-89	Cd28	1.28371	25.2591	8.869e-139	Rpl3	0.146279	21.0491	1.04003e-96	Rps23	0.886554	37.1452	9.27018e-300	Clta	2.38011	67.5403	0	Rpl34
73	Ran	1.67428	91.3945	0	Nav2	2.87409	47.1633	0	Hnrnpab	0.905184	47.8434	0	Tonsl	1.85129	67.131	0	G3bp1	1.29914	56.0382	0	Ccnd2	1.13096	35.3433	1.16696e-271	Lck	1.20274	49.5982	0	Epsti1	1.2985	20.1361	2.24041e-88	Prr13	1.31311	24.8598	1.89408e-134	Als2cl	1.72498	20.6758	2.44962e-93	Cd53	1.41409	37.0231	8.45138e-298	H3f3b	1.75028	67.2689	0	Dtx1
74	Dnaja1	1.76869	91.3077	0	Tapt1	1.67326	45.3382	0	Hdac7	1.67084	47.7975	0	Kmt5a	1.96427	66.9201	0	Ranbp1	1.47421	55.2447	0	Fam65b	1.89861	34.8826	1.21811e-264	Rasa3	2.33125	49.4008	0	Myl6	0.563594	19.9816	4.88164e-87	Tbc1d4	3.41646	24.4827	2.0628e-130	Rpl32	0.195773	20.156	9.73765e-89	Limd2	1.16148	36.1598	4.32938e-284	Lmna	5.12616	67.016	0	Ift46
75	Tmsb10	1.51062	91.1785	0	Bcl2l11	2.15171	45.1401	0	Cenpf	2.71581	47.4852	0	Ctsz	2.37755	66.9104	0	Rbm17	1.7312	55.0734	0	Ptpn22	1.26085	34.7618	8.11273e-263	Lef1	1.66401	49.0419	0	Gimap7	2.05277	19.9406	1.10161e-86	Ccnd2	0.907008	24.3275	9.05114e-129	Fmnl1	0.617411	19.9758	3.59017e-87	Anxa6	1.1258	36.1107	2.53601e-283	S100a6	3.43924	66.7932	0	Ptbp1
76	Srsf2	1.74743	91.0193	0	Cbl	1.16394	44.8066	0	Tcof1	1.37211	47.4497	0	Cfl1	1.37464	66.8939	0	Lig4	2.90279	55.0176	0	Pnrc1	1.32213	34.697	7.65167e-262	Rps4x	0.813164	48.8509	0	Arpc1b	0.522554	19.8242	1.09886e-85	Ypel3	1.49403	24.0862	3.03493e-126	Rps14	0.138565	19.8471	4.62175e-86	Sp100	1.22819	36.057	1.74829e-282	H2-Q6	2.41161	66.1638	0	Ppia
77	Cox6c	1.75669	90.6094	0	Brk1	1.20037	44.2472	0	Pbrm1	1.4707	46.6978	0	Fgl2	2.80288	66.775	0	Hsp90aa1	1.25152	54.8826	0	Jak1	0.942764	34.6118	1.45677e-260	Fmnl1	1.31872	48.6734	0	Sh2d2a	0.879432	19.8089	1.48673e-85	Itgb2	1.09997	24.082	3.34314e-126	Eef1g	0.485854	19.7371	4.0388e-85	Rpsa	0.626852	35.9977	1.46166e-281	Park7	2.13732	65.6987	0	Psmc1
78	Ewsr1	1.62391	90.2618	0	Dazap2	1.06927	43.8291	0	Aqp11	3.13255	45.9705	0	S100a11	1.90948	65.7926	0	Tardbp	1.52257	54.7798	0	Fau	0.616146	34.524	3.01547e-259	Evl	1.8726	48.5862	0	Gnas	0.414943	19.7384	5.94414e-85	Vasp	0.98356	24.0624	5.31313e-126	Saraf	0.647872	19.694	9.41438e-85	Aes	1.15615	35.9714	3.73756e-281	Itgb1	3.05802	65.4461	0	Cbl
79	Noc2l	2.08745	89.6394	0	Slc25a3	1.02768	43.5222	0	Tmem131	1.69143	45.8712	0	Lbr	1.76144	65.4858	0	Smarcc1	1.90312	54.4474	0	Rps16-ps2	0.883	34.4747	1.62994e-258	Rps24	0.803898	48.2392	0	Sema4a	1.26709	19.7371	6.0845e-85	Tnfrsf18	2.59464	24.0374	9.62462e-126	Rps4x	0.114862	19.6474	2.346e-84	Gm10275	1.56782	35.7348	1.7939e-277	Lgals3	4.56796	65.3003	0	Ptprf
80	Abracl	2.66594	89.3981	0	Cox5a	1.29725	43.2542	0	Dek	1.46106	44.6087	0	Anapc11	2.47871	64.9845	0	Trp53i11	2.16523	54.3588	0	Rps15a-ps5	2.12853	34.1258	2.51514e-253	Myh9	1.33962	48.0191	0	Rps15a	0.328412	19.7265	7.4892e-85	Flna	1.01751	24.0242	1.30678e-125	Ltb	1.0963	19.6422	2.59042e-84	Il7r	1.94317	35.7194	3.0801e-277	Rbmxl1	2.59913	65.2136	0	Sox4
81	Myl12a	1.62012	89.3227	0	Hspa1b	2.40201	42.9439	0	Xrcc6	1.50624	44.6017	0	Sorl1	2.56447	64.2589	0	Ano6	1.916	54.2981	0	Gramd1a	1.18272	33.9917	2.37815e-251	Ifi203	2.28934	47.989	0	S100a11	0.940168	19.6922	1.46021e-84	Lbh	1.3361	23.5407	1.28058e-120	Rps15a-ps7	0.86118	19.4767	6.51919e-83	Rps14	0.662632	35.4219	1.20887e-272	Eif3b	2.15471	65.2127	0	Psmb6
82	Atp5j2	1.76116	89.2954	0	Ppp1r9b	1.4664	42.9269	0	Trdc	2.95613	44.0322	0	Anxa6	1.57183	63.9862	0	Rpl29	1.13021	54.0256	0	Tpt1-ps3	1.2797	33.8561	2.36735e-249	Rpl34	0.86341	47.5263	0	Tpt1	0.236774	19.377	6.74124e-82	Cd82	1.28736	23.4691	6.84272e-120	Rps16-ps2	0.599245	19.3777	4.43706e-82	Rps15a	0.627382	34.7837	6.32005e-263	Rpl36al	2.03304	64.7619	0	Prpf40a
83	Minos1	1.88814	89.2139	0	Rps20	0.942413	42.6168	0	Lat	1.02205	44.0287	0	Ndufv2	1.87887	63.7765	0	Rpl15	1.40478	53.4726	0	Rpl34	0.403718	33.4023	9.90026e-243	Fam78a	2.05557	47.381	0	Cyth4	1.11055	19.0633	2.68224e-79	Ski	1.37359	23.4114	2.62081e-119	Igfbp4	1.9356	19.2877	2.53139e-81	Rps16	0.649571	34.742	2.66045e-262	Nasp	2.49502	64.638	0	Psap
84	Pkm	1.49329	89.1781	0	Eif3c	1.04766	42.4106	0	Desi1	1.51427	43.5125	0	C1qbp	1.75513	63.4674	0	Anp32a	1.46792	53.4034	0	Rps13	0.380545	33.3757	2.40215e-242	Eef1b2	1.03991	47.3576	0	S100a10	0.774738	18.7861	4.99211e-77	S100a10	0.976322	23.0044	3.28998e-115	Rps13-ps2	1.00432	18.9978	6.45026e-79	Cd27	1.24606	34.6049	3.07999e-260	Fam49b	2.47539	64.2588	0	Ddx19b
85	Eef2	0.954673	88.9885	0	Ptbp1	1.04213	42.3551	0	Dck	1.84949	43.1134	0	Cyp11a1	6.0388	63.4361	0	Ssb	1.36161	53.3631	0	Rapgef6	1.61449	33.3278	1.17079e-241	Samhd1	1.55896	47.2256	0	Lgals1	0.697623	18.656	5.66467e-76	Nfkbia	0.858907	22.8946	4.05907e-114	Gm8995	1.17679	18.1134	8.28778e-72	Rps28	0.625697	34.3044	9.69131e-256	Cdkn2a	2.32	64.2281	0	Uba1
86	Rpl22	1.52571	88.9608	0	Rpl39	0.824131	42.2834	0	Fkbp5	1.4797	42.9288	0	Bzw2	1.79743	63.3979	0	Atp5j2	1.39979	52.8845	0	Rps18	0.422636	33.2114	5.61292e-240	Msn	1.30672	47.0628	0	Plek	2.79469	18.452	2.4489e-74	Tgif1	1.42237	22.7169	2.29826e-112	Ms4a4b	0.760282	18.0439	2.89753e-71	Trac	1.27398	34.175	8.09636e-254	Itm2b	1.83513	64.1235	0	Id1
87	Anp32b	1.58925	88.8702	0	Rps3a1	0.745203	41.7689	0	Hdgf	1.06334	42.7461	0	Pcbp2	1.35835	63.3385	0	Prmt5	1.71489	52.6354	0	Cnn2	0.962433	33.2017	7.70314e-240	Tbc1d10c	1.78648	46.933	0	Actg1	0.557576	18.4507	2.50106e-74	Syt11	3.24572	22.5325	1.47571e-110	Rps24-ps3	0.986256	17.7852	2.93471e-69	Rack1	0.637084	33.9955	3.587e-251	Etfb	2.84852	63.7894	0	Eif3c
88	Rcc2	1.8648	88.435	0	Slc25a5	0.954402	41.6839	0	Trp53i11	1.90207	42.6976	0	Ly6a	2.76849	63.0861	0	Ppp1cb	1.51545	51.9233	0	Eef1a1	0.533744	33.1754	1.84013e-239	Slc44a2	1.74892	46.8996	0	Tnfaip3	1.01881	18.3569	1.40582e-73	Dusp1	1.28759	22.2774	4.46438e-108	Msn	0.591258	17.7342	7.24843e-69	Gimap4	1.35439	33.7505	1.42438e-247	Noc2l	2.28499	63.7392	0	Oaz1
89	Hspa8	1.10406	87.9553	0	H1f0	2.17848	41.0451	0	Neil3	3.17682	42.4074	0	Aprt	2.082	62.6076	0	Cbx5	1.9468	51.9205	0	Bach2	2.72017	33.0138	3.88118e-237	Ppp1r18	1.65832	46.7113	0	Arhgap45	0.536997	18.2673	7.22635e-73	Laptm5	0.551531	22.2625	6.20456e-108	Tpt1-ps3	0.908551	17.6389	3.88616e-68	Saraf	1.07699	32.9132	1.88782e-235	Ifrd1	3.04371	62.5544	0	Rps25
90	Rps27l	2.27424	87.6681	0	Sytl3	2.28003	40.9912	0	Hnrnpul1	1.35617	41.9752	0	Baz1a	2.09017	62.4392	0	Cnih1	1.86045	51.9003	0	Srgn	1.18048	32.8479	9.00642e-235	Laptm5	1.11849	46.5201	0	Vps37b	0.877274	18.0361	4.69971e-71	Limd2	0.698797	22.0139	1.49035e-105	Rpl24	0.498448	17.4631	8.46818e-67	Nkg7	1.64633	32.8369	2.29792e-234	Txn1	1.85868	62.2846	0	4833420G17Rik
91	Snrpe	1.9247	87.5392	0	Prdx2	1.20739	40.6701	0	Rgcc	1.77363	41.7555	0	Tap1	1.72244	62.1538	0	Sdhb	1.44622	51.877	0	Rpl13	0.224086	32.7969	4.78023e-234	Rpl10	1.10125	46.3718	0	Trac	0.639377	18.0111	7.34257e-71	Pfn1	0.316248	22.0092	1.64751e-105	Rpl23a	0.110945	17.3273	8.91936e-66	Arhgap45	1.0509	32.5642	1.69671e-230	Set	1.71033	62.0658	0	Ddx19a
92	Rpl30	1.41698	86.8518	0	Rps25	0.851168	40.5718	0	Cd4	1.8607	41.6262	0	Ssr2	1.98603	62.073	0	Hnrnpa3	1.41967	51.8595	0	Ankrd11	1.00368	32.7336	3.776e-233	Il7r	2.02886	46.1642	0	Ppp1r12a	0.870116	17.9807	1.26546e-70	mt-Rnr1	0.59182	21.9748	3.49266e-105	Fxyd5	0.682876	17.2716	2.33699e-65	Fxyd5	1.15613	32.0914	7.39464e-224	Tardbp	2.04897	61.8355	0	Tspan3
93	Fbl	1.98733	86.6906	0	Snai1	6.07975	40.5582	0	Cbfa2t3	2.77938	41.0415	0	Hspd1	1.56842	62.0202	0	Marcksl1	2.01686	51.7469	0	Myh9	0.911563	32.3839	3.26125e-228	Rpl9	0.904693	46.1516	0	Rpl17	0.217337	17.9659	1.65064e-70	Cd52	0.665021	21.7077	1.18091e-102	Rpl5	0.0597198	17.1297	2.66376e-64	Rpl29	0.663013	31.7199	1.01546e-218	Fus	1.70228	61.787	0	Id3
94	Raly	1.72372	86.662	0	Rbm25	0.967988	40.38	0	Hcfc1	1.4086	40.9417	0	Krtcap2	1.94506	61.8851	0	Prdx1	1.249	51.6869	0	H2-Q6	1.26379	32.2938	5.97491e-227	Rnf213	2.1817	46.1221	0	Dennd4a	1.90531	17.9492	2.22121e-70	Mndal	1.06162	21.65	4.07351e-102	Myh9	0.596859	17.0833	5.84881e-64	Rpl32	0.577729	31.0651	8.46883e-210	Hspa5	1.8346	61.5331	0	Hdgf
95	Eef1a1	1.27307	86.5598	0	Fam69b	4.20081	40.3298	0	Smc3	1.35288	40.8038	0	Zfp706	1.6573	61.7764	0	Mcm7	1.67754	51.526	0	Rps26	0.479644	31.7952	5.1662e-220	Grk6	1.95294	45.9188	0	Mbnl1	0.74598	17.9157	4.03801e-70	Irf2	1.22333	21.6209	7.60556e-102	Anxa6	0.512314	16.7554	1.47195e-61	Gm8995	1.6573	31.0157	3.8926e-209	Hspa1a	3.51517	61.3695	0	Ddx39b
96	Rpsa	1.02836	86.0683	0	Cd3e	1.0119	40.2727	0	Cd47	1.18648	40.7126	0	Cyc1	1.82672	61.749	0	Fbln1	2.97525	51.5036	0	Igfbp4	2.35192	31.6409	6.81075e-218	Rnf167	1.7599	45.8118	0	Sipa1	1.09934	17.7218	1.25769e-68	Itpkb	1.40393	21.605	1.06391e-101	Rps27rt	1.19026	16.7419	1.84036e-61	Macf1	1.5007	30.9282	5.79652e-208	Sec61b	1.91663	60.789	0	Hsp90ab1
97	Eef1d	1.70889	85.9603	0	Rbbp6	1.18129	40.1189	0	Ets2	2.08062	40.5743	0	Ndufa4	1.53785	61.4767	0	Thoc7	1.94335	51.4352	0	Ski	1.6497	31.4833	9.811e-216	Dapl1	3.46453	45.4482	0	Spn	0.993594	17.6747	2.89157e-68	Nfkbid	1.38058	21.5483	3.59924e-101	Rpl22l1	1.12665	16.63	1.18097e-60	Ltb	1.48479	30.9188	7.71346e-208	Hsph1	2.6638	60.6819	0	Serbp1
98	Cdv3	2.13474	85.8346	0	Uba1	1.24212	39.734	0	Maz	1.49061	40.5619	0	Ssrp1	1.52182	61.46	0	Mki67	1.60457	51.3656	0	Rps10	0.431562	31.4577	2.17805e-215	Ifi209	2.47875	45.3364	0	Vim	0.645629	17.6566	3.96849e-68	Ppp1r18	0.962405	21.0622	1.11392e-96	Rps7	-0.0546368	16.0843	8.58888e-57	Rpl13	0.378063	30.8989	1.42182e-207	Rad23b	2.15013	60.0329	0	Psmc4
99	Cdk4	2.04159	85.2969	0	Hsdl1	2.45876	39.6053	0	Cd3e	0.992808	39.7419	0	Dctpp1	2.28874	61.3509	0	H2afv	1.44161	51.3067	0	Rpl12	0.424425	31.3242	1.42456e-213	Cd52	1.24066	45.1525	0	Ostf1	1.30711	17.573	1.73006e-67	Dgkz	1.04507	21.0082	3.46754e-96	Ifi213	1.23777	16.0607	1.25079e-56	Lsp1	1.35055	30.8175	1.72796e-206	Klf6	2.55266	59.8542	0	Atp5c1
[truncated: 27 more columns]

## Sheet: Bcell
	0_n	0_l	0_s	0_p	1_n	1_l	1_s	1_p	2_n	2_l	2_s	2_p	3_n	3_l	3_s	3_p	4_n	4_l	4_s	4_p	5_n	5_l	5_s	5_p	6_n	6_l	6_s	6_p	7_n	7_l	7_s	7_p	8_n	8_l	8_s	8_p	9_n	9_l	9_s	9_p	10_n	10_l	10_s	10_p	11_n	11_l	11_s	11_p	12_n
0	Ighd	3.71083	144.893	0	Jchain	10.9961	196.575	0	Ebf1	3.79377	153.973	0	Nr4a1	4.54632	99.4242	0	Top2a	5.98474	156.778	0	Rps18	2.20479	72.5492	0	H2-Ab1	2.52314	65.2585	0	Spib	2.59107	49.5764	0	Hdgf	3.64172	86.4219	0	Ptma	3.5858	91.4608	0	Shisa5	2.86601	64.2192	0	Cr2	4.56471	55.3894	0	Cfl1
1	Cd74	3.4616	144.133	0	Igkc	8.29876	185.083	0	Bach2	4.24196	143.052	0	Junb	3.6634	97.2176	0	Anp32e	4.41756	141.105	0	Rps8	2.02546	66.4471	0	Rpl21	2.45655	63.4501	0	Cd79b	1.54543	43.9201	0	Lxn	4.05128	80.1715	0	Stmn1	4.87885	87.4938	0	Cd74	3.02829	62.1509	0	mt-Cytb	1.10102	50.8546	0	Actb
2	H2-Aa	3.06944	132.024	0	Xbp1	6.50556	180.462	0	Myb	5.08735	138.712	0	H2-Eb1	2.25749	75.0738	0	Smc4	4.26721	136.863	0	Rps15a	2.00794	64.6821	0	H2-Eb1	2.44941	58.8553	0	Fam129c	3.21671	43.1034	0	Lgals9	3.22239	78.9464	0	Top2a	4.64136	84.4589	0	Ighd	2.74208	54.0463	0	mt-Nd2	1.72433	48.9825	0	Mki67
3	H2-Ab1	2.7108	120.268	0	Hsp90b1	4.30137	156.383	0	Mef2d	3.44324	127.964	0	Cd83	3.32281	72.3909	0	Hdgf	4.19472	134.223	0	Rps19	1.67906	59.3364	0	H2-Aa	2.37001	57.4758	0	Vpreb3	1.84342	36.9038	3.56609e-295	Vpreb1	3.57908	76.8063	0	Tuba1b	4.08521	83.7002	0	Stk17b	2.79144	50.4228	0	mt-Nd4	1.08884	47.9657	0	Ptma
4	H2-Eb1	2.76039	116.494	0	Txndc5	5.10504	137.984	0	Sox4	4.59136	118.578	0	H2-Aa	2.12627	70.5317	0	Pclaf	5.01884	128.146	0	Rps4x	1.69789	58.2793	0	Cd74	2.5909	54.268	0	Fcrla	2.00338	34.3231	2.66649e-255	Atp5a1	2.47445	76.5706	0	Mki67	4.24034	76.868	0	mt-Rnr2	1.63435	49.3254	0	mt-Nd5	1.584	40.2249	0	Top2a
5	mt-Nd2	1.35286	102.688	0	Edem1	4.86968	132.16	0	Smarca4	3.53266	118.546	0	Tgif1	2.78887	70.2967	0	H2afx	4.68662	123.998	0	H2-Eb1	2.20077	58.1839	0	Rpl7	1.78719	51.223	0	Cd72	1.96352	34.1291	1.97701e-252	Ccnd3	3.15443	75.3982	0	Ccna2	4.88291	75.6001	0	Coro1a	1.94271	48.8562	0	Rplp1	2.40333	38.5719	0	Tubb5
6	Fcer2a	3.19851	97.0106	0	B2m	3.17298	131.054	0	Mprip	3.81973	107.152	0	mt-Nd4	0.721769	68.8111	0	Tubb5	3.47281	119.676	0	Rps28	1.63023	53.9998	0	Rplp2	1.89751	48.0511	0	Siglecg	1.54994	33.8542	2.19627e-248	Ranbp1	3.42949	74.8843	0	Tubb5	3.17199	72.7113	0	Sell	2.50402	48.4336	0	Dtx1	3.9797	36.9672	1.07354e-295	Basp1
7	Sell	2.67178	96.6408	0	Derl3	7.09909	127.134	0	Atp1b1	3.90502	105.895	0	Zfp36l1	2.0087	68.0938	0	Lgals9	3.62006	119.307	0	Rplp1	1.91402	53.2276	0	Rpl13	1.34565	47.0136	0	Dnajc7	1.67722	31.4482	2.79588e-214	Eif5a	2.69444	73.8444	0	H2afx	4.15185	71.9702	0	Fcmr	2.53951	47.5712	0	Rpsa	1.75554	36.7486	2.98905e-292	Stmn1
8	Fcmr	2.7521	94.9444	0	Iglv1	6.94644	122.419	0	Bcl7a	3.53114	101.449	0	Stk17b	2.49895	66.9278	0	Hmgb2	4.20825	118.509	0	Rps13	1.4953	53.1973	0	Ddx5	1.22865	44.557	0	Cnp	1.69781	30.2507	3.02259e-198	Igll1	3.48033	73.4983	0	Ucp2	2.71455	70.0118	0	mt-Nd2	1.29781	47.0806	0	mt-Nd1	0.966964	36.6148	3.60526e-290	Tuba1b
9	Cd37	1.90625	87.1642	0	Igha	8.41171	110.351	0	Il7r	4.27636	99.9298	0	Nfkbid	3.07564	64.3988	0	Ccnd3	3.65105	117.713	0	Rps26	1.6221	53.0648	0	Eef1a1	1.35115	42.8619	0	Arl5c	2.31414	29.9481	2.52717e-194	Cct3	3.3014	70.3453	0	H2afz	3.37161	65.1116	0	Ccr7	3.28901	46.7213	0	Rpl39	1.5963	34.8029	4.29449e-262	Nap1l1
10	Cd22	1.86891	84.5456	0	Manf	3.51118	94.1701	0	Igll1	3.3557	93.0139	0	Bank1	2.1648	60.8853	0	Ranbp1	4.01223	117.48	0	Rps20	1.58668	52.1142	0	Rps23	1.56187	42.7854	0	Syk	1.36347	29.094	2.25243e-183	Bfsp2	3.56381	70.2259	0	Hmgn2	3.70086	64.0032	0	Lsp1	2.33854	46.2681	0	Rpl13	1.49941	34.6203	2.22137e-259	Pfn1
11	Shisa5	1.87436	82.631	0	Ssr4	3.76046	93.6344	0	Vpreb3	2.84346	91.3144	0	Rel	3.23401	60.4149	0	Igll1	4.13796	116.915	0	Ptpn22	2.82256	51.8355	0	Cotl1	2.3898	42.3345	0	mt-Co1	0.784531	26.5862	4.91253e-153	Atp5g3	2.68431	65.4681	0	Pclaf	3.63237	62.1634	0	Cd79b	1.8955	45.7466	0	Rps7	1.48848	34.2991	1.31823e-254	Lcp1
12	H2-DMb2	2.18946	80.0777	0	Iglc2	3.06919	93.0527	0	Dck	3.16148	90.862	0	mt-Nd2	0.960878	59.1161	0	Mki67	4.27295	115.568	0	Ms4a1	2.08207	51.4202	0	Rpl23	1.53405	41.8111	0	Atp1b1	1.6982	26.4002	6.49618e-151	Hnrnpab	2.4958	65.2202	0	Anp32e	2.8475	59.4576	0	Klf2	2.35124	45.1511	0	Rps18	1.76595	32.8136	5.65366e-233	Anp32b
13	Cd79b	1.44979	73.5839	0	Edem2	4.8506	92.1074	0	Son	2.09973	88.0409	0	Cd74	2.0402	58.2433	0	Cdk1	4.94886	114.935	0	Vim	2.15893	50.9057	0	Rpl30	1.60291	39.9022	0	Cd37	1.05402	26.2711	1.90812e-149	Psmb1	2.22051	64.5801	0	Ezh2	2.9806	59.1459	0	Igkc	2.47002	44.8753	0	H2-Eb1	2.06142	30.4728	8.32509e-201	Pclaf
14	mt-Co1	1.17123	70.8526	0	Hspa5	2.59437	91.7985	0	Pax5	2.01086	87.5689	0	Il2rg	1.52376	57.6556	0	Hnrnpab	3.12363	110.971	0	S100a11	2.61574	50.6478	0	Cd52	1.65859	38.9916	0	Lrmp	1.40896	25.6565	1.58601e-142	Chchd10	2.70163	63.5954	0	Ccnd3	2.78065	57.8351	0	Cd55	2.63455	43.4765	0	Rpl37a	1.3983	29.0283	3.76827e-182	Tmem131
15	Coro1a	1.28566	70.3927	0	Sec11c	3.14068	90.257	0	Vpreb1	3.16361	84.9892	0	Ccr7	2.99502	54.9452	0	Lxn	4.20845	109.04	0	H2-Ab1	1.85852	50.2928	0	Coro1a	1.26833	38.6525	0	Dok3	1.77864	25.5499	2.33506e-141	Anp32e	2.71463	63.1134	0	H2afv	3.11784	57.6841	0	H2-Eb1	2.01169	41.0319	0	Rps13	1.42801	28.9775	1.54174e-181	Gapdh
16	Il2rg	1.46951	67.9208	0	Mzb1	2.89248	87.0289	0	Mylip	2.94285	84.9214	0	Sell	1.85902	54.331	0	Vpreb1	3.75174	107.416	0	H2-Aa	1.95523	50.1556	0	Rps24	1.17974	38.4639	0	Rag1	2.95789	25.1181	1.31043e-136	Mef2d	2.48679	62.3977	0	Hmgb2	3.18103	57.0531	0	Ighm	1.67202	40.6704	0	Cd37	1.69259	28.7395	1.40531e-178	H2afx
17	Cd52	1.69326	67.741	0	Creld2	4.45378	84.2088	0	AU020206	2.75527	84.245	0	Kdm6b	3.55874	53.173	0	Lmnb1	4.00825	107.288	0	Rps27	1.37561	50.1137	0	Rpl36	1.95969	38.2899	0	Ly6d	1.27987	24.8456	1.17375e-133	Atp5j	2.77029	61.283	0	Hnrnpa2b1	2.21888	55.8854	0	Junb	2.35995	40.1463	0	Ms4a1	2.01784	28.1272	4.93617e-171	Actg1
18	Ly6e	0.996351	66.0425	0	Pim1	2.55031	82.4817	0	Atp1b3	3.27876	82.3422	0	mt-Nd1	0.677079	52.7744	0	Tuba1b	3.42465	106.511	0	mt-Nd4	0.617837	49.364	0	Fau	1.17474	37.8923	0	Slc1a5	1.4413	24.7384	1.64732e-132	Eif4h	2.40786	61.0245	0	Lgals9	2.58498	55.4077	0	H2-Ob	2.12511	39.9653	0	Gm11361	1.65298	28.0454	4.67517e-170	Coro1a
19	Bank1	1.9898	66.031	0	Herpud1	2.67706	81.8514	0	Irf4	2.68973	79.4709	0	mt-Cytb	0.559655	50.1763	0	Ncaph	4.67239	105.041	0	mt-Nd5	1.10508	48.9773	0	Fus	1.53299	37.8714	0	Ifi209	1.51908	23.7749	2.23812e-122	Cct8	2.60199	60.9243	0	H2afy	2.4193	54.7302	0	Fcer2a	2.30371	39.6067	0	Psap	1.69027	27.966	4.1153e-169	Tmsb10
20	Cd19	1.23385	65.3341	0	H13	3.25492	81.1017	0	Marcks	2.78608	78.8385	0	Ighd	1.58839	48.1682	0	Ezh2	3.44998	105.036	0	Rac2	1.51432	48.6326	0	Rpl18a	0.959395	37.4643	2.14011e-304	Pafah1b3	1.9754	23.5925	1.66376e-120	Ssr2	2.75692	60.7897	0	Pcna	3.03773	54.4581	0	Nr4a1	2.66526	39.3556	0	Cd180	2.54602	27.964	4.14382e-169	Hnrnpa2b1
21	Arhgdib	1.15785	63.4811	0	Rexo2	3.54019	77.8805	0	Inafm2	4.04627	78.3729	0	Vps37b	3.19368	48.1078	0	Chchd10	3.2785	104.691	0	Hsp90ab1	1.46677	47.8133	0	Il4i1	3.91901	37.2739	2.49183e-301	Plekha2	1.33889	23.0138	1.1425e-114	Ncl	2.27567	60.4429	0	Vpreb3	2.60937	53.9198	0	Cd37	1.80951	39.159	0	Rpl32	1.26572	27.9012	2.28889e-168	Tnfrsf13c
22	mt-Nd5	0.881922	63.1459	0	Spcs2	2.74682	77.3096	0	Cd47	2.07352	78.0787	0	Scd1	1.54992	47.6235	0	Bub3	3.52484	101.853	0	Lsp1	1.88127	47.6812	0	Rps29	1.2576	37.0443	1.23638e-297	H2-K1	0.729954	22.5489	4.55289e-110	G3bp1	2.35859	58.9077	0	Cdk1	3.52474	53.3472	0	Rps10	1.61425	38.4691	0	Rpl36a	1.32211	27.8378	1.28558e-167	Hsp90ab1
23	H2-DMa	1.97637	62.7861	0	Slc3a2	3.17273	75.9648	0	Lgals9	2.26812	76.5436	0	H2-Ab1	1.38308	46.7292	0	Cks1b	4.37975	101.033	0	Cybb	2.07707	46.92	0	Swap70	2.14342	36.8554	1.26239e-294	Anxa1	3.5037	22.3444	4.37645e-108	Pnp	2.99078	58.7921	0	Ncapd2	3.4516	53.2875	0	Add3	2.46393	37.695	0	Tmsb4x	1.74619	27.4715	3.12558e-163	Hmgb2
24	H2-Ob	1.84562	62.519	0	Pdia4	3.2452	74.1286	0	D930015E06Rik	2.46353	75.0637	0	mt-Nd5	0.79158	46.1641	0	Atp5a1	2.4648	99.0026	0	Zbtb20	2.5117	46.2982	0	Ptprc	1.81426	36.0254	1.6785e-281	Tifa	2.35138	22.066	2.11044e-105	Slc25a5	2.3526	57.789	0	Tubb4b	3.036	52.8163	0	Rpl12	1.43103	37.6249	6.56667e-307	H2-Aa	1.87539	26.9973	1.24273e-157	Ybx1
25	Hvcn1	1.8951	62.3477	0	Fam46c	5.63337	71.9478	0	Cecr2	3.52828	74.5885	0	H2-DMb2	1.53268	45.2009	0	Hmgb1	3.35746	98.9062	0	H2-DMb2	1.83793	45.8862	0	Eif4a2	1.87534	35.8146	3.19289e-278	Cd19	0.744208	21.8988	8.12659e-104	Crip1	2.37624	57.7561	0	Tmpo	3.0696	52.038	0	H2-Aa	1.85611	37.3132	7.51729e-302	Rpl34	1.1613	26.3615	2.84443e-150	Cotl1
26	Fau	1.09344	61.991	0	Hdlbp	2.57691	71.1312	0	Kmt2e	1.63846	69.8763	0	Myc	2.46797	45.0975	0	Atp5g3	3.00771	98.5415	0	Tmsb4x	1.66886	45.6888	0	Rps27	1.12809	35.0556	1.48949e-266	Smarca4	1.12195	21.6879	8.01516e-102	Cdca7	3.5527	57.2993	0	Rrm2	3.57568	51.2143	0	Arhgap45	1.86946	36.9969	9.291e-297	Rps8	1.41787	25.8781	8.48652e-145	Ccna2
27	B4galnt1	2.0629	61.541	0	Ckap4	3.82271	69.9195	0	Endou	4.10505	69.0429	0	Kmt2e	1.05693	44.8638	0	Eif5a	2.67541	96.6655	0	Actb	1.70168	45.1799	0	Arpc1b	1.68882	34.6921	4.70128e-261	mt-Rnr2	0.564552	20.9962	2.10341e-95	Ldha	2.60558	54.9207	0	Incenp	3.28019	50.5168	0	Rpl8	1.30649	36.2668	3.7706e-285	Cd74	1.9066	24.6923	9.03131e-132	Ms4a1
28	Ms4a1	1.74377	60.6835	0	Ly6c2	4.5797	69.6998	0	Prkcb	1.87125	68.7647	0	Zfp36	1.43721	44.039	0	Stmn1	3.59346	96.2261	0	Ahnak	4.16795	45.1171	0	Gas5	1.8201	34.5572	4.92682e-259	Blnk	1.10325	20.5627	1.69986e-91	Ran	2.53979	54.1276	0	Hmgb1	2.68711	50.1356	0	Ms4a1	1.95525	36.2208	1.92547e-284	H2-DMb2	1.67108	23.173	5.73218e-116	Sypl
29	Lcp1	1.50863	60.0302	0	Calr	1.82338	68.1228	0	Bfsp2	2.75178	68.4115	0	Shisa5	1.28292	43.7737	0	Eif4h	2.80393	95.7602	0	Rpl17	1.15529	44.1652	0	Rpl9	0.929928	34.35	5.97048e-256	Unc93b1	0.992777	20.0283	8.70201e-87	Enpep	3.40221	53.7146	0	Lmnb1	2.96251	49.9193	0	mt-Co1	1.36693	35.6726	6.85185e-276	Rps21	1.12125	23.1079	2.50781e-115	Rps26
30	Rps15	1.00779	58.738	0	Trp53inp1	2.94861	67.0473	0	Cox7a2l	2.17206	67.9801	0	Ppp1r15a	2.38865	42.2768	0	Cct3	3.36846	95.5812	0	Cd74	2.04055	43.6516	0	Ltb	2.1088	34.1249	1.30971e-252	Malat1	0.869737	19.8936	1.25461e-85	Serbp1	1.96644	53.7063	0	Cd24a	2.19073	49.7129	0	Rps7	1.32447	35.2896	5.34257e-270	Ly6d	1.69319	23.0498	9.30563e-115	Pou2af1
31	Cd79a	1.26144	57.6791	0	Fkbp2	3.51472	66.3061	0	Klhl6	2.57721	64.8944	0	Mef2c	1.51392	42.1549	0	Rsph1	3.81552	95.163	0	Ighm	1.24774	43.5807	0	Shisa5	1.37865	33.7695	2.25274e-247	Ptp4a3	1.09048	19.7043	5.29827e-84	Alpl	2.88509	53.5767	0	Hnrnpab	2.18604	49.5918	0	Sh3bgrl3	1.71721	34.8143	9.01342e-263	Rps20	1.20611	22.9908	3.51861e-114	Neil1
32	Pou2f2	1.62856	56.1279	0	Pdia6	2.58726	66.1247	0	mt-Rnr2	1.23879	64.4856	0	Pou2f2	1.41491	39.9533	0	Pmf1	3.49596	94.5436	0	Iglc1	2.39146	43.3845	0	Eef2	0.68104	33.5497	3.62777e-244	Arpc5	0.986306	19.3988	1.9765e-81	Cdkn2a	3.08692	53.4423	0	Ube2c	3.86427	49.1247	0	H2-DMa	1.93954	34.6301	5.27575e-260	Rps5	0.954078	22.9616	6.67392e-114	Incenp
33	mt-Nd4	0.567105	55.2219	0	Sdc1	5.36882	64.1451	0	1810059H22Rik	3.24758	63.952	0	Plaur	3.43352	39.7548	0	H2afz	3.23716	94.3697	0	Rpsa	1.24509	42.84	0	Rpl22	1.49543	33.2816	2.78335e-240	Xrcc6	1.83358	19.3592	4.20988e-81	Set	2.20776	53.3246	0	Smarca4	2.32608	48.6592	0	Ctsh	2.07531	34.4742	1.12102e-257	Rps28	1.13428	22.5857	3.44191e-110	Calm1
34	Tnfrsf13c	1.81877	55.0928	0	Spcs1	3.12542	63.8484	0	Stambpl1	2.9823	63.1585	0	Pax5	0.93754	39.3175	0	Crip1	2.83446	93.5996	0	Psap	1.48297	42.6444	0	Il9r	3.50459	33.2783	3.04537e-240	Akap12	2.06455	19.2471	3.64567e-80	Prdx1	2.22847	53.2018	0	Smc4	2.29548	47.3982	0	Zfp36	1.72773	34.4548	2.12978e-257	Cd19	1.17221	22.4788	3.73102e-109	Mbd2
35	Cd53	1.5464	55.0818	0	Dnajc3	3.20516	63.7993	0	Mndal	1.7735	62.7707	0	Tob2	2.46468	39.1307	0	Bfsp2	3.53055	93.4533	0	Pou2f2	1.72366	41.9524	0	Grap	2.45184	32.9564	1.26294e-235	Ptprcap	1.00866	19.1253	3.70394e-79	Hspa8	1.69058	53.0886	0	Dek	2.65555	45.0994	0	H2-DMb2	1.8193	34.1325	1.318e-252	Bank1	1.72234	22.2968	2.15421e-107	Hsp90aa1
36	mt-Nd1	0.655336	54.9692	0	Selenok	2.70541	63.37	0	Baz2a	2.64791	61.85	0	Irs2	2.39202	38.9163	0	E2f8	4.69837	92.9741	0	Blk	1.94387	40.5866	0	Rpl3	0.816907	32.9413	2.03533e-235	Ighm	0.46908	18.9299	1.52267e-77	Pa2g4	2.41437	51.9821	0	Lrmp	2.28488	44.5102	0	Cd2	2.60421	34.0487	2.23882e-251	Rps15a	1.19734	21.4765	1.292e-99	Hmgn1
37	Rac2	1.09793	54.6735	0	Txndc11	2.88224	63.154	0	Slc12a6	2.15679	61.2472	0	Cr2	1.99043	38.5339	0	G3bp1	2.74167	92.2383	0	Cbfa2t3	2.29385	40.4494	0	Ly6d	1.56772	32.1936	7.18153e-225	Snn	1.32574	18.7658	3.33932e-76	Rbm8a	2.51816	51.4821	0	Tpx2	3.51276	44.3802	0	Smap2	2.07147	33.7326	9.86839e-247	Rps26	1.13148	21.2059	4.0145e-97	Actr3
38	Sp100	1.48494	54.3664	0	Slpi	5.74166	60.9662	0	Cd93	2.9153	59.835	0	Fcmr	1.40996	38.4213	0	Atp5j	3.06707	91.6253	0	Bin2	1.58616	40.1085	0	Rps9	0.761348	32.1044	1.24672e-223	Hp	4.14903	18.743	5.0666e-76	Gpatch4	3.36443	51.3329	0	Calm2	2.25767	43.9278	0	Rps15	1.33306	33.4727	5.97257e-243	Rpl5	0.998185	20.9104	2.00232e-94	Pcna
39	Ptpn6	1.84937	54.2273	0	Sec61b	2.29782	60.886	0	mt-Rnr1	1.4955	59.7516	0	Ubc	0.9995	38.3221	0	Incenp	3.8947	91.4528	0	Ctsc	1.92755	39.7431	0	Ppia	1.45721	31.4394	1.84757e-214	Pglyrp1	2.98287	18.7159	8.24633e-76	Shmt2	2.56281	51.2906	0	Cdca3	3.77425	43.7142	0	Flna	1.98041	33.4722	5.97257e-243	Blk	1.81747	20.6446	4.84497e-92	Anp32e
40	Ltb	2.11827	53.4138	0	Krtcap2	2.27705	59.0374	0	Cpm	3.09612	59.3946	0	Ets1	1.20232	37.2245	9.38646e-301	Ptma	2.44258	91.0274	0	Pld4	2.41888	39.434	0	H3f3a	1.47788	31.2902	1.96791e-212	Lsp1	0.934336	18.6682	1.97666e-75	Cks1b	3.03571	50.8644	0	Anp32b	2.18886	43.5822	0	Bank1	1.84689	33.1509	2.6211e-238	Rps4x	1.04608	20.5464	3.59534e-91	H2afz
41	Rpl8	0.752794	51.157	0	Sel1l	3.14403	57.7599	0	Ezh2	2.13918	59.3178	0	Foxp1	1.11937	36.787	1.0016e-293	Dck	3.00963	89.6556	0	Plac8	1.45907	39.2374	0	Gm9794	2.05615	31.1283	3.04563e-210	Ypel3	1.05662	18.3143	1.308e-72	Rsph1	2.78901	50.7573	0	Nusap1	3.66728	42.6654	0	Rpl7	1.44216	32.8481	5.64e-234	Rpl37	0.995903	20.3805	1.05675e-89	H2-Ab1
42	Sipa1	1.7119	50.5886	0	Iglc3	1.82928	57.0886	0	Slamf7	2.52083	58.979	0	Ptprc	1.324	35.2253	2.62652e-269	Cdkn2a	3.7717	89.1138	0	Napsa	1.79723	39.2065	0	H2-K1	0.933676	30.9997	1.61158e-208	Polm	2.12328	18.3091	1.42399e-72	Hmgb1	2.36629	49.9132	0	Rrm1	2.81311	41.8789	0	H2-DMb1	2.11304	32.2044	6.95656e-225	Cybb	1.65202	20.3078	4.55732e-89	Cnn2
43	Rpl18	0.949391	50.5117	0	P4hb	1.88509	57.0834	0	Sec63	2.49268	56.9049	0	Rps2	0.846199	34.7964	8.41962e-263	Pnp	3.38379	89.0248	0	Rps24	1.12643	37.8759	0	Snrnp70	1.28933	30.7152	1.0227e-204	C1galt1	1.65942	17.9769	5.94596e-70	Ezh2	2.25582	49.2506	0	Cenpa	2.61909	41.7937	0	mt-Nd1	0.697153	31.9487	2.49582e-221	Fau	1.00053	20.2591	1.20105e-88	Hmces
44	Rpl12	0.815028	49.9461	0	Rrbp1	2.40541	56.9296	0	Tmc5	4.38476	56.7668	0	Rps7	0.653846	34.6806	4.63507e-261	Rrm2	4.22529	88.8393	0	Coro1a	1.14198	37.2826	1.27938e-301	Rps3a1	0.798192	30.6781	3.1525e-204	Chst3	1.18649	17.8307	8.04941e-69	Hnrnpa2b1	1.81105	48.7937	0	Ncaph	2.91188	41.35	0	B4galnt1	1.85679	31.8926	1.46578e-220	Cd52	1.36711	20.2469	1.50628e-88	Ran
45	Iglc3	1.33763	49.6959	0	Dnajb9	2.82689	56.8281	0	Ccnd3	1.75643	56.0337	0	Gpr132	2.54718	34.4265	2.98837e-257	Ran	3.00852	88.128	0	Apoe	2.51543	37.2578	3.15994e-301	Eef1b2	1.10626	30.6145	2.19204e-203	Cerk	1.43553	17.0455	7.08492e-63	Nme1	2.33681	48.7209	0	Kif11	3.43299	40.9744	0	Cd53	1.67793	31.8112	1.92442e-219	Siglecg	1.40311	19.9356	7.80002e-86	Arpc2
46	Cd55	1.92341	49.4838	0	Mtdh	1.55498	56.1367	0	Gsn	2.81415	55.7143	0	Lcp1	1.07959	34.3785	1.54141e-256	Psmb1	2.28962	88.1012	0	Nfatc1	2.30945	36.6366	2.92177e-291	Cyba	1.9497	30.57	8.43628e-203	Rgs2	1.48709	16.5205	4.55575e-59	Cox5a	2.47213	48.6477	0	Pgls	2.49255	40.5505	0	Cd19	1.36387	31.6579	2.45225e-217	Gm10073	1.74147	19.7958	1.23729e-84	Ssbp3
47	Samhd1	1.33863	49.3402	0	Tmem176b	4.58212	55.2301	0	Car3	3.84005	55.1999	0	Fchsd2	1.76503	34.1342	6.49424e-253	Rad21	2.99276	87.9534	0	Macf1	1.58432	36.2794	1.28495e-285	Hspe1	2.12339	30.5116	4.95168e-202	Tcf3	0.928648	15.8199	3.75299e-54	Ybx1	1.68431	47.4758	0	Arl6ip1	1.92958	40.0294	0	Ctss	1.69773	30.9432	1.27446e-207	Rps15	0.942868	19.7777	1.74023e-84	Clic1
48	Ctsh	1.79853	49.1325	0	Ell2	3.57536	54.1535	0	Ppp1r21	2.53434	54.9552	0	Cxcr5	1.75596	33.9128	1.18689e-249	H2afv	3.10473	87.5562	0	Iglc2	1.53734	35.9978	3.3349e-281	Ms4a1	1.46119	29.985	4.05642e-195	Prdx5	1.53189	15.6787	3.44266e-53	Ppp1cb	2.09924	47.4456	0	Srsf3	1.86287	39.4491	0	H2-Ab1	1.52886	30.7074	1.80525e-204	Rpl35a	1.01163	19.613	4.4068e-83	Rbbp7
49	Eef1a1	0.882342	49.0132	0	Fam214a	2.48327	53.8351	0	Arpc5l	1.75221	54.7055	0	Jund	1.03463	33.7751	1.23909e-247	Hnrnpa2b1	2.35197	86.8026	0	Bank1	1.56273	35.9401	2.61012e-280	Rps19	1.01609	29.7679	2.61257e-192	Serinc5	1.99997	15.4174	1.95367e-51	Cox7a2	2.28938	47.2931	0	Banf1	2.08418	39.3916	0	Gpx1	1.78482	30.4873	1.49947e-201	Rps16	0.995468	19.5134	3.0517e-82	Mcm6
50	Cnn2	1.54367	47.8334	0	Tmed10	2.51423	53.4759	0	Ogt	2.20054	54.1174	0	Fcer2a	1.43469	33.6963	1.74885e-246	Anp32b	2.76981	86.3888	0	Cfl1	1.20856	35.9068	8.49717e-280	Rps21	0.830768	29.7488	4.54974e-192	Tmsb10	0.683305	15.3366	6.69156e-51	Hspd1	2.60094	47.2804	0	Kif23	3.67091	39.3135	0	mt-Rnr1	1.34757	30.2536	1.78899e-198	Rps2	1.07098	19.5075	3.30574e-82	Set
51	mt-Cytb	0.528461	47.1602	0	Itm2b	1.72267	53.2259	0	Ssh2	2.08753	53.8512	0	Fosb	2.48071	33.5364	3.75116e-244	Mef2d	2.55872	85.7172	0	Rps21	1.02889	35.2909	2.82519e-270	Fth1	1.39703	29.0327	6.2109e-183	Bcl7a	0.994249	15.261	2.12086e-50	Ssb	2.10137	47.2294	0	Mcm6	2.62056	38.9895	0	Fcrla	1.7986	29.9577	1.28829e-194	Rpl18a	0.805771	19.4279	1.53537e-81	Mcm3
52	Fcrl1	1.92591	46.396	0	Nucb1	2.64787	52.8443	0	E2f2	2.40494	53.5184	0	Rps16	0.73997	33.1581	1.11209e-238	Set	2.60829	85.5211	0	Gimap4	2.00877	35.1356	6.60895e-268	Cd83	1.97519	28.9248	1.40406e-181	Fcer1g	2.16535	15.0663	4.08485e-49	Pmf1	2.42376	46.6285	0	E2f8	3.07748	38.6265	0	Pltp	4.45821	29.8226	7.19249e-193	H2-Ab1	1.30869	19.3498	6.88324e-81	Prdx1
53	Rpl34	0.692308	46.1613	0	Serp1	1.1115	52.0254	0	Gmfg	2.03562	53.3232	0	Btg2	1.35554	32.8234	6.7404e-234	Smc2	3.93964	85.2947	0	mt-Co1	0.958824	34.9224	1.14428e-264	Rpl37	0.893207	28.7055	7.66681e-179	Hck	1.99683	15.0135	8.93176e-49	Ndufa4	2.16881	46.536	0	Hnrnpd	2.00158	38.1348	0	Cxcr4	2.06824	29.2018	6.53222e-185	Malat1	1.21722	18.9916	6.6182e-78	Capzb
54	Siglecg	1.2378	45.6642	0	Glipr1	3.73589	51.6648	0	Ano6	2.59742	53.2316	0	Satb1	1.75402	32.6887	5.51172e-232	Txn1	2.87916	85.1514	0	Tagln2	1.49638	34.9005	2.42053e-264	Rpl18	0.94654	28.0778	4.19538e-171	Cd53	0.757126	14.847	1.05168e-47	Eif4a1	2.04284	46.5147	0	Ppia	1.82817	38.0251	0	Ptprc	1.62751	29.1845	1.06231e-184	Rps19	0.924358	18.9766	8.65555e-78	Hmgn2
55	Icosl	2.77535	45.1103	0	Creb3l2	4.62044	51.0497	0	Arl5c	2.71173	52.6734	0	Rps27	0.603289	32.6713	9.51534e-232	Vpreb3	2.66452	85.0212	0	mt-Cytb	0.429571	34.8221	3.66894e-263	Rpl19	0.988697	27.8287	4.43083e-168	Tyrobp	2.08104	14.8046	1.96377e-47	Mif	2.41517	46.3734	0	Hnrnpu	1.72952	37.9347	0	Dusp1	2.60065	29.1453	3.28096e-184	Rpl17	0.758819	18.9598	1.17232e-77	Ncapd2
56	Gimap3	1.97239	44.2534	0	Sdf2l1	3.5423	50.4573	0	Fam53b	2.76087	52.344	0	Pde4b	1.67732	32.4987	2.58155e-229	Rbm8a	2.95433	83.1054	0	Cd180	1.87745	34.5702	2.26986e-259	Rps15a	1.08213	27.7338	6.05714e-167	Fcnb	5.09539	14.6169	3.10054e-46	Txn1	2.19398	46.2929	0	Kif22	3.62748	37.8862	0	Fxyd5	2.25222	29.0196	1.2527e-182	Rpl4	0.924699	18.8175	1.70958e-76	Cd24a
57	Gm9843	1.15317	43.6694	0	Lman1	3.1604	50.234	0	Foxo1	1.78425	51.5644	0	Rps19	0.693953	32.011	1.74194e-222	Sod1	2.6624	82.9332	0	Ybx1	1.14388	34.4359	2.30149e-257	Stk17b	1.54701	27.716	9.82509e-167	Colgalt1	1.21007	14.5937	4.26159e-46	Hmgb2	2.34639	46.1331	0	Ybx1	1.59978	37.8112	0	Apoe	2.24067	28.8787	7.22531e-181	Pou2f2	1.42043	18.7918	2.7293e-76	Mybl1
58	Arhgap45	1.19529	43.5638	0	Jund	1.45029	49.9321	0	Rere	1.88671	51.1972	0	Btg1	1.34227	31.8816	1.06617e-220	Ccna2	3.74812	82.7883	0	St3gal1	2.10068	33.7459	3.744e-247	Rps11	0.908425	27.469	8.94448e-164	Car1	4.75412	14.4568	3.09878e-45	Cox6a1	1.93174	45.8227	0	Mcm7	2.6671	37.291	6.60299e-302	Syk	1.50369	28.8785	7.22531e-181	Rps27	0.812293	18.6281	5.80018e-75	Smc4
59	Ptprc	1.35307	43.5232	0	Atp6v0a1	2.59111	49.8861	0	Jakmip1	2.43916	50.9567	0	Gimap6	1.14913	30.8539	1.07747e-206	Ncapd2	3.59962	82.7293	0	Ccnd2	2.13441	33.4462	8.78486e-243	H2-D1	0.755472	27.4534	1.35679e-163	Lmo4	1.45829	14.4014	6.82399e-45	Eif2s2	1.96025	45.7056	0	Lig1	2.70665	36.9501	2.05355e-296	Arhgdib	1.25487	28.5165	2.30049e-176	Gm9843	1.2637	18.4109	3.22499e-73	Cd52
60	Bin2	1.20455	42.9196	0	Selenos	2.52439	49.0041	0	Rag1	4.2953	50.7574	0	Rps15a	0.753373	30.7068	9.80469e-205	Ucp2	2.24376	81.9587	0	Ly6d	1.40636	33.3394	3.07373e-241	Rps20	0.949112	27.0861	3.04474e-159	Ddx17	0.77771	14.3719	1.03075e-44	Syncrip	2.16665	45.6471	0	Racgap1	3.12966	36.6482	1.36171e-291	Rpl10a	1.45836	28.4359	2.25272e-175	Il2rg	1.08703	18.2359	7.68136e-72	Grb2
61	Gnai2	0.701047	42.6345	0	Ly6a	2.23812	48.4192	0	Ncor1	1.43793	50.6434	0	Per1	2.59476	30.5666	7.14537e-203	Srsf3	2.49336	81.9178	0	Rpl34	0.892078	33.1741	7.4042e-239	Rpl8	0.604959	26.7046	8.54295e-155	Arhgap17	1.10235	14.3129	2.39637e-44	Banf1	2.10289	45.5035	0	Ran	1.9935	36.4744	7.77307e-289	Tsc22d3	1.77323	28.4104	4.58838e-175	Rac2	1.02033	18.151	3.56719e-71	Tmsb4x
62	Ighm	0.797884	42.5089	0	Ppib	1.90785	48.1172	0	Glrx3	2.29372	50.596	0	Rps26	0.757941	30.5402	1.58368e-202	Anapc5	2.63829	81.8925	0	mt-Nd2	0.684255	33.1393	2.31783e-238	Calm1	0.823199	26.6036	1.24023e-153	Klf2	0.750524	14.2523	5.64811e-44	Lamtor2	2.43541	45.429	0	Bub3	2.01726	36.0479	4.02968e-282	Cd22	1.3639	28.1883	2.44183e-172	Arhgdib	0.958906	18.1447	3.94206e-71	Rasgrp3
63	Cr2	1.84498	42.2274	0	Dnajb11	2.11348	47.9356	0	Tapt1	2.43806	50.4217	0	Macf1	1.17345	30.4227	5.65974e-201	Rrm1	3.49798	81.6773	0	Adgre5	1.51992	32.4127	5.15035e-228	Gm11478	1.44592	26.5419	6.34038e-153	Cmtm7	1.07076	14.2124	9.91537e-44	Sem1	2.00084	45.2972	0	Tifa	3.04545	35.7553	1.46089e-277	Dgka	1.85616	28.0343	1.83519e-170	Iglc3	1.29447	18.1384	4.35614e-71	Aicda
64	Rps10	0.804651	42.1898	0	Sec61a1	2.53853	47.8307	0	Chchd10	1.66153	50.4112	0	Ms4a1	1.0916	30.2106	3.38585e-198	Calm2	2.67098	81.628	0	H2-DMa	1.43879	31.9405	2.01402e-221	Ctss	1.36716	26.4633	5.06029e-152	Btg2	0.860021	14.1537	2.26123e-43	Vpreb3	1.96009	45.2538	0	Asf1b	2.96657	35.7279	3.84975e-277	Fam65b	1.68089	27.8134	8.7031e-168	Plac8	1.21933	18.1311	4.90899e-71	Serbp1
65	Lsp1	1.16184	40.6993	0	Tmem176a	4.71702	47.6777	0	Serinc3	1.02414	50.404	0	Rpl13	0.487416	29.8398	2.30182e-193	Prdx1	2.51189	81.1691	0	Ptpn1	1.70202	31.8241	8.14646e-220	Rpl5	0.703139	26.3893	3.55148e-151	Sox4	1.0431	14.0116	1.61614e-42	Nop58	2.51639	44.9809	0	Ywhae	1.79966	35.1261	6.91843e-268	H2-Q6	1.48271	27.7877	1.7512e-167	Ly6e	0.822277	18.0663	1.54798e-70	Ppia
66	Gm11361	0.88814	40.1386	0	Fndc3a	2.84016	47.6421	0	Socs2	2.67569	50.2837	0	Fth1	1.01438	28.6715	1.59366e-178	Ssr2	2.72116	80.9835	0	mt-Rnr2	0.799845	31.6898	5.74001e-218	Rpl35	0.970395	26.3571	8.21849e-151	Cd79a	0.557126	13.9931	2.06832e-42	Chchd2	2.05331	44.8877	0	Rad21	1.93835	35.0688	5.10675e-267	Fcer1g	3.13489	27.764	3.34e-167	Shisa5	1.18215	18.0072	4.39041e-70	Kif23
67	H2-DMb1	1.69346	40.0334	0	St6gal1	1.98209	45.8795	0	Hnrnpul1	1.57825	50.249	0	Zfp318	1.87033	28.6437	3.49923e-178	Banf1	2.69762	80.9602	0	Rpl5	0.889538	31.1405	1.77636e-210	Serbp1	0.952415	26.3365	1.40356e-150	Ifitm6	4.5411	13.9833	2.36134e-42	Ppid	2.72576	44.8867	0	Birc5	2.96812	34.9035	1.64454e-264	Btla	1.85923	27.6535	6.97145e-166	Cd22	1.11065	17.9046	2.75162e-69	Gdi2
68	Arhgef1	1.08319	40.0085	0	Rpn1	2.25488	44.6192	0	Tmem123	1.41569	50.1549	0	Rps13	0.64675	27.8425	2.23596e-168	Pcna	2.97142	80.8949	0	Rpl13	0.827625	30.6605	4.8613e-204	Arhgap45	1.22104	26.2538	1.22572e-149	Gpd1l	1.11804	13.7705	4.48183e-41	Atp5o	2.31227	44.7292	0	Ssrp1	1.82161	34.7634	2.14524e-262	Tagln2	1.47253	27.6161	1.93204e-165	Rpl9	0.785686	17.8268	1.09643e-68	Ncl
69	Sorl1	1.89593	39.4862	0	Eaf2	4.48484	44.2107	0	Lrmp	1.78987	49.9764	0	Cxcr4	1.56969	27.8233	3.74712e-168	Kif11	4.51401	80.6549	0	Rassf4	3.61741	30.4467	3.31657e-201	Psmb8	1.36786	26.1895	6.56597e-149	Mmp9	4.44432	13.6394	2.69625e-40	Sod1	1.98296	44.357	0	Hnrnpa3	2.01343	34.6163	3.50461e-260	Fau	1.1594	27.5938	3.52763e-165	Rps14	0.706503	17.6697	1.75238e-67	Gnai2
70	Tmsb10	0.967205	39.4471	0	Iglc1	2.30817	43.4642	0	Rd3l	3.13233	49.4346	0	Bin2	0.953629	27.6131	1.27208e-165	Ybx1	2.1102	80.5214	0	Rps7	0.829908	30.0192	1.35986e-195	Mef2c	1.28681	25.4777	6.35373e-141	Vim	0.71173	13.557	8.17159e-40	Psme3	2.12428	44.269	0	Zfp706	1.66168	34.4973	2.11967e-258	Jak1	1.53284	27.42	4.17654e-163	Fcrl5	3.69947	17.4235	1.31845e-65	Dek
71	Aes	1.34485	39.3681	0	Prdx4	2.82558	43.2213	0	Plk2	3.55853	49.3588	0	Rpl18a	0.47716	27.5981	1.90814e-165	Cox7a2	2.79154	80.0145	0	Capg	1.74289	29.9241	2.33166e-194	Srsf5	1.36834	25.3858	6.47327e-140	Atp13a2	1.67804	13.477	2.3706e-39	Npm1	1.6748	43.4027	0	Tcf3	1.79404	34.4804	3.75905e-258	Aes	1.5906	27.3849	1.07948e-162	Rps3	0.706006	17.3474	4.91451e-65	U2af2
72	Rasgrp3	1.77743	39.2271	0	Fos	2.40849	42.8548	0	Gm8995	1.81163	49.1606	0	H2-Q6	0.974205	27.5903	2.34742e-165	Enpep	3.82562	79.57	0	Cd37	1.07104	29.7311	7.24253e-192	Sh3bp5	1.63709	25.3407	2.01902e-139	Ctse	2.56853	13.4674	2.68394e-39	Hnrnpk	1.64061	43.1558	0	Smc2	2.59842	34.3073	1.43853e-255	Adgre5	1.5984	27.1592	5.06094e-160	Rpl41	0.787699	16.9604	3.79169e-62	Oaz1
73	Sh3bgrl3	1.0256	38.6022	0	Ddost	2.41539	42.0938	0	Apobec3	1.16543	48.871	0	Msn	0.729084	27.4484	1.15364e-163	Slc25a5	2.41503	78.8957	0	Ly6e	0.812838	29.5785	6.64753e-190	Hnrnpa2b1	0.86917	24.8994	1.30328e-134	Blvrb	1.89953	13.4353	4.11722e-39	Pebp1	2.28191	43.1535	0	Neil3	3.31784	34.1106	1.19203e-252	Dusp2	1.9812	26.8408	2.7401e-156	Cxcr5	1.76298	16.9378	5.50306e-62	Hnrnpk
74	H2-Q7	1.11833	38.4592	0	Tram2	4.15411	41.4295	0	Glul	2.20474	48.7296	0	Rpl37a	0.54749	27.2958	7.31918e-162	Ppp1cb	2.53275	78.511	0	S100a6	3.61767	29.5552	1.3103e-189	Ifi30	2.01966	24.8209	9.13727e-134	Cd93	1.19841	13.2966	2.64314e-38	Anapc5	1.92872	42.9975	0	Mcm3	2.59254	34.0885	2.50423e-252	Ppp1r15a	2.02399	26.6687	2.71489e-154	Rpl29	0.831126	16.8819	1.4042e-61	Ube2c
75	Pfn1	0.687903	37.9474	0	Kcnn4	3.52337	41.3737	0	Adam19	2.78656	48.6657	0	Rpl34	0.490393	27.284	1.00295e-161	Cct8	2.50868	78.1686	0	Fcgr2b	1.76193	29.2194	2.49774e-185	Iglc3	1.15433	24.5326	1.10632e-130	Ifitm3	1.77411	12.9532	2.31516e-36	Dck	2.01701	42.9618	0	Pafah1b3	2.48153	34.0117	3.39969e-251	Rasa3	1.62036	26.0949	1.03011e-147	Rpl35	0.981545	16.865	1.84681e-61	Hspa4
76	Klf2	1.12578	37.7141	0	Saraf	2.62558	40.8924	0	Il17ra	1.88873	48.3275	0	Sp100	0.912818	26.4499	5.25771e-152	Tyms	4.37031	77.1978	0	Cd2	1.97457	29.2163	2.69757e-185	Mcl1	1.2505	24.4607	6.4039e-130	H2afy	0.590666	12.9244	3.34908e-36	Ppia	1.81797	42.7309	0	Hdgf	1.70011	33.8348	1.34626e-248	Cxcr5	1.82993	26.0244	6.40229e-147	Rpl8	0.735729	16.7077	2.49886e-60	Pkm
77	Rpl9	0.544264	37.6856	0	Rpl36al	1.4832	40.0841	0	Inppl1	2.74465	47.7534	0	Fcrl1	1.34372	26.0771	9.24627e-148	Ssb	2.48911	77.13	0	Csf2rb	3.54824	28.9951	1.66588e-182	Hnrnpf	1.14712	24.2596	8.58366e-128	Cbfa2t3	1.07717	12.8847	5.57694e-36	Pkm	1.86088	42.6948	0	Tagln2	1.66223	33.671	3.36558e-246	Epas1	5.02124	25.8993	1.63464e-145	Fcrl1	1.68326	16.6758	4.21924e-60	Mef2c
78	H2-Oa	1.8608	37.5648	1.11636e-306	Cst3	1.62443	39.8271	0	Malat1	1.37092	47.5404	0	Trp53	3.07072	25.9065	7.52417e-146	Dek	2.8679	76.8679	0	Rasgrp1	2.2498	28.8325	1.82121e-180	Dock10	1.80723	24.1519	1.15945e-126	Hba-a2	4.22233	12.6366	1.31387e-34	Mybbp1a	2.17987	42.3334	0	Nono	1.73567	33.2829	1.46583e-240	Rps21	1.13282	25.8335	8.88212e-145	Blnk	1.31421	16.6599	5.44569e-60	Lmnb1
79	H2-D1	0.55523	37.5561	1.53921e-306	Tnfrsf17	8.79061	39.1395	0	Ikzf1	1.21584	47.2884	0	Dennd4a	1.61467	25.6499	5.58548e-143	Cox5a	2.82668	76.2505	0	Lcp1	1.11185	28.7468	2.10766e-179	Gimap6	1.2263	24.0873	5.47457e-126	Wfdc21	4.39741	12.5865	2.46888e-34	Cox4i1	1.62764	42.2722	0	Cdc25b	2.82702	33.2	2.2842e-239	Eef1g	1.23034	25.6759	5.10488e-143	Cd38	1.8939	16.6351	8.14373e-60	Tubb4b
80	Ly6d	1.10433	37.1273	1.37038e-299	Ighg2b	3.96556	38.961	0	Psmb1	1.12933	46.9661	0	Samhd1	0.877241	25.6275	9.86843e-143	Asf1b	4.01199	75.9982	0	Rps12	0.847818	28.6557	2.85664e-178	Nfkbia	1.30311	23.7704	1.06523e-122	Dbnl	1.00998	12.3498	4.58059e-33	Psmb6	2.03546	41.947	0	Nrgn	5.94117	32.9368	1.36982e-235	Btg2	1.50539	25.6062	3.02709e-142	Rpl26	0.724025	16.324	1.32645e-57	Fth1
81	Rps5	0.499912	37.0659	1.33003e-298	Ndufa1	1.95332	38.7695	0	Cd24a	1.26638	46.6758	0	Cytip	1.21989	25.5256	1.33321e-141	Ndufa4	2.5606	75.9534	0	Rpl39	0.804685	28.5031	2.20182e-176	Rpl36a	0.649823	23.6319	2.82794e-121	Ncf2	1.24328	12.3259	6.13307e-33	Chaf1b	2.9922	41.9253	0	Elof1	2.54957	32.8206	6.22556e-234	Samhd1	1.34649	25.5504	1.24661e-141	Pdia4	1.76379	16.2408	5.06421e-57	Blvrb
82	Rpl26	0.524966	36.9276	2.19453e-296	Ctsb	1.76405	38.3723	0	Rsph1	2.33789	46.2488	0	Hsp90ab1	0.634424	25.4161	2.16671e-140	Lig1	3.5692	75.799	0	Rpl8	0.753311	28.4534	8.99003e-176	Cd79b	0.811268	23.4541	1.84665e-119	Grk2	0.58463	12.3037	8.0083e-33	Sfpq	1.80813	41.8235	0	Clic1	1.5723	32.7052	2.69184e-232	Ets1	1.29151	25.1181	7.16828e-137	S1pr3	4.59218	15.9929	2.76824e-55	Hnrnpab
83	Fmnl1	0.938197	36.8542	3.27968e-295	Cd44	1.80406	38.0933	0	Cplx2	2.80672	46.209	0	Rps18	0.665544	25.3904	4.13596e-140	Alpl	3.01768	75.7666	0	Cd38	1.80053	28.1574	3.90987e-172	Eef1g	0.914282	23.149	2.20014e-116	Txnip	0.558884	12.2848	1.00631e-32	Pfn2	2.99189	41.4822	0	Dnajc9	2.10632	32.705	2.69184e-232	Atf4	1.46459	25.0429	4.68578e-136	I830077J02Rik	5.12336	15.8976	1.24677e-54	Hnrnpu
84	Gimap4	1.71206	36.7019	8.87103e-293	Atat1	3.34307	37.4682	1.92404e-305	Tcf3	1.63502	46.031	0	Rps29	0.581388	25.2526	1.33677e-138	Smarcc1	3.05314	75.541	0	Iqgap1	1.14239	27.7459	3.85238e-167	Rpl27a	1.2484	23.1042	6.17246e-116	Il16	0.996854	12.1277	6.77275e-32	Srsf3	1.76237	41.4306	0	Akt1	1.96335	32.6746	7.21646e-232	Macf1	1.40156	24.8581	4.68496e-134	Unc93b1	1.17334	15.88	1.62169e-54	Tmpo
85	Lmo2	1.80478	36.5267	5.39453e-290	Prg2	4.85377	37.1674	1.41116e-300	Smim14	1.53627	45.7137	0	Hvcn1	0.997897	25.1607	1.34191e-137	Hint1	2.85983	74.8179	0	Siglecg	1.11375	27.576	4.21307e-165	Rpl27	0.724002	22.734	2.98698e-112	Stk4	0.874845	12.0278	2.24147e-31	Hint1	2.21961	41.178	0	Oaz1	1.41442	32.6082	6.24227e-231	Grk6	1.57642	24.8036	1.79596e-133	Rpl10a	1.11631	15.7807	7.77735e-54	Tpx2
86	Btla	1.57196	36.5127	8.95993e-290	Bst2	2.36637	37.0601	7.56086e-299	4933439C10Rik	3.1951	45.3266	0	Tmsb10	0.764847	25.1338	2.6237e-137	Pa2g4	2.5544	74.6739	0	Cnn2	1.25264	27.5618	6.1684e-165	Tmem123	0.989963	22.4222	3.38197e-109	Gas7	2.55609	11.9772	4.11297e-31	Lmnb1	2.22373	41.0348	0	Chchd10	1.62315	32.2834	2.33151e-226	Cytip	1.56374	24.8005	1.90121e-133	Eef1a1	0.794988	15.6763	4.00459e-53	Top1
87	Rpl35a	0.623969	36.0972	3.11827e-283	Lgals3bp	2.06331	36.6493	2.84179e-292	Ypel3	1.63855	44.8441	0	Arhgdib	0.564562	25.0795	1.02095e-136	Serbp1	2.09582	74.6305	0	Sub1	1.05094	27.4113	3.81437e-163	Rpl26	0.54434	22.4189	3.61845e-109	Myo1c	1.09862	11.9757	4.16971e-31	Snrpd3	2.21903	40.9639	0	Calm3	1.9513	32.1756	7.48414e-225	Clk1	1.44111	24.791	2.37823e-133	Gm2000	1.13191	15.5034	5.94455e-52	Cenpe
88	Spib	1.22846	35.9437	7.83315e-281	Rpn2	1.78435	36.6013	1.64037e-291	Mtss1	2.18366	43.4506	0	Rpl36a	0.468603	25.0058	6.40869e-136	Cox6a1	2.2938	74.4014	0	Nid1	4.3541	27.2407	4.01709e-161	Rps25	0.606152	22.3336	2.4143e-108	Dntt	4.05095	11.9593	5.0374e-31	Anp32b	1.85846	40.904	0	Tmsb10	1.49464	32.1445	2.0149e-224	H2-Q7	1.33827	24.6572	6.45965e-132	Rps15a-ps6	1.30641	15.3038	1.26824e-50	Laptm5
89	Helz2	1.46621	35.7988	1.38819e-278	Clptm1l	2.18933	36.4309	8.26883e-289	Proser1	2.6446	43.2581	0	Cd37	0.709732	24.7471	3.93765e-133	Ldha	2.6185	74.2164	0	Nap1l1	1.11351	27.0599	5.42595e-159	Actr3	0.893621	22.1763	7.89007e-107	Trim11	1.47704	11.9377	6.47035e-31	Arpc5l	1.76287	40.8112	0	Crip1	1.55616	31.9779	4.15881e-222	Gimap3	1.75132	24.6372	1.04792e-131	Rps27rt	1.55861	15.2671	2.18742e-50	Ppp4r2
90	Rps2	0.685198	35.5936	2.06587e-275	Jun	1.66728	36.0251	1.98362e-282	Ppp1cb	1.51048	43.1613	0	Ralgps2	0.998066	24.5308	8.06143e-131	Birc5	3.94453	73.1648	0	Rps3	0.717455	27.0209	1.54818e-158	Rpl36al	1.30751	22.1522	1.33595e-106	Samhd1	0.595775	11.935	6.65723e-31	Socs2	2.45388	40.4893	0	Lbr	1.94575	31.8065	9.79647e-220	Cdc42	1.20919	24.6319	1.18075e-131	Pld4	1.81751	15.1046	2.56308e-49	Rps2
91	H2-Q6	1.00836	35.131	2.62263e-268	Bsg	1.49781	36.0222	2.19915e-282	Phf12	1.73204	42.9032	0	Klf4	2.72839	24.469	3.64926e-130	Atp5o	2.73954	73.1629	0	Swap70	1.3946	26.8117	4.31026e-156	Ivns1abp	1.61965	22.1352	1.93606e-106	Prkcd	0.801064	11.8266	2.41393e-30	Pfn1	1.42203	40.3686	0	H3f3b	1.3415	31.6856	4.52087e-218	Rac2	1.15722	24.5617	6.58931e-131	Rps12	0.747368	15.068	4.38882e-49	Hnrnpf
92	Rpl31	0.55583	34.7254	3.70256e-262	Os9	1.96594	35.355	4.77026e-272	Cd22	1.18088	42.6732	0	Rasgef1b	2.77521	24.4558	5.00774e-130	Marcksl1	2.71656	73.1351	0	Gimap3	1.56635	26.7208	4.8279e-155	Sub1	0.976364	21.6923	3.09787e-102	Pgls	1.0122	11.7466	6.21484e-30	Cct5	1.91918	40.3152	0	Slc1a5	1.74689	31.6385	1.98913e-217	Tyrobp	2.81485	24.55	8.70863e-131	Rpl38	0.895061	15.0396	6.67933e-49	Anxa2
93	Macf1	1.10553	34.176	5.9906e-254	Spcs3	2.30255	35.179	2.34737e-269	Wdr26	1.50124	42.642	0	Rps28	0.542348	24.4487	5.93169e-130	Cenpa	2.98631	73.0961	0	Cd52	1.0389	26.5177	1.07423e-152	Iglc2	1.10031	21.6167	1.5859e-101	Ctsg	5.064	11.6899	1.20199e-29	Atp5g1	2.23778	40.0511	0	Ywhah	1.88614	31.3466	1.95924e-213	Rps3	0.970101	24.534	1.27771e-130	Rpl11	0.666616	14.7703	3.73483e-47	Swap70
94	Tbc1d10c	1.37601	33.8156	1.23363e-248	Ube2j1	2.01831	35.0325	4.02543e-267	Trp53inp1	2.06792	42.6263	0	Ly6e	0.403931	24.1439	9.76991e-127	Hmgn2	2.80541	72.8891	0	Fgd2	2.18333	26.379	4.20179e-151	Lcp1	0.946996	21.4315	8.44319e-100	Cst3	0.877207	11.5093	9.66871e-29	C1qbp	2.5671	40.0131	0	Cenpe	3.58707	31.3142	5.35711e-213	Rpl19	1.13139	24.531	1.36166e-130	Rps24	0.722853	14.7006	1.03921e-46	Ccdc50
95	Fth1	0.966304	33.5202	2.55645e-244	Ighg2c	4.32104	35.0316	4.14691e-267	Nipbl	1.61241	42.4272	0	Sorl1	1.41508	23.9861	4.23099e-125	Chaf1b	3.77099	71.8969	0	Nfkb1	1.4279	26.1015	6.11268e-148	Bcl2a1b	3.37912	21.3348	6.66485e-99	Dpp4	1.57305	11.3979	3.46857e-28	Marcksl1	2.0705	39.72	0	Cenpf	3.34	31.1176	2.46975e-210	Sipa1	1.44996	24.4987	2.97937e-130	Cd79b	0.814173	14.6247	3.15242e-46	Mcm5
96	Cxcr5	1.50762	33.2593	1.51564e-240	Isg20	2.97245	34.8576	1.78519e-264	Herpud1	1.47168	42.3476	0	Rpsa	0.49491	23.6375	1.66709e-121	Ipmk	3.19002	71.5719	0	Ptms	2.1395	25.7138	1.41429e-143	Irf8	1.18358	21.1769	1.88132e-97	Ptpn6	0.750221	11.3042	9.88555e-28	Nhp2	2.71435	39.5181	0	Prc1	3.30362	30.999	9.67795e-209	Siglecg	1.30067	24.4921	3.46814e-130	Sema4b	1.72434	14.3112	2.95568e-44	Irf8
97	Fcrla	1.2279	33.08	5.77468e-238	Sub1	1.05651	34.7818	2.50308e-263	Bptf	1.41214	41.9377	0	Cd79a	0.631582	23.1738	8.37512e-117	Hnrnpk	2.02318	71.4864	0	Pdcd4	1.62413	25.4944	3.89204e-141	Gimap1	2.05655	20.8979	6.65311e-95	Csf2ra	1.23073	11.2773	1.33106e-27	Naa15	2.13517	39.2972	0	Hsp90aa1	1.54128	30.9549	3.77008e-208	Eef2	0.880459	24.2379	1.69817e-127	H2-Q6	1.07788	14.3046	3.2254e-44	Ighg2b
98	Ifi209	1.30815	32.9904	1.10472e-236	Pdia3	1.45106	34.6439	2.99771e-261	Nfe2l2	2.39512	41.9221	0	Runx3	1.56695	23.0545	1.30622e-115	Tmpo	2.77247	71.4299	0	Ctsh	1.2849	25.3229	3.00619e-139	Il21r	2.52432	20.7711	9.30224e-94	Fbxl12	1.70391	11.1928	3.4395e-27	1810059H22Rik	2.48899	39.2892	0	Ccnb2	2.90983	30.8718	4.88586e-207	Ifitm3	2.60495	24.1747	7.70712e-127	S1pr1	1.94667	14.2485	7.09477e-44	Slc25a19
99	Gimap6	1.01626	32.7867	8.97313e-234	Ergic1	2.64342	33.89	4.96301e-250	Arhgef2	2.00962	41.8401	0	H2-DMa	0.932665	22.9013	4.38177e-114	Ssrp1	2.32564	70.7886	0	Spib	1.17532	25.1254	4.38422e-137	Rps17	0.746546	20.7491	1.46039e-93	Fam53b	1.13569	11.1788	3.99715e-27	Lyar	2.72097	39.2515	0	Smc1a	2.02092	30.8398	1.30466e-206	Zfp36l1	1.21342	24.0982	4.85025e-126	Rps23	0.831842	14.2095	1.23038e-43	Rac2
[truncated: 11 more columns]

## Sheet: Fibroblast
	0_n	0_l	0_s	0_p	1_n	1_l	1_s	1_p	2_n	2_l	2_s	2_p	3_n	3_l	3_s	3_p	4_n	4_l	4_s	4_p	5_n	5_l	5_s	5_p	6_n	6_l	6_s	6_p	7_n	7_l	7_s	7_p	8_n	8_l	8_s	8_p	9_n	9_l	9_s	9_p	10_n	10_l	10_s	10_p	11_n	11_l	11_s	11_p	12_n
0	Hsd11b2	4.22571	114.89	0	Gsn	3.21574	109.683	0	Gas1	2.89026	84.3204	0	Adh1	4.09579	121.484	0	Hspg2	3.23239	119.834	0	Lpl	4.54822	110.02	0	Spon2	3.6699	95.645	0	Tpm1	2.95771	73.7217	0	Col6a4	4.68837	110.631	0	Dkk3	3.55707	88.3776	0	Mdk	3.29027	58.1624	0	Egr1	2.61166	74.3291	0	mt-Rnr2
1	Ngfr	3.79203	112.517	0	Htra3	2.69629	102.548	0	Cygb	2.31622	84.1636	0	Prss23	3.42353	113.186	0	Lpl	4.28972	110.02	0	Jun	2.77472	89.2367	0	Pi16	3.75891	95.2214	0	Akr1cl	6.74567	70.4988	0	Hsd11b2	3.91799	90.0858	0	Car3	7.63091	85.9302	0	Sparcl1	1.84698	52.2114	0	Junb	2.83973	68.6297	0	Osr2
2	Aldh1a2	4.10394	108.518	0	Col15a1	2.42987	100.429	0	Matn2	2.86531	83.8419	0	P4ha3	5.41718	100.473	0	Dpep1	4.06806	107.514	0	Col4a1	2.19528	85.1105	0	Cd55	3.65331	89.8213	0	Cfh	2.60455	64.3384	0	Mfap4	3.1941	87.308	0	Cxcl14	4.00584	81.4526	0	Col1a2	1.57865	50.123	0	C3	2.99469	61.8278	0	Rpl17
3	mt-Cytb	1.07079	101.427	0	Lamc1	2.34126	90.6659	0	mt-Nd1	0.879391	76.4207	0	Sparc	2.52573	93.5075	0	Col4a1	2.65817	104.978	0	Postn	4.61284	83.9398	0	Cd248	2.84304	87.1094	0	Nr2f2	2.16927	52.8634	0	mt-Rnr2	1.9015	83.2217	0	Serpina3n	4.25178	79.7066	0	Mgp	2.17031	47.1674	0	Mt2	3.50587	55.4728	0	Rps5
4	Ramp3	3.79003	100.535	0	Pcsk6	4.21743	83.038	0	mt-Nd4	0.886475	73.6071	0	Col1a2	2.30534	92.1589	0	Gsn	3.39313	100.807	0	Klf4	2.7309	81.9641	0	Col14a1	3.06115	81.9359	0	Tsc22d1	2.16023	52.6009	0	Rps5	1.99179	77.6876	0	Bmp4	3.3998	79.2274	0	Aebp1	1.46012	46.068	0	Zfp36	2.51447	55.0538	0	Rpl41
5	mt-Nd4	1.09466	98.7198	0	Bgn	2.02561	82.2473	0	Podn	2.91057	71.6723	0	Col3a1	2.28432	90.0259	0	Rhob	3.15766	95.3272	0	Fosb	3.44732	76.7773	0	Ptgis	2.92659	81.6483	0	Cyp1b1	3.02366	48.3603	0	Rpsa	1.93883	77.442	0	Col1a2	1.94326	69.7995	0	Ifitm2	1.51123	45.0977	0	Nr4a1	2.60885	54.5908	0	Rps7
6	Fbln2	2.53643	96.8868	0	Ltbp4	1.80597	79.7239	0	Inmt	2.86063	70.7553	0	Col5a1	2.35441	82.285	0	Penk	4.39868	92.5823	0	Col4a2	2.16036	74.9326	0	Plpp1	2.94044	78.5842	0	Rps19	1.28704	47.0436	0	Rpl4	1.97483	77.2006	0	Col1a1	1.95431	62.1481	0	Lum	1.5499	43.8039	0	Nfkbia	2.60712	54.4015	0	Rpl26
7	Maf	2.8851	96.1408	0	Gpx3	2.34892	76.3224	0	Fmo2	3.06594	70.0626	0	Col1a1	2.13684	79.5184	0	Col4a2	2.61514	92.4478	0	Col3a1	2.07109	72.8662	0	Cygb	2.45789	77.8548	0	Rpl13	1.20068	47.0045	0	Rpl26	2.16477	75.4042	0	Akap12	2.97531	61.0121	0	Col1a1	1.43615	43.2729	0	Mt1	2.89515	53.1105	0	Rps13
8	Nppc	3.93644	86.8037	0	Serping1	1.80554	73.1156	0	mt-Nd2	1.04523	69.6397	0	Plod2	2.81753	78.3048	0	Col15a1	2.35061	88.0636	0	Col5a3	3.17568	69.8179	0	Osr1	2.81886	74.7298	0	Rps26	1.35473	46.2634	0	Rps7	2.03546	74.6291	0	Pltp	2.77289	60.9142	0	Gpx3	1.76825	42.556	0	Fos	2.23536	52.9708	0	Rpl37a
9	Ddit4l	3.68307	84.7531	0	Hspg2	1.71482	72.6139	0	Crispld2	1.79858	67.4565	0	Ngfr	2.96613	77.9422	0	Abca8a	3.66147	87.5264	0	Mmp2	1.94251	69.4788	0	Fbln1	2.54593	70.3445	0	Actn1	2.2234	45.6094	0	Col1a1	2.32066	73.91	0	Col12a1	4.34229	60.1421	0	Cxcl12	1.85107	42.4967	0	Dcn	1.7231	52.7441	0	Rps14
10	Igf1	2.5044	84.673	0	Spry1	2.63506	71.0036	0	Clec3b	2.15483	65.5871	0	Inhbb	3.25742	75.0861	0	Ccl11	3.4271	86.3673	0	Serpinf1	2.12947	69.2755	0	Clec3b	2.53172	69.7452	0	Prss35	4.79113	40.8252	0	Rpl3	1.99563	72.7344	0	Thbs2	2.90326	59.6316	0	mt-Rnr2	0.992107	41.2958	0	Fosb	2.61466	52.0495	0	Rpl28
11	Ramp2	2.66632	84.0183	0	Dcn	1.85832	70.5797	0	Tnxb	1.86101	63.4891	0	Lgals1	1.84536	75.0075	0	Htra3	2.47385	84.5261	0	Dcn	2.0456	69.0541	0	Smoc2	2.46285	69.3147	0	Rbbp7	1.84289	38.6262	0	Rpl17	1.74027	72.649	0	Fth1	1.51721	57.7908	0	Dpt	1.2419	40.7923	0	Jun	1.88183	49.8712	0	Rpl4
12	Gadd45g	2.55695	83.8829	0	Smoc2	2.23404	70.0389	0	Cxcl12	2.27127	62.6729	0	Lum	2.14841	72.5944	0	Meg3	2.83827	81.7495	0	Txnip	2.26591	67.9414	0	Bgn	1.90987	67.9696	0	Rps16	1.2227	38.4781	0	Igfbp4	2.03469	72.3444	0	Tgfbi	2.84051	57.6805	0	Nbl1	1.53912	40.2299	0	Socs3	2.98177	49.3098	0	Rplp0
13	Inhbb	3.34568	82.2594	0	Lpl	2.49447	69.2063	0	Prss23	1.82763	62.2915	0	Adamts2	2.29159	71.6132	0	Ifitm2	2.27715	79.623	0	Gsn	2.27884	67.5182	0	Lamc1	2.02677	66.9204	0	Marcksl1	2.17935	38.2393	0	Rpl32	2.16993	72.1307	0	Ecm1	2.11011	57.56	0	C1qtnf3	2.77325	34.6454	6.46041e-260	Hspa1a	2.47122	48.4264	0	mt-Co1
14	Aebp1	1.80492	77.9873	0	Loxl1	1.92348	68.5279	0	Sfrp1	2.81846	61.3234	0	Raly	2.50835	69.8111	0	Igfbp4	2.07269	78.4339	0	Sparcl1	1.86352	60.4968	0	C1qtnf3	3.85675	66.022	0	Peg10	3.59382	38.1725	0	Rps15	2.10958	71.6241	0	Csrp2	3.39973	56.8745	0	Igfbp3	2.42162	34.0155	1.53168e-250	Hspa1b	2.0742	44.2594	0	Rpl32
15	Raly	2.47937	75.8945	0	Mgp	2.29917	66.1018	0	Svep1	2.83504	60.0174	0	Cyr61	2.58125	69.2075	0	Txnip	2.49674	77.5859	0	Egr1	1.73234	57.8445	0	Cxcl12	2.43653	64.1013	0	Rpl29	1.23521	37.5326	1.01464e-305	Rplp0	2.01234	70.4378	0	Plxdc2	2.25184	56.7554	0	Rpl17	0.845498	32.7172	9.8271e-232	Hsp90aa1	1.91453	43.677	0	Rpsa
16	Spon1	2.32982	74.4878	0	Abca8a	2.5865	64.3306	0	Psap	1.28892	59.7984	0	Aebp1	1.86199	68.2557	0	Pcolce	2.43942	75.0645	0	Rnase4	1.5847	57.7325	0	Matn2	2.40446	63.3626	0	Itih5	1.68753	37.1955	2.92156e-300	Eef1g	2.32204	70.1112	0	Hsd17b11	2.37066	56.6052	0	Col3a1	1.05366	32.2546	2.89256e-225	Gsn	1.68938	42.3776	0	Col6a4
17	Lgals1	1.55795	73.8617	0	Tnxb	1.86267	62.4565	0	Bicc1	1.88505	59.3746	0	Nppc	3.28548	66.1782	0	Col5a3	3.24516	74.3786	0	Mmp3	4.24432	57.3023	0	Nbl1	2.06957	62.6731	0	Actb	1.38826	36.9763	9.61245e-297	Rps13	2.02132	69.9097	0	Vcan	2.40025	55.9891	0	Adh1	1.4329	32.0994	4.10265e-223	Ier3	2.51787	42.1088	0	Rpl12
18	Prss23	2.03935	72.7611	0	Ccdc80	1.92512	62.011	0	mt-Cytb	0.716322	59.3721	0	Tgfbr2	2.0321	64.6695	0	Dcn	2.179	71.8475	0	Nid1	1.56928	57.1051	0	Crispld2	1.8516	57.7199	0	Pabpc1	1.26934	36.6686	7.82259e-292	Rpl28	1.91883	69.1501	0	Tnc	4.56377	54.4942	0	Dcn	1.19941	30.5603	3.21218e-202	Inmt	2.45678	41.691	0	Rpl5
19	Rpl41	1.61095	70.5175	0	Fbln1	1.96468	60.7859	0	Plpp1	2.13937	59.0933	0	Ptpn5	4.65655	62.6966	0	Ifitm3	2.00383	71.6769	0	Rarres2	1.94801	54.4699	0	Sptbn1	1.73745	57.1321	0	Rps28	0.997244	36.5176	1.91106e-289	Rpl12	2.13802	68.6424	0	mt-Nd2	0.944108	54.1544	0	Gm2830	1.90208	30.4443	1.06886e-200	Cebpd	2.12285	41.5428	0	Rpl31
20	Srgn	3.03891	69.8863	0	Ace	2.81599	55.9977	0	Sptbn1	1.47798	58.3948	0	Adamts1	2.61538	62.5839	0	Gpx3	2.44436	70.2844	0	Mmp14	1.67719	53.9328	0	Podn	2.47878	56.9592	0	Rps15a	0.964814	35.6677	3.91692e-276	Rps25	2.09636	68.0943	0	Creb3l1	1.71238	53.1683	0	Rps15	0.959919	29.3037	5.91625e-186	Ppp1r15a	1.99817	40.5755	0	Rpl36a
21	Rpl36a	1.50407	68.8638	0	Prelp	1.92222	54.9664	0	Smoc2	1.90905	58.1594	0	Gadd45g	2.16138	61.4891	0	Col6a2	1.7686	69.8956	0	Tmeff2	4.61855	53.6135	0	Mgp	2.24319	56.3664	0	Rps18	0.978756	35.5279	5.55226e-274	Gm11361	2.49132	66.5302	0	Prelp	2.01612	48.9284	0	Rpl26	0.918614	28.6878	3.24947e-178	Hspa8	1.21429	40.2734	0	Rps15
22	Arl4c	2.68048	65.8233	0	Sod3	1.79734	54.3149	0	Rnase4	1.3448	56.0854	0	Col15a1	1.76625	61.0908	0	Plxdc2	2.50843	69.6436	0	Dpep1	2.14972	52.9644	0	Pid1	2.94195	55.9669	0	Tmem176b	1.60047	32.8898	8.17118e-235	Eef1b2	2.24162	66.5192	0	Tgm2	2.21773	47.717	0	Rps7	0.860854	28.6372	1.34765e-177	Penk	2.59595	39.2777	0	Rps26
23	Dio2	3.11337	65.6958	0	mt-Nd2	0.867369	54.2013	0	Phlda1	1.84713	55.9393	0	Maf	1.99152	57.1444	0	Smoc2	2.42429	68.5074	0	Klf9	1.90906	52.3684	0	S100a11	1.46253	53.7829	0	Rps7	0.895352	32.1361	3.53516e-224	Tsc22d1	2.67616	66.3863	0	Tmem176a	2.69659	46.4591	0	Sparc	1.06103	28.2943	2.30112e-173	Tpt1	1.08205	37.8999	0	mt-Rnr1
24	mt-Nd1	0.78602	65.5843	0	Nid1	1.3288	53.6041	0	Pbx1	1.71199	54.0822	0	Ltbp4	1.54003	54.0036	0	Cebpd	2.7581	68.0874	0	Ifi207	3.21135	52.0205	0	Myadm	1.80029	53.2366	0	Rpl17	0.788452	32.0457	6.36179e-223	Rpl23a	1.89798	66.0399	0	Basp1	3.08514	46.0663	0	Col6a4	1.46884	27.8173	1.44278e-167	Clec3b	1.68872	37.4161	1.1823e-303	Rps3a1
25	Cd34	1.54915	62.7869	0	Sparcl1	1.48264	52.3182	0	Gpnmb	2.9494	53.6548	0	Col5a2	1.75469	52.8785	0	Bmp4	2.71008	64.3509	0	Tnxb	1.7343	51.6011	0	Fgfr1	2.02207	52.2399	0	Rpl41	0.960642	31.9884	3.94915e-222	Osr2	2.93781	63.5424	0	Nupr1	1.62807	45.9695	0	Col6a2	0.696826	27.407	1.18858e-162	Sat1	2.36991	36.1249	4.60563e-283	Rps3
26	Atp8a1	3.33326	61.9997	0	Cygb	1.52492	52.0753	0	Bmp4	2.10102	53.0393	0	Cd34	1.55551	52.0887	0	Lamb1	1.88947	58.6183	0	Vim	1.30102	51.2995	0	Tnxb	1.80779	51.6536	0	Bgn	1.0704	31.4599	7.50182e-215	Rps26	1.79873	63.4702	0	Rbp4	4.55598	45.1042	0	Lsp1	1.09176	26.9658	1.90345e-157	Atf3	2.9892	35.887	2.32008e-279	Rps27
27	Rps2	1.23816	61.8356	0	Lrp1	1.23678	51.8214	0	Lum	1.40506	51.8289	0	Olfml3	1.98103	51.4177	0	Ifi205	3.14288	55.9164	0	Nfkbia	2.07652	50.799	0	Bmp4	2.15305	51.4011	0	Npm1	1.07094	31.1173	3.35627e-210	Plac8	2.80655	63.3882	0	Col16a1	1.98798	43.8116	0	Rps27	0.680419	26.0725	3.41311e-147	Ccnl1	1.9871	35.1289	1.11371e-267	Rpl9
28	Ccl11	2.29399	61.0963	0	Gstm1	1.49336	51.467	0	Osr1	1.88365	51.4452	0	Rpl41	1.4553	51.3578	0	Clec3b	2.0123	53.7976	0	Psap	1.22003	50.665	0	Anxa2	1.53692	50.8325	0	Prdx2	1.16374	30.8095	4.51145e-206	Rpl37a	1.88198	63.1988	0	Avpr1a	5.64039	43.7548	0	Anxa6	0.91109	25.9581	6.5751e-146	Dusp1	1.42561	34.9932	1.27259e-265	Mdk
29	Col6a4	2.33463	60.2872	0	mt-Cytb	0.64783	50.657	0	Thbs2	2.26678	50.2381	0	Col6a3	1.57818	50.9865	0	Hsd11b1	2.90277	53.7143	0	C1s1	1.65142	50.2313	0	Vcan	1.95562	49.6597	0	Col1a2	1.14246	30.7641	1.80793e-205	Rpl9	1.85261	63.0824	0	Wnt2	4.47585	43.5286	0	Tmsb10	0.882218	25.6945	5.53952e-143	Ubc	1.23459	34.3065	2.69144e-255	Actb
30	Igfbp5	2.12976	60.2472	0	Malat1	1.86945	50.3135	0	Prelp	1.75498	49.3836	0	Tmsb4x	1.61785	50.8778	0	Ifngr1	2.81728	53.3517	0	Angptl4	2.17176	48.1708	0	Tcf21	2.22128	49.5788	0	Rpl32	0.952965	30.4906	7.50742e-202	Rpl37	1.94196	62.8667	0	mt-Nd4	0.627718	43.0298	0	Matn2	1.24461	25.3133	9.19858e-139	Id3	1.6305	34.2004	1.0002e-253	Rpl10
31	Rps14	1.13903	57.4547	0	Cfh	1.78428	48.3443	0	Pid1	2.66058	49.0099	0	Cxcl16	3.35123	49.5411	0	Crispld2	1.66259	53.1959	0	Ctsk	1.95178	47.8678	0	S100a10	1.66516	48.4921	0	Sox4	1.89635	30.3638	3.4977e-200	Rpl41	1.8141	62.2363	0	Adam23	4.07181	42.835	0	Cpe	2.51619	24.8358	1.43142e-133	Gadd45b	2.49782	34.0566	1.30774e-251	Rpl3
32	Cald1	1.40538	57.1335	0	Dpep1	1.80261	48.3101	0	C1qtnf3	3.04332	48.5044	0	Spon1	1.75109	48.5497	0	Ifi207	3.13839	53.1711	0	C1ra	1.66673	46.4796	0	Sod3	1.75642	48.1161	0	Mylk	1.56751	30.2258	2.23527e-198	Rpl31	1.82098	61.5295	0	Tmem176b	2.08188	42.2134	0	Rpl37a	0.800403	24.5213	3.27904e-130	Btg2	1.96579	33.993	1.11928e-250	Rpl38
33	Rpl18a	1.31519	56.8766	0	Pcolce	1.40125	45.6085	0	Plpp3	1.29028	47.9138	0	Col4a1	1.32566	48.5151	0	Spry1	2.19503	51.7693	0	Col6a3	1.51778	46.4185	0	Pmp22	1.74857	46.8691	0	Col4a1	0.850769	30.1654	1.37313e-197	Rps2	1.56339	61.3745	0	Htra1	1.6114	42.0278	0	Gm15500	1.11875	24.4825	8.3581e-130	Icam1	2.61999	33.7343	7.06162e-247	Rps25
34	P2ry14	2.83772	56.3708	0	Crip2	2.03854	45.4038	0	Dkk3	1.71613	45.9211	0	Nrk	2.82967	47.8354	0	Sult1a1	4.55226	51.1644	0	Col1a2	1.45148	46.1824	0	Bicc1	1.69768	46.8031	0	Rps27	0.792291	30.0306	7.90314e-196	Ramp3	2.79544	61.1947	0	Bmp5	5.62251	41.236	0	Rpl5	0.648255	24.4073	5.17495e-129	mt-Rnr2	0.850882	33.4413	1.28995e-242	Rpl23a
35	Emb	3.3563	55.2194	0	Axl	1.45496	44.6754	0	Col14a1	1.64608	44.953	0	Ampd3	2.90608	47.4959	0	C3	2.09399	51.0475	0	Brd2	1.9008	45.9799	0	Entpd2	2.00749	46.7484	0	Serinc3	1.47612	29.7323	5.64822e-192	Rps9	1.78914	61.0326	0	Dkk2	5.61248	40.8712	0	Rpl31	0.776006	24.1938	9.05012e-127	Fbln1	1.44892	33.3148	8.67783e-241	Rps23
36	Oxtr	3.10018	54.0448	0	Islr	1.48819	44.6162	0	Cst3	1.25183	44.6226	0	Igf1	1.65354	47.3618	0	Mgp	2.02099	50.7399	0	Ifi205	2.75041	45.0872	0	Phlda1	1.69402	46.0624	0	Rpl28	0.840951	29.5895	3.88804e-190	Rpl14	1.83274	60.3418	0	Hhip	4.94851	39.6124	0	Rps5	0.669199	24.1466	2.78955e-126	Ifrd1	2.60765	32.8144	1.22401e-233	Rpl37
37	Rpl39	1.20909	54.0284	0	C3	1.65569	44.2876	0	Htra3	1.16196	43.1054	0	Gm12248	3.30498	46.6678	0	Cp	2.85909	50.5867	0	Fos	1.70086	45.0509	0	Prss23	1.63358	45.9443	0	Rps9	0.878819	29.504	4.83858e-189	Rplp1	1.88269	60.0033	0	Tspan18	2.63586	39.0806	0	Rpl35a	0.86838	24.0935	9.90595e-126	Ddx5	1.28887	32.2242	2.61116e-225	Gm11361
38	Wnt5a	2.56176	53.8811	0	Cst3	1.25054	42.9992	0	Colec12	1.90166	43.0067	0	Anxa6	1.3856	45.2852	0	Angptl2	2.51633	50.3209	0	Aebp1	1.26693	44.6611	0	Dkk3	1.81827	45.8706	0	Rps3	0.754656	29.0319	4.74784e-183	Col6a2	1.51152	59.6174	0	Fendrr	3.76951	37.4785	6.99589e-305	Mmp11	2.16915	23.7481	3.7733e-122	Cxcl1	3.0504	30.2098	5.12891e-198	Rpl8
39	Eef2	1.01646	53.7611	0	mt-Nd4	0.641126	42.8377	0	Txnip	1.28061	43.0066	0	Oxtr	2.74564	45.1894	0	Col6a1	1.25063	50.1076	0	Ier2	1.88137	44.1714	0	Arap1	1.74785	45.5746	0	Rpl11	0.909025	29.0083	9.36636e-183	Rpl5	1.5107	59.2805	0	mt-Nd1	0.514157	37.4665	1.07601e-304	Rpl28	0.707267	23.4339	6.23009e-119	Sqstm1	1.39044	29.9763	5.6007e-195	Cxcl14
40	Rpl3	1.16133	53.2456	0	Jup	2.75021	42.7574	0	Nfib	1.74933	42.1595	0	Plod1	1.58437	44.1817	0	Tsc22d3	3.14309	48.2441	0	Ppp1r15a	1.81328	43.1214	0	Fbn1	1.46039	44.3763	0	Rpl18a	0.871413	28.9972	1.28131e-182	Rps14	1.53295	59.1936	0	Podn	1.85104	36.7835	1.1095e-293	Rps17	0.904327	23.1581	3.77389e-116	Nop58	2.24786	29.2761	5.55676e-186	Igfbp4
41	Creb3l1	1.38612	53.0849	0	Junb	1.37785	42.5284	0	Selenop	1.36133	40.6863	0	Hspa1b	1.59602	44.1305	0	Itih5	1.98879	47.1406	0	H2-D1	1.53104	42.6782	0	Creb3l1	1.45252	44.2255	0	Rps21	0.859573	28.9886	1.63137e-182	Actb	2.14278	58.5651	0	mt-Cytb	0.534989	36.635	2.52587e-291	Rpl38	0.982723	22.9412	5.40341e-114	Gpx3	1.21219	29.1658	1.38095e-184	Rps9
42	Rps5	1.08074	52.936	0	Gas1	1.48596	41.6387	0	Dpt	0.944435	40.3781	0	Swi5	1.75555	43.5433	0	Eng	2.57672	46.6061	0	Srpx	3.01636	42.634	0	Scara5	2.05557	44.1624	0	Cfl1	0.778588	28.686	9.74137e-179	Rps18	1.56945	58.5561	0	Nav1	1.50469	35.9745	6.46349e-281	Actb	0.990789	22.8118	1.01678e-112	Irf1	2.44723	28.3147	5.83206e-174	Rps18
43	Rps27	1.02001	52.0618	0	Cp	2.26984	40.9919	0	C3	1.5152	39.8936	0	P4hb	1.1331	43.3883	0	G0s2	3.43701	45.6535	0	Sned1	2.28837	42.4059	0	S100a6	1.46809	44.1385	0	Rps16-ps2	1.33446	28.445	9.29173e-176	Rps3	1.56705	58.4182	0	Thsd4	5.36948	35.4459	1.00434e-272	Gm11361	1.08286	22.8114	1.01678e-112	Csrnp1	2.50763	27.3756	1.30717e-162	Rplp1
44	Rack1	1.17341	51.4528	0	Rplp1	1.36539	40.8554	0	Fbln5	1.94603	39.7146	0	Socs2	1.99491	43.3276	0	Klf9	1.67586	45.5897	0	Nav1	1.65685	42.1644	0	mt-Nd2	0.834973	43.9542	0	Rpl37	0.907506	28.2392	3.16728e-173	Rack1	1.68528	58.4037	0	Notum	6.26767	35.164	2.0691e-268	S100a11	0.628788	22.1766	1.5732e-106	Dnajb1	1.93435	27.2925	1.25466e-161	Rpl11
45	Nrk	2.95405	51.0044	0	Lamb1	1.20069	40.2921	0	Galnt15	2.31911	39.6245	0	Ptprs	2.07157	42.434	0	Islr	1.66668	45.5642	0	Fabp4	4.59497	41.5334	0	Crip1	1.6821	43.8185	0	Col4a2	0.886458	28.1607	2.83617e-172	Rpl18	1.99711	58.1198	0	Mxra8	1.21553	35.0017	6.08965e-266	Rps3a1	0.714019	22.0173	5.28512e-105	H3f3b	1.08889	27.2541	3.54201e-161	Rpl35a
46	Rpl37a	1.13396	48.1138	0	Slc43a3	1.79706	39.953	0	Ptgis	1.38276	39.0602	0	Ybx1	1.22972	42.343	0	Prelp	1.77876	45.255	0	Mt1	1.95716	41.2312	0	Fbln5	2.13285	43.7189	0	Tbx2	2.81505	28.0885	2.15251e-171	Rps3a1	1.73877	58.1123	0	Foxf1	3.66398	34.8984	2.22654e-264	Rpl37	0.760499	21.9785	1.22759e-104	Cdkn1a	2.23908	26.6392	5.62952e-154	Rpl14
47	B2m	1.31361	47.243	0	mt-Nd5	0.877852	39.8144	0	Fgfr1	1.39852	37.2405	4.17567e-301	2310022B05Rik	1.88079	42.2452	0	Gstm1	1.4704	44.6923	0	Ubb	0.796652	40.9917	0	Pcolce	1.52205	43.1387	0	Hmgcs2	1.98463	27.7254	5.16835e-167	Rpl11	1.7461	56.67	0	Mylip	2.4483	34.1912	9.02654e-254	B2m	0.83137	21.8543	1.85706e-103	Serping1	0.876336	26.5978	1.67684e-153	Gm2830
48	Rps9	1.09236	46.9111	0	Pi16	1.55137	39.7926	0	Spry1	1.53679	36.9116	8.20469e-296	Myl6	1.25966	42.1839	0	Lama2	1.9011	44.5904	0	Col5a2	1.43401	40.8359	0	Eln	1.92338	43.0934	0	Rps24	0.764053	27.5236	1.36508e-164	Arl4c	2.62089	56.093	0	Fn1	1.2056	33.9351	5.5133e-250	Rps13	0.702863	21.8337	2.87794e-103	Klf9	1.173	26.1582	1.79483e-148	Fau
49	Rplp0	1.07996	46.8337	0	Actb	1.29128	39.3727	0	Itm2b	0.686079	36.6411	1.68654e-291	Snai2	2.71159	41.8467	0	Slc1a5	2.34895	44.4815	0	Serping1	1.17853	40.2393	0	Cyb5r3	1.71358	42.7284	0	AU020206	4.32816	27.4227	2.175e-163	Npm1	1.86434	55.3058	0	Gm42418	1.49316	33.7888	7.74191e-248	Gm10073	1.30569	21.7904	7.31549e-103	Klf4	1.05768	26.024	5.79218e-147	Rps16
50	Rpl17	0.880748	46.4484	0	Sdc2	1.88259	39.2839	0	Hsd11b1	2.07058	35.8903	1.04512e-279	Serpinh1	0.974287	41.8426	0	Adamts5	2.23126	44.2414	0	Plpp3	1.24791	40.1332	0	Fxyd5	2.18979	42.6715	0	Sulf2	1.27734	27.4094	3.10778e-163	Rpl8	1.56654	55.2252	0	Lbp	2.81705	33.3443	2.25134e-241	Rps23	0.841121	21.0852	2.68346e-96	Gfpt2	1.71688	25.6058	2.84585e-142	Lsp1
51	Loxl2	1.33419	46.4331	0	Dpt	1.05563	38.6712	0	C1s1	1.05514	35.7926	3.39292e-278	Prlr	2.68601	40.5438	0	Psap	1.16134	43.7872	0	Egfr	2.41807	39.5043	0	Nav1	1.63639	42.3449	0	Nedd4	0.731741	27.3865	5.7814e-163	Cxcl14	2.60468	55.0527	0	Pitx1	4.00968	31.5659	2.44593e-216	Myl9	1.34545	20.8996	1.30216e-94	Galnt15	2.02168	25.5487	1.21473e-141	Rpl13
52	Plod1	1.49173	46.1039	0	Adamts5	1.86309	38.4004	0	mt-Nd5	0.712484	34.9025	1.55454e-264	Ncam1	2.9037	40.3102	0	Emp1	2.01383	43.5614	0	Cxcl12	1.44344	39.0063	0	Fmo2	2.05728	42.1018	0	Tenm4	3.07914	27.305	5.32134e-162	Mir703	2.211	54.1725	0	Mmp2	0.962914	31.4938	2.36035e-215	Rps25	0.725471	20.7861	1.37781e-93	Ddx3x	1.57397	25.2858	9.49859e-139	Rps2
53	Anxa3	2.16485	45.6131	0	Mmp2	0.987281	37.3547	4.70143e-303	C1ra	1.1256	34.3783	1.18927e-256	Col6a4	1.75829	40.1818	0	Svep1	2.24775	43.5245	0	Zbtb20	1.15302	38.9838	0	Rbp1	1.80585	41.3242	0	Rplp0	0.793423	27.2543	2.1114e-161	Rpl36a	1.53088	53.8442	0	Col3a1	0.907391	31.4772	3.94234e-215	Rpl9	0.662288	20.7395	3.59663e-93	Gem	2.19082	25.0252	6.6894e-136	Rpl18
54	Mettl7a1	1.89568	45.5919	0	Apoe	1.46944	36.6273	2.12133e-291	Tgfbi	1.61554	33.9249	6.25197e-250	Sfrp4	3.21111	40.0681	0	Ifi204	2.9164	43.3004	0	Junb	1.46216	38.8299	0	Sparcl1	1.37649	41.1621	0	Rpl37a	0.843892	27.1914	1.1563e-160	Rps27	1.38516	53.4419	0	Gas6	1.16205	31.3835	7.42565e-214	Rpl18	0.813517	20.1976	2.31923e-88	Pim1	1.77662	24.7757	3.33842e-133	Rpl39
55	Cd164	1.55374	45.3526	0	Entpd2	1.51567	36.4789	4.79542e-289	Gas6	1.03926	33.5131	6.71438e-244	Col6a2	0.726072	39.6812	0	Cyp1b1	2.5773	42.9964	0	Enpp2	2.46312	38.597	0	Svep1	2.10012	40.9997	0	Fbn2	2.95574	27.1715	1.9727e-160	Rxfp1	3.40894	51.6416	0	Aldh2	1.2058	31.1217	2.62159e-210	Tmsb4x	0.780591	20.021	8.06448e-87	Has1	3.20757	24.6911	2.63812e-132	Rpl34
56	Ogn	1.29236	44.8788	0	Fbln2	1.09816	36.4609	9.13413e-289	Gucy1a3	2.64719	32.7577	4.89372e-233	Igfbp6	1.31703	39.5348	0	Lamc1	1.31877	42.745	0	Epas1	2.43878	38.1624	0	Gxylt2	2.09723	40.9161	0	Rps13	0.804915	26.8315	1.92767e-156	Rps23	1.77078	51.4183	0	Itga11	2.48994	31.0352	3.83452e-209	Rarres2	0.883481	19.7794	9.68791e-85	Errfi1	1.44823	24.5327	1.2968e-130	Eef1a1
57	Rpl34	0.994611	44.7727	0	Heyl	3.21772	35.8862	9.46892e-280	Peg3	2.39588	32.6043	7.34124e-231	Rps2	1.02149	39.4128	0	S100a6	1.40017	42.6339	0	Apod	2.46264	38.1285	0	Lum	1.37261	40.6556	0	Rps3a1	0.812966	26.6939	7.60507e-155	Rpl34	1.48947	51.4083	0	Ces2g	2.41972	30.6988	1.24087e-204	Rpl11	0.670663	19.4628	4.76571e-82	Apod	2.2837	24.3627	8.25593e-129	Rack1
58	mt-Rnr1	0.966137	44.6908	0	Col8a1	2.47929	35.5792	5.4113e-275	Serpinh1	0.70016	32.102	8.2623e-224	Col16a1	1.61505	39.3845	0	Crip2	2.08412	42.4279	0	Klf6	2.01752	37.3312	1.23398e-302	Pbx1	1.48198	40.5978	0	Acsbg1	5.18839	26.6297	4.17016e-154	Rpl7	1.71339	50.6011	0	C1s1	1.09785	30.4366	3.66657e-201	Rpsa	0.508499	19.0712	8.67728e-79	Fmo2	1.57117	24.3108	2.8984e-128	Igfbp7
59	P4hb	0.886405	44.1989	0	Lama2	1.42752	35.4824	1.67619e-273	Fkbp9	1.00242	31.8169	7.33501e-220	Sec61b	1.63398	37.5074	2.18195e-305	Col6a3	1.41436	42.4081	0	Col1a1	1.43086	37.2914	5.39285e-302	mt-Nd1	0.618184	40.2058	0	Tceal9	1.34593	26.5898	1.19833e-153	Rps17	1.72106	50.4414	0	Tcf21	1.60911	30.1283	4.09098e-197	Mmp14	0.691341	18.8146	1.11473e-76	Ier2	1.28282	24.1769	7.42484e-127	Rps21
60	Htra1	1.36988	43.5068	0	Pmp22	1.19975	34.5218	6.55848e-259	Xdh	1.20334	31.6243	3.29633e-217	Gpx3	1.31185	37.4838	5.22383e-305	Fth1	1.10521	42.3995	0	Dapk1	2.28919	37.0932	8.44684e-299	Nfib	1.73398	40.0066	0	Rpl6	0.843003	26.5289	5.98199e-153	Fau	1.77466	49.7035	0	Tbx3	2.27213	29.8515	1.64444e-193	Rpl24	0.864139	18.5979	6.37026e-75	Nfkbiz	2.46473	23.9746	9.6714e-125	Nbl1
61	mt-Nd5	0.854556	43.1255	0	Fos	1.12615	34.3876	6.63933e-257	Gpc3	1.9942	31.6019	6.64136e-217	Ogn	1.27244	37.4511	1.75629e-304	Nr1d1	1.85538	42.3708	0	Zfp36	1.50056	36.9237	4.4345e-296	Gas1	1.58134	39.5487	0	Rpl8	0.752729	26.5252	6.55137e-153	Gm15500	1.84568	48.4259	0	Dab2	2.18716	29.8201	4.1682e-193	Rpl8	0.541513	18.554	1.40689e-74	Fosl2	1.78951	23.7269	3.53508e-122	Rpl7
62	Pabpc1	1.216	43.0154	0	Bicc1	1.14609	34.1938	5.0675e-254	Abcc9	2.8635	31.3735	8.80306e-214	Col6a1	0.605455	37.0629	3.28549e-298	C1s1	1.427	42.3544	0	Selenop	1.4058	36.8836	1.93145e-295	Gpc6	2.26173	38.9303	0	Acta2	2.01727	26.4476	5.03053e-152	Mdk	2.40719	47.6144	0	Lgals3bp	1.01655	29.6893	2.03406e-191	Rpl32	0.625069	18.5227	2.49401e-74	Ifitm3	0.781677	23.3443	2.82553e-118	Rps8
63	Zfp703	1.87579	42.3708	0	Tns2	1.57583	34.1241	5.43445e-253	Spock2	1.86923	31.0945	5.35503e-210	Col4a2	1.15036	37.0543	4.46816e-298	Rarres2	1.53521	42.2826	0	Adamts5	1.9731	36.7117	1.06231e-292	Ecm1	1.40313	38.4167	0	Tnc	2.46544	26.3961	1.95765e-151	Gm2830	2.37848	46.9466	0	Spon1	1.23407	29.3175	1.17381e-186	Rps14	0.497029	18.1209	3.8764e-71	Fth1	0.557617	22.7355	3.4324e-112	Rpl23
64	Rps24	0.909613	41.6984	0	Nav1	1.23193	34.0616	4.55677e-252	Cd55	1.41945	30.5624	7.11332e-203	Gpr83	7.67884	37.0284	1.1498e-297	Nid1	1.18782	42.0601	0	Timp2	0.77771	36.0725	1.29823e-282	Prnp	1.97898	38.2202	0	Rpl3	0.741699	26.3885	2.37382e-151	Rpl38	1.70352	46.5563	0	Fzd1	2.14498	29.2828	3.21887e-186	Rps10	0.679905	18.0462	1.48969e-70	Dpt	0.618228	22.7081	6.35567e-112	Rps27a
65	Cd63	0.935253	41.6162	0	Rhob	1.06328	33.2757	1.37045e-240	Pcolce	0.935246	30.3174	1.21306e-199	Fstl1	0.98922	36.835	1.40258e-294	Thbs1	2.33053	40.8375	0	Ebf1	1.68934	36.0389	4.31392e-282	Lsp1	1.35613	38.2073	0	Atp1b2	2.30856	26.3401	8.47106e-151	Gm10073	2.13851	46.2837	0	Gm973	5.74367	29.2215	1.90603e-185	Acta2	1.6882	17.9907	4.02978e-70	Slc38a2	1.3406	22.6636	1.73269e-111	Gm15500
66	Myl6	0.977453	41.2204	0	Atp1a2	1.4991	32.3144	6.63884e-227	Fzd1	2.02018	30.015	1.0924e-195	Rcn3	1.12912	36.8246	2.03053e-294	Igfbp3	2.27774	40.0272	0	Hspg2	0.984656	35.5162	5.57813e-274	Cav1	1.87352	37.7195	0	Rpl9	0.799428	26.2562	7.66725e-150	Srgn	2.32972	45.3804	0	Grem2	3.68418	29.1975	3.80909e-185	Rpl12	0.625745	17.9119	1.65275e-69	Dnaja1	1.52635	22.6426	2.74636e-111	Rps19
67	Rps7	0.897309	41.0822	0	Nr1d1	1.35207	32.1028	5.99677e-224	Plekha6	1.86429	29.8881	4.74797e-194	Gnas	0.973288	36.5385	7.3009e-290	Ddit4	3.07124	39.7715	0	Jund	1.12543	34.811	3.19438e-263	mt-Nd4	0.631646	37.2677	1.5758e-301	Rpl35	0.958397	26.1651	8.34203e-149	Lsp1	1.59867	44.9201	0	Vcam1	1.97019	28.9105	1.58118e-181	Osr2	1.12147	17.5074	2.07795e-66	Malat1	1.18729	22.4981	7.1573e-110	Eef1b2
68	Rps29	1.11417	41.0015	0	Ly6e	1.11897	31.9446	9.42685e-222	Gpc6	1.85331	29.298	1.84369e-186	Lox	1.50768	36.1371	1.5346e-283	Serping1	1.22432	39.3671	0	Sgk1	2.62211	34.5817	9.00925e-260	Thbs2	1.79964	37.2152	1.09703e-300	Efnb1	1.85654	25.9207	4.83089e-146	Pabpc1	1.54701	44.4721	0	Nr1d1	1.47907	28.781	6.54785e-180	Col6a3	0.674394	17.4857	3.02096e-66	Bag3	1.79604	22.4246	3.71602e-109	Plac8
69	Rpl5	0.789603	40.9468	0	Crip1	1.1572	31.6854	3.52102e-218	App	0.87183	28.9037	1.76004e-181	Tmsb10	1.11413	36.1361	1.57218e-283	Ces1d	3.65006	38.977	0	Fstl1	0.839397	34.4015	4.45165e-257	Cd9	1.8026	36.4685	9.78729e-289	Cox6c	1.2969	25.8856	1.19284e-145	Rpl10	1.37763	44.2949	0	3632451O06Rik	3.77975	28.7581	1.25424e-179	Rpl36a	0.523701	16.9077	5.91395e-62	Plpp3	0.795697	22.0075	3.81904e-105	Rps17
70	Gng12	1.82283	40.8044	0	Angptl2	1.61669	31.5794	1.00566e-216	F3	2.17289	28.8163	2.18271e-180	Slc16a2	1.60365	36.1152	3.30718e-283	C1ra	1.40432	38.4512	0	Efemp1	1.72934	33.7489	1.97548e-247	Basp1	2.29657	36.0052	1.91298e-281	Nrep	2.72214	25.8071	9.05552e-145	Rps15a-ps6	2.43687	43.8183	0	Mmp14	0.965306	28.4826	3.22639e-176	Rpl10	0.559612	16.9007	6.61572e-62	C1ra	0.967251	22.0027	4.22048e-105	Ifitm2
71	Scube1	2.19516	40.7856	0	Crispld2	0.919257	31.5416	3.2908e-216	Entpd2	1.27995	28.5418	5.59516e-177	C1qtnf6	2.17569	35.9617	8.29107e-281	Ptgfrn	1.91013	37.9301	0	Thbs2	1.70663	33.6605	3.82657e-246	Ccnd3	1.63114	35.8776	1.86094e-279	Rps20	0.749612	25.7271	7.01644e-144	Rpl35a	1.42575	43.6207	0	Sfrp2	2.38731	27.8252	3.44229e-168	Rps3	0.470932	16.8794	9.42155e-62	Atf4	1.12433	21.9018	3.85287e-104	Rps10
72	Rps4x	0.646528	40.6836	0	Nfix	0.843669	31.5235	5.78938e-216	Abca8a	1.33372	28.5092	1.41075e-176	Flrt2	2.43427	35.7508	1.57078e-277	Ms4a4d	2.42376	37.877	0	Irs2	2.47825	33.5071	6.52874e-244	Ptrf	1.48172	35.8576	3.76247e-279	Rps29	0.886398	25.6868	1.96999e-143	Rps27a	1.66511	43.2827	0	Arsb	1.63775	27.2948	7.60958e-162	Col6a1	0.333779	16.7532	7.71682e-61	Ctsl	0.88195	21.8227	2.14897e-103	Pabpc1
73	Plod2	1.4663	40.4305	0	Egr1	0.875467	31.2976	6.77564e-213	Spon2	1.18902	28.4891	2.48237e-176	Trabd2b	1.81448	35.5448	2.40874e-274	Slc29a1	2.24398	37.596	5.18516e-307	Lama2	1.51097	33.2192	9.40827e-240	Sparc	1.1228	35.6913	1.43383e-276	Ncl	1.05078	25.5194	1.41429e-141	Pgr	2.70084	42.6645	0	mt-Nd5	0.635294	27.2866	9.44007e-162	Rpl39	0.46398	16.672	2.98838e-60	Il6	3.65098	21.7119	2.37214e-102	Tsc22d1
74	Adh1	1.319	40.39	0	Zbtb20	0.818582	30.3718	1.66566e-200	Fth1	0.569346	28.334	2.01797e-174	Gng12	1.67562	35.4429	8.90103e-273	Ctsh	1.7507	37.429	2.71134e-304	Htra3	1.05035	32.864	1.16941e-234	Gucy1a3	2.72651	35.6697	3.05861e-276	Greb1	2.73376	25.3818	4.66774e-140	Rps8	1.02551	42.5092	0	Fbln5	1.56154	27.0788	2.6593e-159	Sox4	1.44441	16.6568	3.82788e-60	Pnp	1.24707	21.3321	8.39725e-99	Rplp2
75	Rpl32	0.977686	39.4933	0	Col5a3	1.3969	30.3392	4.43906e-200	Celf2	1.16721	28.202	8.39461e-173	Igfbp5	1.37391	35.2245	1.98975e-269	H6pd	2.12501	37.3968	8.96247e-304	Socs3	1.78102	32.8291	3.65331e-234	Gpr153	1.46062	35.3494	2.65061e-271	Rpl26	0.764071	25.343	1.23883e-139	Rpl23	1.49485	42.4328	0	Fblim1	2.42169	26.9872	3.13129e-158	Rpl4	0.431285	16.4359	1.4704e-58	Ier5	2.24897	21.3237	9.96275e-99	Mfap4
76	Rpsa	0.765385	38.7423	0	Fhl1	1.25963	29.6995	9.74796e-192	Tcf21	1.35861	28.2005	8.70595e-173	Lsp1	1.20743	35.1229	7.02035e-268	Atp1a2	1.83729	37.3502	5.0758e-303	Dpt	0.968291	32.4124	2.8984e-228	Nfix	1.14424	35.2293	1.82015e-269	Rpl34	0.746133	25.2453	1.4456e-138	Wnt5a	2.28738	42.2464	0	Ctsk	1.20996	26.9733	4.52335e-158	Col15a1	0.538964	16.4212	1.86184e-58	mt-Rnr1	0.567609	21.1191	7.67759e-97	Gm10073
77	Ltbp4	0.930159	37.625	1.24984e-307	Mxra8	0.887125	29.4472	1.6665e-188	Igfbp3	1.73498	28.0083	1.91556e-170	Tenm4	3.21302	34.782	1.02617e-262	Steap4	3.39776	36.9701	6.80019e-297	Plin2	2.24444	32.1781	5.56246e-225	Gas7	2.00802	34.9871	8.82337e-266	Mid1ip1	1.60737	25.1352	2.31451e-137	Rplp2	1.66686	41.5534	0	Efemp1	1.46823	26.5335	5.79921e-153	Rpl23a	0.493681	16.4173	1.97298e-58	Sfrp1	1.46965	21.049	3.35545e-96	Rpl24
78	Rps11	1.12285	37.547	2.32905e-306	Tagln2	0.83254	28.6089	6.20713e-178	Gstm1	0.808764	27.9484	1.01861e-169	Ctsb	1.06645	34.4757	3.97678e-258	Scn7a	2.66329	36.6959	1.6363e-292	Itih5	1.47374	32.1576	1.06807e-224	Tgfbr2	1.225	34.9253	7.59239e-265	Ptma	0.790105	25.0607	1.49878e-136	Rps16	1.33186	41.0465	0	Fzd7	2.36873	26.3602	5.67995e-151	Fau	0.683814	15.9517	3.65772e-55	Mgp	1.00209	20.6002	3.85159e-92	Rps28
79	Eef1g	1.04737	37.1064	3.18114e-299	Ecm2	1.88233	28.5561	2.79479e-177	Dpep1	1.06846	26.7	6.38038e-155	Pgr	2.12256	34.1315	5.27218e-253	Col3a1	1.35775	36.6796	2.94961e-292	Scg3	5.40252	31.9089	3.05886e-221	Ybx3	1.45307	34.8873	2.83157e-264	Gm11361	1.06383	24.8019	9.55456e-134	Lrrc17	2.21167	40.9983	0	Myh10	1.58692	26.1969	4.05478e-149	Ctsk	0.851478	15.8264	2.68322e-54	C1s1	0.804358	20.3722	3.99421e-90	Rps15a
80	Trabd2b	1.88705	36.6002	4.02072e-291	Lama4	1.51685	28.254	1.4922e-173	Mgp	0.974543	26.4847	1.93411e-152	B2m	1.15587	33.7362	3.53949e-247	Bmp1	1.65772	35.9772	3.43862e-281	Mgst1	1.907	31.7667	2.82069e-219	Ahnak	1.31259	34.8136	3.64861e-263	Pebp1	1.16353	24.7545	3.06075e-133	Raly	1.64506	39.5769	0	Tbx2	2.82453	25.9779	1.23188e-146	Eef1a1	0.409054	15.6429	4.72494e-53	Cxcl12	0.951889	19.8617	1.12466e-85	B2m
81	A2m	2.69251	36.4188	3.02267e-288	Ski	1.06396	27.8164	3.14734e-168	Ptrf	1.08172	26.3532	6.1808e-151	Ppib	1.19516	33.6906	1.63343e-246	Il11ra1	2.00713	35.5296	3.04853e-274	Btg2	1.60402	31.7587	3.60418e-219	Klf4	1.23976	34.7646	1.99049e-262	Cpe	2.15743	24.6904	1.49152e-132	Rps16-ps2	1.77166	39.3389	0	Txnip	0.934454	25.3813	5.57006e-140	Flna	0.678115	15.4955	4.70515e-52	Ccl2	2.61944	19.6531	6.96203e-84	Cox6c
82	Sdk1	2.40367	36.2069	6.46928e-285	Kmt2e	0.904083	27.6977	8.44676e-167	Ifitm1	1.90781	26.2845	3.75514e-150	Fkbp1a	1.19534	33.6355	1.03534e-245	Gdf10	2.49484	35.456	4.14107e-273	Atf3	2.49955	31.7047	1.98932e-218	Ntn1	1.87257	33.8751	3.65913e-249	Rpl24	0.983127	24.4708	3.26796e-130	Dio2	2.24359	39.0964	0	Neo1	2.42474	24.5974	1.80061e-131	Gm9843	1.04627	15.1171	1.54283e-49	Rpl23	0.818222	19.6495	7.42432e-84	Nr2f2
83	Rpl23a	0.826797	36.1455	5.92963e-284	Pea15a	1.3013	27.5359	7.25136e-165	Lrp1	0.552379	26.0663	1.13211e-147	Gpx1	1.3085	33.5622	1.20622e-244	Lifr	4.00086	35.3441	2.16178e-271	Dusp1	1.10093	31.348	1.4899e-213	Alpl	2.82426	33.7255	5.6979e-247	Rps8	0.583362	24.4584	4.40718e-130	Rpl24	1.50189	38.7245	0	Gda	1.95425	24.4923	2.32644e-130	Rcn3	0.491777	15.0906	2.29048e-49	Kdm6b	1.63158	19.5884	2.44161e-83	Rpl18a
84	Rpl6	0.877337	35.5204	3.16528e-274	Ubc	0.779352	27.3626	8.45111e-163	Cav1	1.39003	25.8324	4.88303e-145	Ctsh	1.50435	33.4507	5.02464e-243	Vwa1	2.6377	34.9853	6.52811e-266	Celf2	1.36848	30.6733	1.80626e-204	Anxa5	1.12056	33.5207	5.55296e-244	Ptprd	2.83924	24.3338	9.08234e-129	Gm26384	2.53208	38.6844	0	Col4a5	1.65445	24.4193	1.37354e-129	mt-Co1	0.448257	14.9128	3.28387e-48	Efemp1	1.26272	19.5758	3.10587e-83	Rps24
85	Rpl14	0.856699	35.223	1.15853e-269	mt-Co1	0.664303	26.547	3.00787e-153	Gaa	1.23379	25.2481	1.48465e-138	Cd63	0.9916	33.4098	1.95509e-242	Acvrl1	2.59227	34.7341	4.07913e-262	Aoc3	2.69974	30.5275	1.56471e-202	Loxl1	1.17368	33.454	5.13617e-243	Rps17	0.865659	24.3289	1.01839e-128	Rps10	1.31481	38.4185	0	Serpinh1	0.673042	24.3171	1.65493e-128	Tpt1-ps3	0.938193	14.7312	4.73838e-47	Sult1e1	9.37883	19.4715	2.35114e-82	Rxfp1
86	Cfl1	0.730917	34.9675	9.05055e-266	Adamts10	1.32791	26.2875	2.86955e-150	Cyb5r3	1.02037	25.1893	6.52276e-138	Marcksl1	1.82162	33.3058	6.23872e-241	Gstm2	1.61115	34.4719	3.52489e-258	Ppp1r10	2.62195	30.3493	3.47951e-200	Ahnak2	1.80764	33.2559	3.74365e-240	Rps25	0.788353	24.2783	3.46756e-128	Igfbp5	1.63166	38.3673	0	Ptch1	2.37708	23.854	1.14983e-123	Rpl34	0.438824	14.6439	1.70928e-46	Adamts1	1.19406	19.3832	1.29845e-81	Rpl19
87	Rps12	0.828868	34.864	3.34428e-264	Clec3b	0.940986	26.2814	3.35204e-150	Fndc3a	1.68224	25.0266	3.85168e-136	Myl9	1.57144	33.2284	8.05421e-240	Cxcl14	1.73127	34.1934	4.97451e-254	Peg3	2.37724	30.2101	2.34571e-198	Spry1	1.44702	33.1743	5.58899e-239	Mmp11	1.81006	24.2347	9.86041e-128	Col6a1	0.908325	38.2951	0	Lmo4	1.83542	23.2988	5.53691e-118	Gnas	0.405261	14.568	5.14798e-46	Igfbp3	1.63624	19.3105	5.22455e-81	Rpl6
88	Npm1	0.974218	34.6858	1.62916e-261	Zfp385a	1.61316	26.2794	3.50981e-150	Mgst1	1.51467	24.9784	1.27916e-135	Cfl1	0.946037	32.4313	1.87673e-228	Fkbp5	2.92415	33.6462	5.59704e-246	Lrp1	0.796196	30.1981	3.35245e-198	Npy1r	3.00525	32.2844	2.45766e-226	Rps14	0.643725	24.1784	3.80317e-127	Gm9843	1.92495	37.7649	0	Hsd11b1	1.5567	23.2472	1.83261e-117	Rpl23	0.594093	14.5337	8.40216e-46	Tnfrsf12a	1.9384	19.1426	1.31486e-79	Eef1g
89	Rpl29	0.93436	34.6195	1.60734e-260	Medag	1.45819	25.8932	8.28807e-146	Ecm1	0.815856	24.9574	2.15239e-135	Ssr2	1.45552	32.3429	3.24311e-227	Glul	1.34249	33.5774	5.62354e-245	H2-K1	1.24499	30.1666	8.57178e-198	Tspan18	2.07817	32.2371	1.11826e-225	H3f3b	0.866157	24.0747	4.64019e-126	Rpl22	1.63072	37.436	1.69301e-304	Abca1	1.54539	23.1538	1.59493e-116	Rpl28-ps1	1.18711	14.5309	8.70818e-46	H2-D1	0.83171	19.0855	3.90953e-79	Mir703
90	Maged1	1.03873	34.1067	7.06979e-253	Gpm6b	1.46357	25.8769	1.25785e-145	Gdf10	1.94159	24.6832	1.92981e-132	S100a10	1.1133	32.3038	1.13877e-226	Mrc2	1.69805	33.4964	8.44583e-244	Pdgfra	1.01247	29.4232	3.56864e-188	Hspa1a	1.28234	32.0803	1.72323e-223	Apoe	1.02803	24.0176	1.81932e-125	Cox6c	1.75278	36.7439	2.40488e-293	Nbl1	0.834457	23.1219	3.32486e-116	Rplp0	0.441178	14.4292	3.80169e-45	Rpl21	0.928564	19.0145	1.50953e-78	Rps4x
91	Rps20	0.612113	34.0696	2.49541e-252	H2-D1	0.865474	25.731	5.33898e-144	Pamr1	1.80286	24.4912	2.13625e-130	Eln	1.31013	32.271	3.25533e-226	Malat1	1.49475	33.4455	4.61178e-243	Gpnmb	1.98047	29.1423	1.33024e-184	Tmsb10	1.03898	32.0785	1.81115e-223	Eef2	0.592527	24.0045	2.48087e-125	Rps15a	0.960494	36.6498	7.54918e-292	Tspan8	5.02293	23.0477	1.83914e-115	Rps15a-ps6	1.15754	14.2619	4.17384e-44	Bhlhe40	1.75337	18.8997	1.30855e-77	Hsd11b2
92	Rhou	1.71433	34.0573	3.77978e-252	Ece1	1.26195	25.4504	7.05766e-141	Tshz2	1.44824	24.3051	1.98506e-128	Pfn1	1.1326	32.1412	2.11779e-224	Mt1	1.50991	32.9517	6.12461e-236	Id3	1.20118	28.9248	7.32496e-182	Pmepa1	1.45848	31.8773	1.12234e-220	Rpsa	0.594365	23.9815	4.2898e-125	Rps15a-ps7	1.9292	36.6015	4.41137e-291	Palld	1.32425	22.7586	1.35913e-112	Gm14586	1.18147	14.199	1.01607e-43	C4b	1.65469	18.8555	3.00505e-77	Mif
93	Rpl27	0.987724	34.0164	1.51264e-251	Ndrg2	1.39428	25.3744	4.83349e-140	Meis2	1.7694	24.2891	2.91435e-128	Zmynd15	4.08799	31.7463	6.35263e-219	Sparc	1.27433	32.7964	9.92271e-234	Pdgfrb	1.55578	28.7415	1.44375e-179	Tagln2	1.07632	31.7215	1.58327e-218	Tmem176a	1.52289	23.9646	6.41742e-125	Col6a6	2.20723	36.3389	6.3433e-287	Pitx2	4.92075	22.529	2.43304e-110	Timp2	0.437732	14.1932	1.09692e-43	Ubb	0.313562	18.4179	1.0371e-73	Rps16-ps2
94	Eef1b2	0.953951	33.073	8.15878e-238	Plekha6	1.51076	24.9827	9.21034e-136	Lamp1	0.734194	23.9913	3.84784e-125	Capns1	0.922139	31.5823	1.13803e-216	Scara5	1.57599	32.6132	3.97247e-231	Atf4	1.2541	28.6962	5.28803e-179	Lama4	1.72041	31.7207	1.60984e-218	Igfbp7	0.548163	23.9109	2.31073e-124	Rpl6	1.18166	36.2953	3.07895e-286	Plpp3	0.752027	22.4392	1.82146e-109	Sema5a	1.55361	14.0851	5.01812e-43	Cst3	0.720534	18.4063	1.27832e-73	Gm9843
95	mt-Rnr2	0.637371	33.0323	3.1016e-237	Ifitm3	0.656546	24.9044	6.38996e-135	Plxdc2	0.829097	22.9311	2.43801e-114	Creb3l1	1.03262	31.3422	2.138e-213	Tnxb	1.17407	32.3824	7.17665e-228	Slc38a2	1.42481	28.4126	1.69445e-175	App	1.11703	31.2294	8.41929e-212	Ldhb	2.55153	23.9001	2.96816e-124	Rpl28-ps1	2.10635	36.292	3.43507e-286	Ctsd	1.18794	22.3295	2.11983e-108	Rpl7	0.543935	13.8633	1.09209e-41	Eif1	0.630864	18.2281	3.33973e-72	Npm1
96	Tgfb2	1.75918	32.6463	9.89748e-232	Cebpd	1.0349	24.8634	1.7658e-134	Prnp	1.34145	22.8968	5.32814e-114	Ckap4	1.26925	31.2459	4.32687e-212	Rnase4	0.97211	32.1517	1.22649e-224	Ier3	1.53967	27.6187	7.64748e-166	Actg1	1.17293	30.7232	5.37236e-205	Syne2	2.44596	23.8862	4.12349e-124	Ngfr	1.5729	36.0392	3.21281e-282	Psap	0.603656	22.1338	1.63412e-106	Rps27a	0.656895	13.7437	5.66119e-41	Glul	0.937477	18.2228	3.66108e-72	Rps29
97	Crispld2	0.873094	32.3202	3.93744e-227	Lhfp	1.40088	24.6671	2.28204e-132	Atp1a2	1.15731	22.7026	4.30423e-112	Loxl2	1.07449	31.2374	5.60865e-212	Serpine2	2.11289	31.7921	1.20574e-219	Maf	1.05834	27.4326	1.25245e-163	Colec12	1.4492	30.4083	8.1448e-201	Rpl36a	0.699259	23.63	1.80038e-121	Rps25-ps1	2.62458	35.905	3.99956e-280	Enpp2	1.57059	22.0291	1.64824e-105	Tmem176b	0.86306	13.5887	4.64504e-40	Gadd45g	0.876755	18.1075	2.87673e-71	Hoxa11
98	Bst2	1.41682	32.3004	7.42555e-227	Arhgef40	1.44438	24.5702	2.47694e-131	Creb3l1	0.61224	22.6666	9.71239e-112	Tpm4	1.08171	31.2302	6.95279e-212	Tns2	1.59665	31.7129	1.48405e-218	Pnrc1	1.64016	27.1574	2.30221e-160	Plekho2	2.25936	30.3989	1.07296e-200	Rpl23	0.852191	23.5025	3.63225e-120	Rpl19	1.42398	35.3591	1.12166e-271	Clmp	1.07366	21.9973	3.306e-105	Gm2000	0.85015	13.3548	1.05476e-38	Brd2	0.952653	18.0936	3.68037e-71	Cox4i1
99	Tpm4	0.957819	32.0363	3.65062e-223	Rhoj	1.00537	24.4002	1.58786e-129	Abi3bp	1.39426	22.5138	3.05425e-110	Rpl27	1.06813	30.9631	2.77794e-208	Slc43a3	1.58896	31.7089	1.67289e-218	Penk	1.66974	26.6596	1.49038e-154	Rnase4	1.00168	30.3964	1.14873e-200	Gm2000	1.16965	23.2715	8.00878e-118	Rps13-ps2	2.27758	35.1783	6.56843e-269	Lamp2	0.953906	21.9491	9.47389e-105	Rpl41	0.439727	13.1454	1.69417e-37	Rps24	0.508279	17.8805	1.70317e-69	Rps20
[truncated: 87 more columns]

## Sheet: Epithelial
	0_n	0_l	0_s	0_p	1_n	1_l	1_s	1_p	2_n	2_l	2_s	2_p	3_n	3_l	3_s	3_p	4_n	4_l	4_s	4_p	5_n	5_l	5_s	5_p	6_n	6_l	6_s	6_p	7_n	7_l	7_s	7_p	8_n	8_l	8_s	8_p	9_n	9_l	9_s	9_p	10_n	10_l	10_s	10_p	11_n	11_l	11_s	11_p	12_n
0	Clu	6.59941	154.027	0	mt-Cytb	1.14422	80.5744	0	Fabp1	8.01199	140.239	0	Cps1	4.95486	110.362	0	4833423E24Rik	9.08328	124.008	0	Lypd8	6.94575	137.404	0	Selenbp1	4.79226	94.7335	0	Sftpa1	12.5584	124.595	0	Adh1	4.43476	88.7828	0	Smim24	3.87626	83.1803	0	Dmbt1	3.81865	69.5434	0	mt-Nd2	3.24457	112.285	0	Agr2
1	Spp1	6.70954	141.048	0	Lgals2	3.30802	79.5863	0	Apoa1	8.51639	138.592	0	Lgals2	4.28726	103.972	0	Padi1	9.50842	122.097	0	Ceacam1	5.86803	134.945	0	Car1	7.47611	94.155	0	Sftpc	13.7987	124.325	0	Oit1	3.95622	85.7772	0	Fabp1	5.15567	80.5102	0	Hmgcs2	3.52405	68.914	0	mt-Nd4	2.33305	111.357	0	Spink4
2	Cp	6.31073	128.058	0	mt-Nd1	1.19777	77.1603	0	Fabp2	6.92873	136.33	0	Aldh1b1	3.73449	100.23	0	Fam213a	5.88541	117.297	0	Cyp2c55	8.28306	132.986	0	Hmgcs2	4.67891	92.6683	0	Sftpb	11.223	123.052	0	B3gnt7	5.77874	84.0145	0	Plac8	3.41805	79.8109	0	Sult1a1	3.53236	62.2748	0	mt-Cytb	2.19448	110.047	0	Oit1
3	Apoe	6.40946	127.127	0	Dmbt1	3.0787	69.7781	0	Guca2b	6.69818	135.822	0	Dmbt1	4.38482	99.3134	0	Plet1	5.32222	116.37	0	1810065E05Rik	8.41913	131.652	0	Lgals3	4.43896	90.5726	0	Slc34a2	9.16353	122.382	0	Muc3	3.88503	78.6873	0	Aldob	3.8346	78.3779	0	Rps26	1.81221	55.8524	0	mt-Nd5	3.2445	108.02	0	Muc2
4	Anxa5	5.22322	126.102	0	mt-Nd4	1.04384	69.6604	0	Smim24	5.16547	131.752	0	Oat	3.10415	86.2248	0	Lcn2	5.70806	109.982	0	Muc3	5.83862	129.166	0	2610528A11Rik	5.06088	86.6603	0	Sftpd	9.2937	121.597	0	Nans	3.60736	70.609	0	Sis	4.33643	76.9077	0	Gpx2	3.06345	53.4632	0	mt-Nd1	2.12631	106.351	0	Klk1
5	Ambp	7.12386	115.615	0	Aldh1b1	2.82358	68.8365	0	Mgam	5.40267	129.638	0	Rplp1	2.48882	84.4904	0	C3	6.15897	108.963	0	Guca2a	5.99308	124.81	0	Ethe1	4.52384	85.243	0	Lyz2	10.8025	121.256	0	Sult1a1	3.6972	69.6219	0	Prap1	3.67792	73.1494	0	Car2	2.7256	53.3936	0	Atp1a1	3.40361	101.32	0	Creb3l1
6	Ces1d	5.28346	110.088	0	Cps1	3.68863	68.0246	0	Aldob	5.46258	129.232	0	Pycard	3.07772	81.5604	0	Anpep	4.68074	108.852	0	Krt20	5.73723	124.395	0	Papss2	4.12004	82.5256	0	Chil1	10.0264	120.002	0	Pigr	2.64285	67.761	0	Lgals2	3.58922	71.5998	0	2610528A11Rik	3.43523	53.0829	0	Fxyd2	6.60605	99.5184	0	Reg4
7	Tm4sf4	4.79293	99.6505	0	Rps26	1.48355	60.4887	0	Sis	6.44878	129.076	0	Ptma	2.31992	80.3712	0	Gng12	4.42634	103.679	0	Myo15b	5.15463	123.614	0	Gsdmc4	5.33689	81.2884	0	Cxcl15	9.16131	119.375	0	Gsdmc4	4.52018	66.3966	0	Ccl25	3.83836	69.3448	0	Rps19	1.62287	48.0988	0	mt-Rnr1	3.10997	96.4708	0	Hsd11b2
8	Bicc1	5.14	95.6263	0	Hsp90ab1	1.32496	57.5832	0	Apoa4	8.57499	128.981	0	Rps2	2.16543	80.2269	0	Ctsb	3.56215	101.452	0	Lgals3	5.45465	121.316	0	Dmbt1	4.27127	79.7779	0	Npc2	6.06971	113.881	0	Creb3l1	3.23793	64.888	0	Lypd8	3.45408	68.9161	0	Rps20	1.61249	48.0911	0	mt-Rnr2	2.41765	94.4506	0	Retnlb
9	Scara3	7.2241	91.8091	0	mt-Nd2	1.04898	57.1938	0	Slc5a1	5.50746	124.277	0	Rps8	2.13298	80.2093	0	Cd24a	3.59617	99.3112	0	Emp1	6.53175	119.703	0	1810065E05Rik	5.2446	79.2538	0	Scd1	8.13259	111.879	0	Acsm3	5.39511	62.502	0	Lgals4	3.11939	67.8419	0	Ptma	1.57401	45.0665	0	mt-Co1	2.5835	94.1247	0	Nupr1
10	Txnip	2.52355	91.6272	0	Ptma	1.54177	56.7219	0	Rbp2	6.43773	123.965	0	Rps26	2.12849	79.618	0	Rnf128	3.79808	95.7415	0	Car1	8.78979	118.73	0	Krt8	2.58173	77.0566	0	Lamp3	9.52658	108.759	0	Thbs4	6.45957	62.2163	0	Gna11	3.03669	67.6447	0	Rpl13	1.48889	44.7096	0	Slc12a3	7.47669	86.9181	0	Pdia5
11	Dcdc2a	7.17292	89.4258	0	Rps20	1.37884	56.4329	0	P4hb	3.16574	122.575	0	Rps20	2.12005	79.0988	0	Padi2	8.02914	93.8236	0	Tspan1	4.71404	115.467	0	Krt19	2.90676	75.4186	0	Cbr2	6.70444	107.656	0	Car2	2.98131	61.075	0	P4hb	2.09863	66.2314	0	Rps2	1.4549	44.028	0	Ldhb	4.81771	82.9924	0	Golm1
12	Fmo2	5.78424	89.1768	0	Rps15a	1.37877	55.9458	0	Prap1	5.16016	119.934	0	Rps15a	2.14816	78.6525	0	Car12	4.8245	93.1987	0	Prdx6	4.18967	112.169	0	Cyp2c55	4.78256	74.9836	0	Hc	9.40727	106.316	0	Rps20	1.93017	59.504	0	Tm4sf5	3.34481	65.505	0	Rps8	1.46011	42.2262	0	Egf	6.52716	81.1431	0	Gfpt1
13	Dbi	2.4358	89.0063	0	Ybx1	1.16673	53.0706	0	Anpep	5.29798	119.319	0	Rps18	2.18295	78.1928	0	Ifitm3	3.93007	91.5702	0	Ethe1	5.25742	110.21	0	Sqrdl	3.62048	74.6311	0	Napsa	8.30998	102.403	0	Rps28	1.77101	57.7321	0	Rbp2	3.84705	63.6375	0	Hsp90ab1	1.31663	41.7755	0	Ppp1r1a	6.2748	75.3457	0	Tff3
14	Tmem176b	3.07801	87.7339	0	Rps4x	1.22584	52.1599	0	Cyp2d26	5.44177	117.093	0	Clca3b	3.72407	77.959	0	Bcat1	7.59109	90.8784	0	Fabp2	5.49662	108.875	0	Guca2a	3.85826	70.9387	0	Lpcat1	7.71592	97.1791	0	Slc5a8	4.32645	56.4484	0	Alpi	3.73069	61.2287	0	Clca3b	2.65891	40.5797	0	Tmem52b	5.20874	71.3018	0	Nans
15	Gas6	3.07876	87.1066	0	Rps8	1.24007	51.9251	0	Plac8	4.10702	115.847	0	Ppp1r1b	2.70682	74.7099	0	Alpl	5.48338	87.6257	0	Pmp22	6.27171	106.683	0	Ceacam1	3.157	69.6763	0	Ctsh	4.42223	84.8249	0	Rps26	1.78908	55.2062	0	Arg2	3.58655	60.1757	0	Rps15a	1.38491	40.214	0	Atp1b1	2.22348	70.8517	0	Selenom
16	Timp2	4.22139	86.9942	0	Rps2	1.22953	49.3517	0	Slc6a20a	5.45862	113.66	0	Lgals9	2.54776	74.6547	0	Cbr2	4.54056	87.2875	0	Muc13	3.6643	102.139	0	Gsdmc2	5.02123	68.7069	0	Dram1	7.85464	84.114	0	Rps8	1.80966	54.8803	0	Mdh2	2.32233	59.2407	0	Rpsa	1.36091	39.473	0	Igfbp7	3.79195	65.4816	0	Stard10
17	Kifc3	4.81215	86.5284	0	Rps3	1.14849	49.0925	0	Tm4sf5	4.59126	109.584	0	Rps4x	1.97447	73.349	0	Sprr2f	9.69891	87.2506	0	Cdhr5	4.1187	102.109	0	Cox4i1	1.76609	68.3517	0	Egfl6	6.26114	83.9759	0	Muc13	2.34296	54.8063	0	Mgam	2.81617	57.6763	0	Rps3	1.275	39.4388	0	Kng2	5.51927	62.6983	0	5330417C22Rik
18	Hnf1b	3.58064	82.0758	0	Rps18	1.23194	48.2561	0	Alpi	5.63327	109.36	0	Hspd1	2.59462	71.2108	0	Mfsd4a	4.68723	85.8341	0	Prss30	6.30593	101.375	0	Lgals4	3.03737	67.6458	0	Ctsc	4.28576	80.734	0	S100a6	2.54184	53.2616	0	Prdx1	1.78968	56.9845	0	Rps28	1.29608	39.2151	0	Oxct1	3.26337	62.5577	0	Tmsb10
19	Ccnd1	3.43078	81.3031	0	Oat	1.96913	48.0758	0	Vil1	3.98801	109.064	0	Prap1	2.81361	70.7705	0	Ier3	3.81422	84.5265	0	2200002D01Rik	4.30067	99.8704	0	Ugdh	3.4019	64.9194	0	Ager	7.25966	79.5944	0	Golm1	2.46378	52.1244	0	Pigr	2.33233	56.9771	0	Rpl27	1.45109	38.4596	0	Umod	6.4226	58.2104	0	Tspan1
20	Fgfr3	5.32682	76.9176	0	Rps5	1.16029	46.4703	0	Cyp3a13	5.18234	108.666	0	Rpsa	1.9694	70.691	0	Enpp3	4.70315	82.3355	0	B2m	3.27739	98.3519	0	Mgst3	2.6734	61.441	0	Fasn	4.68753	79.309	0	Prss32	2.67013	51.8321	0	Dmbt1	2.96702	55.0128	0	Rpl32	1.39716	38.2634	0	Defb1	4.55844	57.6748	0	Smim14
21	Sult1a1	3.38792	76.4007	0	Rps28	1.04181	45.5361	0	Gda	5.67618	107.606	0	Npm1	2.21949	68.4819	0	Tmem176b	3.11836	81.4518	0	Selenbp1	4.31513	95.5183	0	Car2	2.96343	60.606	0	Elovl1	4.38374	78.7941	0	Csrp2	2.92128	51.0508	0	Pycard	2.66698	55.0004	0	Rpl28	1.30733	37.6679	1.51419e-307	Wfdc15b	4.68246	52.9094	0	Ern2
22	Krt18	2.24872	74.7394	0	Rps14	1.01534	45.4137	0	Cyp4v3	5.52367	107.272	0	Ybx1	1.75686	67.3849	0	Fxyd3	3.47534	81.32	0	Plac8	3.52354	95.4254	0	Maoa	3.11989	60.4024	0	Muc1	4.4321	78.558	0	Kcne3	3.34018	50.6439	0	Atp5g3	1.79737	54.9331	0	Rack1	1.33567	37.6519	2.65129e-307	Scnn1a	2.8372	52.0888	0	Guca2a
23	Zbtb20	3.60626	74.1369	0	Rpl17	0.999299	44.6024	0	Ace	5.72	105.5	0	Pigr	2.3479	65.5831	0	Msx1	7.00755	81.2267	0	Sdcbp2	5.07359	92.6889	0	Mettl7b	4.06526	59.9206	0	Adgrf5	5.74526	71.8613	0	Klf5	2.02073	49.3822	0	Slc6a20a	3.23955	54.8627	0	Rps9	1.32117	37.449	5.23202e-304	Klk1	3.29232	51.8305	0	Tpd52
24	Bsg	1.57598	73.6491	0	Pigr	1.51513	44.469	0	Crip1	3.37176	104.152	0	Rpl13	1.82867	65.1055	0	Ltf	6.57796	79.7727	0	Actb	2.92953	92.3529	0	2200002D01Rik	2.9525	59.2314	0	Nkx2-1	7.76916	70.9357	0	Scd2	2.85664	48.9553	0	Fabp2	2.96444	54.4655	0	Rpl41	1.17196	37.394	3.9487e-303	Wnk1	3.3952	51.3183	0	Gne
25	Ly6e	2.20909	73.1325	0	Rps19	1.12122	44.3203	0	Maf	4.7372	104.13	0	Lgals4	2.63508	64.7082	0	Tmem176a	3.34278	78.1383	0	Klf4	3.55199	91.4343	0	Higd1a	3.48416	59.0437	0	Cd36	6.3613	70.6626	0	Glul	2.13318	47.7244	0	Ces2e	3.0021	53.9664	0	Hnrnpa2b1	1.46124	37.3695	9.51319e-303	Kcnj1	4.56949	51.1467	0	Cbfa2t3
26	Hhex	6.78658	71.8107	0	Clca3b	2.63983	44.1962	0	Lct	6.64309	100.918	0	Rps19	1.86368	64.6311	0	Gpx1	2.61008	77.9257	0	Sectm1b	4.7754	90.9166	0	Tspan1	2.74702	58.9197	0	Gm43085	7.76438	69.5462	0	Rps15a	1.63091	47.7024	0	Oat	2.49493	53.863	0	Uqcr10	1.58621	37.1958	5.99979e-300	Spp1	2.86509	47.2149	0	Hepacam2
27	S100a11	2.08913	68.8378	0	Rpl5	1.05783	44.1593	0	Mttp	5.25084	99.4309	0	Rps13	1.90739	64.3508	0	Tmsb4x	2.47017	76.2499	0	Rfk	3.4208	89.4331	0	Sult1a1	3.25608	58.2613	0	Cldn18	5.42212	69.2051	0	2610528A11Rik	3.06468	47.5555	0	Casp6	2.98045	53.5823	0	Rps24	1.27645	37.0888	3.09584e-298	Cdh16	3.7417	46.98	0	Pigr
28	Tns1	3.29104	67.2084	0	Rplp1	1.17636	43.1749	0	Xdh	4.44701	98.6482	0	Ranbp1	2.53721	64.2855	0	Krt7	3.02726	73.4415	0	Phgr1	4.22444	88.9284	0	Fam162a	3.21137	58.1808	0	Rnase4	3.93362	68.8066	0	Hoxb13	4.48504	47.1586	0	Tkfc	3.15524	53.5308	0	Pycard	1.89485	36.3213	5.23861e-286	Gabarapl1	3.21069	45.1709	0	Fcgbp
29	Aplp2	2.5126	66.9333	0	Rpsa	1.06116	43.1206	0	Clca4b	5.2645	98.5662	0	Eif5a	1.97461	63.9473	0	Cldn10	4.62679	73.2366	0	Car4	4.83593	88.5688	0	Cox6a1	1.68469	56.1071	0	Abca3	4.9785	67.1078	0	Gm5485	3.18795	47.1575	0	Reep6	2.81935	52.6588	0	Rps11	1.38616	35.7774	1.68784e-277	Mal	2.85418	43.6369	0	Slc12a8
30	Ttr	4.64923	66.3984	0	Npm1	1.39101	43.107	0	Papss2	4.18423	96.7259	0	Rpl3	1.88973	63.7837	0	Fcgbp	2.86966	72.8796	0	Cdhr2	3.91577	88.249	0	Prdx6	2.30765	55.9557	0	Mid1ip1	3.45373	66.2579	0	Rps19	1.59539	46.9204	0	Dgat1	2.98025	52.462	0	Ybx1	1.05197	35.62	4.53389e-275	Sfrp1	5.0441	41.8494	0	Ccl6
31	Anxa6	2.8644	65.9121	0	Rpl36a	1.11665	43.0209	0	Mep1b	4.8278	96.3725	0	Rpl5	1.75873	63.5118	0	Actn1	2.85006	72.3651	0	Slc26a3	4.98266	88.1057	0	Cldn7	1.99256	53.9217	0	Lcn2	4.03142	66.1	0	Ckmt1	2.18294	46.2563	0	Adh1	2.70279	52.046	0	Rps18	1.28922	35.5926	1.1687e-274	Clcnkb	4.38302	41.4505	0	Rrbp1
32	Nfix	2.70499	65.7851	0	Rpl29	1.16324	42.1855	0	Pigr	3.09341	95.2446	0	Rps3	1.73209	63.2621	0	Itga6	2.8904	71.4153	0	Fth1	2.44616	86.9726	0	Fabp2	2.70983	53.8396	0	Wfdc2	3.45334	65.5422	0	Ccnd2	2.511	45.5702	0	Gpx1	1.98416	51.8396	0	Higd1a	2.35345	35.1595	5.17393e-268	Prdx5	1.91697	40.7789	0	Gmds
33	Pebp1	2.18467	65.7301	0	Rps21	1.01791	41.4425	0	Ace2	5.42546	93.2347	0	Rps5	1.82751	63.2439	0	Spns2	3.78189	70.3071	0	Aqp8	7.48869	86.7572	0	Lypd8	2.8689	52.7186	0	Hp	5.70892	61.8526	0	Aqp4	4.89787	45.5314	0	Maf	2.85407	50.3684	0	Hspd1	1.77079	35.1272	1.56924e-267	Tmem213	3.36101	37.0664	1.74387e-298	Galnt7
34	Aes	1.67259	65.3115	0	Ppp1r1b	1.71441	41.179	0	Selenop	4.01411	93.1965	0	Hsp90ab1	1.72336	63.1814	0	Rbbp7	2.87862	70.2231	0	Abcb1a	4.79844	86.6461	0	Cox5a	2.04647	51.854	0	Cd74	3.41629	58.3225	0	Gstm1	2.04228	45.1687	0	Calm1	1.65419	50.133	0	Cldn7	1.37427	34.9862	2.14492e-265	Itm2b	1.21776	37.0556	2.58691e-298	Txndc5
35	Degs1	4.05744	65.0893	0	Rpl3	1.06185	41.1281	0	Adh6a	5.65604	93.1579	0	Rpl29	1.92834	62.879	0	Ntn1	6.0678	69.3216	0	Cldn7	2.71206	86.2849	0	Slc26a2	2.95135	51.666	0	Lrg1	6.14256	57.2169	0	Gsdmc2	3.67738	44.636	0	Atp5a1	1.29103	50.0775	0	Rpl11	1.26873	34.8781	9.14644e-264	Ly6a	3.08004	37.0459	3.67554e-298	Klf5
36	Crip2	3.18079	64.2823	0	Pycard	1.87381	40.7698	0	Ms4a10	5.27535	92.6787	0	H2afv	2.52978	62.11	0	Gsto1	2.36652	68.4466	0	Mettl7b	4.97188	84.4907	0	Prss32	2.59165	50.5319	0	Ptprf	2.54326	56.9264	0	Rpl13	1.48452	44.5448	0	mt-Cytb	0.936354	49.7934	0	Txn1	1.34646	34.8127	8.72175e-263	Calb1	3.87569	36.9424	1.68094e-296	Muc13
37	App	1.98842	63.922	0	Klf5	1.41483	40.4808	0	Apob	5.09943	92.2938	0	Lypd8	2.4464	61.6146	0	Anxa6	3.04848	68.088	0	Lgals3bp	2.7401	83.4759	0	Hao2	4.66871	50.3364	0	Irx1	5.02	56.7846	0	Gpa33	2.13521	44.1136	0	St3gal4	2.71243	49.3076	0	Rps29	1.31549	34.6643	1.47899e-260	Kcnj16	3.82262	36.8664	2.76409e-295	Rps20
38	Tagln2	1.60969	63.7593	0	Rpl34	0.999854	40.1876	0	Cyp4f14	4.44219	90.6007	0	Rack1	1.82954	61.5875	0	Cndp2	3.34836	68.076	0	Clca4a	7.57532	82.0826	0	AA467197	3.33747	50.2552	0	Mlc1	7.97947	55.2901	0	Nxpe2	6.56838	43.5634	0	Adh6a	3.80858	49.1363	0	Pigr	1.47577	34.5216	2.02001e-258	Slc12a1	6.56357	34.9771	7.58028e-266	Tm9sf3
39	Ppp1r1b	2.38005	63.716	0	Rps13	1.05582	39.8583	0	Slc6a19	5.38544	90.277	0	Ccl25	2.72842	61.4969	0	Arl4c	3.98957	67.8101	0	2610528A11Rik	4.35182	79.9306	0	Phgr1	2.79955	48.9734	0	H2-Aa	3.87117	55.2393	0	St6galnac6	3.54237	43.5213	0	Reg3g	3.15905	49.0603	0	Csrp2	2.18588	34.466	1.34576e-257	Mt1	1.60237	34.1654	1.14054e-253	Papss2
40	Sox9	2.74507	60.7898	0	Rack1	1.02962	39.7595	0	Cyb5r3	3.04714	89.8722	0	Klf5	2.08174	61.4669	0	BC048679	7.49763	66.7442	0	Krt8	2.33945	78.8214	0	Tspan8	1.8562	48.9346	0	Gclc	3.29717	54.6554	0	Tspan1	2.03126	42.1684	0	Aldh1b1	2.35854	48.5159	0	Rpl8	1.19734	34.3883	1.90811e-256	Pgam2	4.01656	33.3494	1.00603e-241	Hdlbp
41	Lurap1l	3.56564	60.1155	0	Rps12	1.10946	39.6543	0	Ces2e	4.01031	89.0062	0	Rpl17	1.66812	61.377	0	Itm2c	3.29763	66.1499	0	Cox6a1	1.95606	76.7749	0	Gpa33	2.3263	48.858	0	Lgi3	7.38909	53.8281	0	Rps18	1.49943	41.7763	0	Mttp	3.22935	48.1911	0	Sqrdl	1.90219	34.327	1.53496e-255	Efhd1	3.64307	32.1816	3.92622e-225	Prss32
42	Slc28a3	5.087	57.7407	0	Rps7	0.999987	39.3916	0	Hsd17b11	3.02723	88.9417	0	Rps7	1.79725	61.2371	0	Tgm2	3.16936	65.9445	0	Vil1	2.95633	76.7555	0	Atp5a1	1.2763	48.3411	0	Cpm	4.5342	53.1763	0	Gpx2	2.42074	41.6787	0	2023-03-02	2.43854	47.8983	0	Atp5g3	1.16799	34.1014	3.40349e-252	Kl	3.65679	31.9717	3.30634e-222	Arf4
43	Cbs	4.07579	57.0773	0	Rpl12	1.1476	38.7194	0	Cdhr2	3.77962	88.9015	0	Hnrnpab	1.97887	61.1275	0	Cxcl17	5.35023	62.6989	0	Gpa33	3.12668	76.6084	0	Mgat4c	4.17137	48.2108	0	Chia1	7.4437	53.0333	0	Cdx1	2.68879	41.6433	0	Anpep	2.40835	47.7791	0	Ncl	1.43823	33.6338	2.5479e-245	Cox6c	1.21263	31.8036	6.98007e-220	Gm44985
44	Shisa5	2.30443	54.5185	0	Lgals9	1.35922	37.0646	3.72868e-298	Cdhr5	3.40093	88.4505	0	Top2a	3.34658	61.0148	0	Muc1	3.04585	62.5176	0	Maoa	3.50076	76.1854	0	Slc26a3	3.21417	47.8677	0	Kcnc3	5.99731	50.8836	0	Hsp90ab1	1.33211	41.3446	0	Vil1	2.1548	47.3635	0	Rps14	1.0421	33.2178	2.76163e-239	Hoxd8	3.89942	30.4162	3.68784e-201	Hmgcs2
45	Dsg2	1.96387	54.3663	0	Rpl13	0.900936	36.7869	1.0493e-293	Cideb	3.73465	85.7222	0	Rps12	1.86254	60.6194	0	Ifitm2	2.47204	62.5072	0	Slc25a20	3.70757	76.0818	0	Fa2h	4.01945	47.6559	0	mt-Nd2	1.0888	50.7215	0	Gsto1	1.65417	41.3056	0	Slc5a1	2.56238	47.2904	0	Atpif1	1.26305	32.6655	2.14757e-231	Tns1	2.29215	30.3687	1.54791e-200	Rnase4
46	Rhob	2.25187	54.0798	0	mt-Nd5	0.779272	35.5613	1.86362e-274	Myo15b	3.25244	85.0815	0	Rpl28	1.76196	60.5672	0	Klf4	2.42761	62.0512	0	Fam162a	3.62176	74.8472	0	S100a6	2.28588	47.4163	0	Acsl4	4.57149	50.3526	0	Rps2	1.43188	40.9021	0	Atpif1	1.72962	46.6475	0	Rps16	1.2098	32.2365	2.32556e-225	Clu	1.57109	29.7169	4.91168e-192	Atoh1
47	Alcam	2.94519	52.6124	0	Rps24	0.810919	34.3797	1.53135e-256	Reep6	3.67064	84.5851	0	Stmn1	2.79376	59.7099	0	Hsd17b11	2.20647	61.9534	0	Fa2h	5.28619	74.6947	0	Hsd11b2	2.48863	46.6592	0	Iqgap1	2.65671	50.2152	0	Gne	2.81108	40.8183	0	Ckmt1	2.08996	45.5054	0	Aldh1b1	1.67887	32.0107	3.23708e-222	Chchd10	1.39954	29.4572	1.05083e-188	Rap1gap
48	Tmem176a	2.23737	51.9292	0	Prdx1	0.819278	33.8626	7.06157e-249	Acsl5	3.89483	84.2846	0	Ccnd2	2.50458	59.6469	0	Dlx5	7.46123	60.6925	0	Epcam	2.13085	74.4723	0	Atp5g3	1.52448	46.4805	0	Alcam	3.25889	49.6673	0	Hexb	2.85772	40.3164	0	Txn1	1.7007	45.3024	0	Rpl4	1.13674	32.0101	3.24099e-222	Atp5b	0.82426	28.7423	1.11828e-179	Galnt12
49	Fgfr1	3.84045	51.3748	0	Ccnd2	1.82234	33.5383	3.92037e-244	Atp1a1	2.15483	84.1839	0	Banf1	2.17417	59.5716	0	Rdh10	4.59638	60.1625	0	Prss32	3.23806	72.8678	0	Calm1	1.48584	45.9821	0	Aqp5	3.5102	49.4471	0	Ppp1r1b	1.91134	40.2383	0	Car4	2.74755	44.3011	0	Cdx1	2.23513	32.0045	3.80962e-222	Idh2	1.75107	27.9982	1.61113e-170	Syngr2
50	Cbx6	3.30443	50.9614	0	Rpl28	0.812268	33.1696	8.35323e-239	Gna11	3.103	83.701	0	Hnf4a	2.32631	59.4777	0	Mpzl1	3.47016	59.7921	0	Sqrdl	3.20637	72.7487	0	Eif2s2	1.81267	45.5073	0	Mettl7a1	2.96934	49.3244	0	Rack1	1.41548	40.1639	0	Cideb	2.4317	43.6511	0	Epcam	1.13305	31.9598	1.5639e-221	Sostdc1	4.0032	26.8477	8.06695e-157	Slc12a2
51	Gstm1	1.79336	50.8197	0	Slc12a2	1.56587	32.927	2.51881e-235	Dgat1	3.81315	83.5261	0	Atp5a1	1.44673	59.1838	0	Npm1	2.01401	59.6037	0	Papss2	3.07417	71.7948	0	Aldoa	1.64506	45.4778	0	Tmem243	4.80213	48.6966	0	Clca3b	2.5478	39.7534	0	Cdh17	2.16435	43.5877	0	Rplp0	1.11656	31.5934	1.77167e-216	Slc25a4	2.07239	25.894	6.62581e-146	Gcnt3
52	Cat	1.92814	50.4038	0	Rpl39	0.857633	32.9185	3.29496e-235	Pls1	3.715	83.4083	0	Rps14	1.6083	58.5094	0	Phlda1	2.78335	58.6896	0	Myl12b	2.22062	71.3393	0	Myl12b	1.65318	45.0429	0	H2-Ab1	3.02704	48.138	0	Txn1	1.50762	39.4834	0	Slc25a5	1.46875	42.6738	0	Cox7b	1.24806	31.3793	1.48312e-213	Ndufa4	1.05609	25.6638	2.48275e-143	Rps8
53	Cadm1	3.92582	49.2314	0	Rpl14	0.868406	31.8994	6.98208e-221	Npc1l1	4.70966	83.3772	0	Rpl12	1.8633	58.4605	0	Tmprss11g	9.29787	58.5711	0	Chp1	3.3821	70.6805	0	Tgoln1	2.11233	44.8806	0	Atp11a	4.02358	48.105	0	Rpsa	1.36394	39.4483	0	Reg3b	3.12477	42.4986	0	Fam162a	2.00052	31.3743	1.70345e-213	Nudt4	1.76868	25.2355	1.33756e-138	Ly6e
54	Sorbs2	3.79954	48.6579	0	Eef2	0.636581	31.5798	1.74962e-216	Calm1	2.15705	83.3291	0	Rpl34	1.72072	58.1826	0	Tmem213	3.61168	58.3783	0	Mall	3.80462	70.5002	0	Hsd3b3	4.1939	43.9032	0	Tgoln1	2.26849	47.5367	0	Rplp1	1.4257	38.525	0	Coro2a	2.45083	42.3761	0	Rpl36a	1.12262	30.9041	3.87826e-207	Lpl	3.2532	25.0728	7.97593e-137	Tgoln1
55	Wwc1	2.83776	48.6398	0	Hspd1	1.40572	30.9242	1.38202e-207	Muc13	2.87524	82.3724	0	Rps24	1.64186	57.8669	0	Ptma	1.8133	58.299	0	Crip1	2.43923	70.4809	0	Sult1d1	2.61059	43.8807	0	Il33	5.31346	47.5073	0	AA467197	2.73984	38.2914	0	Cps1	2.60755	42.2559	0	Rpl14	1.14141	30.8767	8.921e-207	Fth1	0.754821	24.2752	2.74487e-128	Hpd
56	Ptms	1.30775	48.4982	0	Eif5a	0.875874	30.429	5.37324e-201	Plpp1	3.90358	82.3361	0	G3bp1	2.08313	57.56	0	Elf3	2.28436	56.3382	0	4931406C07Rik	3.06365	70.3827	0	Muc3	2.21905	43.6476	0	Nkd1	5.9846	46.9457	0	Krt19	1.57704	38.151	0	Ldha	1.67002	42.1575	0	Atp5b	0.991993	30.7892	1.30587e-205	Wnk4	3.20921	24.0287	1.04689e-125	Gpx2
57	Ephx1	3.87932	48.0729	0	Prap1	1.44444	28.7403	2.74085e-179	Spink1	3.84587	82.2029	0	Rpl36a	1.76309	57.5578	0	Ybx1	1.46806	54.7907	0	Eps8l3	3.23066	70.1102	0	Ms4a8a	2.46457	43.1726	0	Sfta2	7.05751	46.6473	0	Ybx1	1.18381	37.9667	0	mt-Nd1	0.914177	42.0094	0	Rps21	1.06702	30.4019	1.82339e-200	Atp5a1	0.593888	23.7078	2.16508e-122	Sypl
58	Hspg2	3.16291	47.8922	0	Hdgf	1.11068	28.6929	1.05094e-178	Tkfc	3.95147	82.1372	0	Phb2	2.14566	57.4908	0	Slc1a5	2.71458	54.2997	0	Atp2b1	3.39909	70.0821	0	Cox7b	1.61876	43.1347	0	Kcnj15	5.33302	46.3735	0	Rps3	1.21731	36.9702	1.22997e-296	mt-Nd4	0.858548	41.8892	0	Psmb1	1.02874	30.3245	1.88453e-199	S100a1	2.02768	23.4922	3.47766e-120	Tmprss2
59	Myl12a	1.65655	46.9581	0	Rpl8	0.696853	28.0335	1.34044e-170	Ano6	3.34244	79.4477	0	Eef1g	1.92944	57.4806	0	Anxa1	3.17911	53.6306	0	Saa1	6.92171	69.0311	0	Mpst	3.04452	43.0158	0	Cnn2	4.2667	45.7597	0	Klk1	1.77159	36.7563	3.23257e-293	Gsta1	2.87504	41.7999	0	Krt19	1.28436	30.2767	7.89332e-199	Cox7b	0.923468	23.216	2.1414e-117	Cmpk1
60	Id2	2.23985	46.6718	0	Ranbp1	1.48948	28.0072	2.75075e-170	Mdh2	2.54591	79.2631	0	Rpl4	1.65876	57.135	0	Slc39a4	2.80636	53.175	0	Sppl2a	3.53228	67.9617	0	Myo15b	2.08337	42.9698	0	Zdhhc3	3.05602	45.318	0	Gfpt1	1.87665	36.6012	9.46009e-291	Dhrs11	2.63201	41.591	0	Rpl12	1.17452	29.999	3.39248e-195	Tmem72	4.55877	22.4321	1.23704e-109	Rab2a
61	Slc27a1	3.29534	46.5528	0	Rps16	0.780273	27.3156	5.48285e-162	Ckmt1	2.90791	78.4749	0	Hdgf	1.95241	56.9983	0	F3	3.76459	52.9662	0	Eif2s2	2.32598	67.3627	0	Fth1	1.424	42.878	0	Malat1	2.28792	44.3086	0	Aldh2	1.67739	36.5867	1.58395e-290	Dbi	1.57577	41.3771	0	Rpl3	1.06451	29.6119	3.46631e-190	Fabp3	4.11413	22.2358	9.8224e-108	Hgfac
62	Gstt1	2.85523	45.6394	0	Rps11	0.812943	26.7031	8.06321e-155	Reg3b	4.53967	78.3565	0	Prdx1	1.67126	56.5192	0	Ifitm1	5.80273	52.2409	0	Gtpbp2	3.40877	67.3214	0	Plac8	1.86991	42.69	0	Sdc1	2.94835	43.6119	0	Rpl36a	1.30266	36.3775	3.23677e-287	Hadh	1.98672	40.983	0	Rpl26	1.0692	29.543	2.62774e-189	Ier3	1.43294	21.6063	9.48244e-102	Ttc39a
63	Rabac1	2.16368	45.0706	0	Rpl35	0.903276	26.5978	1.31783e-153	Muc3	3.05167	77.606	0	Rpl14	1.74962	56.3132	0	Pax8	3.88202	52.1267	0	Mgst3	2.61596	67.2446	0	Pigr	1.67722	40.984	0	Nupr1	2.19929	43.4645	0	Ptms	1.33143	36.3582	6.42506e-287	Reg1	3.36061	40.6257	0	Rps12	1.10836	29.32	1.84772e-186	Paqr5	2.60462	21.5408	3.89277e-101	Gale
64	Nfib	2.26569	44.6983	0	Top2a	2.08785	26.4998	1.76898e-152	Ccl25	3.65603	77.594	0	Rpl39	1.71552	56.3131	0	Il6st	3.37671	51.6894	0	Cdkn1a	3.02576	66.616	0	L1cam	2.33956	40.8892	0	Emp2	3.12088	43.2901	0	Rps4x	1.27668	36.1134	4.54633e-283	Klf5	1.69496	40.5039	0	Rpl23a	1.09467	29.2357	2.15108e-185	Gm28438	2.5415	21.492	1.1072e-100	Pdxdc1
65	Cd81	1.81869	44.3486	0	G3bp1	1.16053	25.7629	3.96749e-144	mt-Nd5	1.72889	77.4173	0	Txn1	1.81608	56.0631	0	Hspa5	1.7103	51.6387	0	Mgat4c	4.98183	66.4742	0	Epcam	1.41247	40.8262	0	Sparc	3.73564	42.7788	0	Trp53i11	3.19328	36.1078	5.47471e-283	Cyb5r3	1.7358	40.2904	0	Gstm1	1.3683	29.1964	6.69533e-185	Usp2	2.20432	20.7242	1.16841e-93	A4gnt
66	Pamr1	5.10236	44.0317	0	Lgals3bp	0.809817	25.7169	1.2864e-143	Enpep	4.13896	77.3714	0	Rps3a1	1.72887	55.3965	0	Rps7	1.55835	51.2078	0	Lgals4	2.65548	66.4679	0	Ociad2	2.3206	40.6567	0	Tmem50b	2.80398	41.359	0	Rpl28	1.25052	36.0638	2.64682e-282	Ak2	1.86085	39.9459	0	Ociad2	1.84391	29.1774	1.15178e-184	Atp4a	3.51027	20.3981	9.48501e-91	Tm9sf2
67	Mfge8	2.48513	43.9112	0	Hnrnpk	0.853295	25.5685	5.68082e-142	Abcc2	4.752	77.1989	0	Rps28	1.5485	55.2072	0	S100a11	1.83742	51.0325	0	Actn4	2.02174	65.8973	0	Klf4	1.88649	40.1651	0	Rgcc	5.10861	41.2642	0	Sema4g	2.13603	35.998	2.79513e-281	Ndufa4	1.56963	39.8806	0	Klf5	1.26889	29.098	1.15172e-183	Malat1	1.416	20.3799	1.36869e-90	Spdef
68	Selenow	2.09071	43.7258	0	Atpif1	0.753275	25.5019	3.10065e-141	Cyp3a11	7.40537	76.8475	0	Hspe1	2.21984	55.195	0	Esr1	5.3371	50.9306	0	Slc26a2	3.30078	65.7482	0	Cox6c	1.48012	40.1472	0	Etv5	5.13316	41.1508	0	Slc6a14	3.77369	35.9895	3.74538e-281	Uqcrc2	1.63764	39.7655	0	Rplp1	1.07349	28.919	2.02571e-181	Pcolce	3.27622	19.9722	5.03458e-87	Slc35a1
69	Cdc42ep1	3.56985	43.3567	0	Anxa4	0.730455	25.3526	1.36795e-139	Slc9a3r1	3.02629	76.0285	0	Rpl8	1.6547	54.9929	0	Sat1	2.1643	50.8532	0	Dsg2	2.5263	65.0851	0	Atpif1	1.48494	40.0313	0	Cebpa	3.38138	39.307	0	Rps5	1.2436	35.8147	1.97396e-278	Mgst3	1.8126	39.7547	0	Cox4i1	0.845364	28.7686	1.54038e-179	Cox4i1	0.437835	19.7686	2.86817e-85	Rack1
70	Mgst1	1.66619	42.4811	0	Tspan8	0.792124	25.3337	2.19044e-139	Creb3l3	4.74749	75.7031	0	Eef1b2	1.7678	54.4482	0	Ssbp3	2.0402	50.8078	0	Iqgap2	2.85812	65.069	0	Ces1g	4.07082	38.6851	0	Ank3	2.76928	39.1845	0	Gsdmc3	4.46875	35.8044	2.8184e-278	Uqcrc1	1.68516	39.3056	0	Rpl21	1.25671	28.6024	1.79741e-177	Atp5j	0.780917	19.2534	6.49445e-81	Cgref1
71	Sec62	1.67046	42.036	0	Rps3a1	0.68467	25.0495	2.75035e-136	Slc7a8	4.00868	75.3017	0	Atpif1	1.75121	54.2398	0	Elovl5	3.58849	50.7371	0	Mxd1	4.25962	64.7165	0	Chchd10	1.64944	38.6302	0	Cat	1.913	39.0744	0	Cela1	2.96656	35.7349	3.33542e-277	Ybx1	1.21717	39.2976	0	Rpl37	1.06525	28.5056	2.8226e-176	Slc16a7	3.47846	19.0061	7.24375e-79	Rps15a
72	Spns2	2.398	41.137	0	Pcbp2	0.8059	24.7775	2.35443e-133	Apoc3	5.72658	75.2798	0	Pa2g4	2.09462	54.2247	0	Bmyc	3.72229	49.717	0	Mep1a	4.20614	64.5487	0	Cox6b1	1.36548	38.6082	0	Acot7	3.31411	38.7649	0	Atp5a1	1.06579	35.5834	7.34042e-275	Fth1	1.31825	38.9094	0	Ces1g	3.49175	28.4857	4.92087e-176	Atp5g3	0.545546	18.255	8.60343e-73	Rps28
73	Kcnq1	2.19969	40.8861	0	Ncl	0.879379	24.7307	7.45299e-133	Gsta1	4.3667	75.05	0	Ncl	1.831	54.0671	0	Car2	2.18095	49.3963	0	Slc44a4	3.63783	64.5065	0	Emp1	2.70678	38.0105	0	Socs2	2.68803	38.6197	0	Rps24	1.22582	35.2983	1.7838e-270	Lad1	1.72753	38.7459	0	Eif5a	1.07265	28.3247	4.67072e-174	Lhx1	4.08508	18.0931	1.62646e-71	Sct
74	Cldn10	2.98443	40.841	0	Rps27	0.552181	24.7136	1.13149e-132	Clec2h	3.57614	74.5886	0	B4galnt1	1.98665	53.8218	0	Wfdc2	2.34397	49.3646	0	Misp	3.10615	64.4959	0	Lad1	1.69218	37.8588	0	Atp8a1	4.16263	38.5633	0	Rplp0	1.24215	34.8775	4.60445e-264	Lgals9	1.67509	38.3961	0	Papss2	1.49865	27.9946	5.08275e-170	Aldoa	0.663071	18.0403	4.21153e-71	Tspan13
75	Fth1	1.0077	40.3653	0	Stmn1	1.70988	24.5309	1.00399e-130	H2-Q2	4.07032	74.08	0	Cyc1	1.8877	53.7724	0	Prom1	2.62159	49.0782	0	Calm1	1.75903	64.0274	0	Lgals3bp	1.47956	37.7591	0	Selenbp1	2.09303	38.539	0	Rpl5	1.1966	34.8406	1.64724e-263	Bpnt1	2.65511	38.2646	0	Atp5k	1.27695	27.8689	1.68695e-168	Wfdc2	1.26994	17.6777	2.71036e-68	Car2
76	Sox4	2.29909	39.8827	0	Eef1b2	0.756003	24.4965	2.29173e-130	St3gal4	3.27691	73.9601	0	Pabpc1	1.7729	53.601	0	Bace2	3.52213	48.938	0	Tmigd1	5.51296	63.0984	0	Slc25a5	1.25969	37.6578	6.90641e-308	Epas1	2.67076	38.4129	0	Tcf7l1	2.88682	34.7341	6.64485e-262	Krt19	1.58116	38.2493	0	Hspa9	1.47711	27.741	5.86775e-167	Atp5g1	0.834539	17.5941	1.18042e-67	Slc35c1
77	Atp1b1	1.03375	39.8515	0	Eef1a1	0.605916	24.3168	1.83015e-128	Sult1b1	3.47204	73.8392	0	Vdr	2.13617	53.4818	0	Hspa1b	2.41611	48.8376	0	S100a6	2.66032	63.0689	0	Gna11	1.76815	37.1736	5.091e-300	Scnn1a	2.02903	38.1812	0	Rps7	1.2351	34.7213	1.02309e-261	Mgst1	1.81085	37.5438	4.91128e-306	Serbp1	1.09355	27.7336	7.12803e-167	Ndufa1	1.08119	17.5685	1.85029e-67	Cd24a
78	Clmn	2.36904	39.5872	0	Calm1	0.595358	24.0569	9.80949e-126	Arg2	3.72581	73.7311	0	Gpx1	1.75275	53.3569	0	Cyr61	3.04584	48.0669	0	Hmgcs2	2.94316	62.8961	0	Cox7a2	1.44047	37.0904	1.10541e-298	Tmem163	6.7649	38.028	0	Cd177	4.65628	34.6995	2.15798e-261	Sdhb	1.64447	37.1138	4.58765e-299	Rps5	0.99354	27.6769	3.3943e-166	P3h2	2.6601	17.4036	3.31164e-66	Mia3
79	Enc1	4.95343	39.1719	0	Lypd8	0.903897	23.7346	2.11604e-122	Sectm1b	3.93969	72.6554	0	Fkbp4	1.83725	53.0655	0	Rps27	1.3808	48.0354	0	Endod1	4.14876	62.769	0	Atp5b	1.17636	36.9361	3.31247e-296	Prnp	3.61383	37.7679	0	Rps21	1.21598	34.644	1.46278e-260	Cyc1	1.6261	36.8567	6.12897e-295	Cox5a	1.1855	27.4884	6.11513e-164	Mdh1	0.90201	17.2601	3.95629e-65	Epcam
80	1700011H14Rik	3.15815	38.8143	0	Pabpc1	0.793611	23.7323	2.22409e-122	Krt20	3.04782	72.3327	0	H2afz	2.25512	52.9214	0	Rpl36a	1.49279	47.5754	0	Higd1a	3.34245	62.1377	0	Fgfbp1	2.88282	36.9062	9.89246e-296	Tnfaip1	1.81356	37.679	0	Tpt1	1.06767	34.6339	2.0454e-260	Prpsap1	2.24799	36.56	3.28749e-290	Nans	1.66896	27.1218	1.3488e-159	Cox5b	0.849748	17.2302	6.58988e-65	Fxyd3
81	Wnt4	4.25333	38.7736	0	Smim24	1.05556	23.7135	3.45435e-122	Hadh	2.80361	72.3054	0	Rps21	1.57618	52.8138	0	Fkbp4	1.73153	47.207	0	H2-K1	2.0341	61.9032	0	Krt20	2.09614	36.3595	4.88368e-287	Errfi1	2.5124	36.877	2.13496e-295	Cldn7	1.36008	34.4703	5.79455e-258	Khk	2.77199	36.4842	5.18662e-289	Rpl31	0.997056	27.068	5.73506e-159	Tfap2b	3.07838	17.1982	1.13803e-64	Cox6a1
82	Vegfa	2.26085	38.6798	0	Ccl25	1.54322	23.6416	1.88883e-121	mt-Nd1	1.16246	72.0606	0	Hnrnpa2b1	1.70717	52.2057	0	Aqp5	2.85499	46.7621	0	Spint2	1.87437	61.575	0	Mvp	2.09454	36.3392	1.00876e-286	Selenop	1.85942	36.5477	3.81052e-290	Rps11	1.33428	34.3963	7.34813e-257	Abcc2	3.01285	36.128	2.13621e-283	Hnrnpab	1.11033	26.9188	3.2052e-157	Mfsd4a	1.75534	17.1352	3.31698e-64	Xbp1
83	Tgm2	1.91825	38.5087	0	Ndufa4	0.765008	23.5769	8.62015e-121	Atp1b1	1.9208	71.584	0	Ybx3	1.92609	52.1723	0	Hspa4	2.04759	46.5986	0	Ces2e	3.06294	61.5489	0	Muc13	1.60341	36.2653	1.46031e-285	Gm44250	3.15506	36.4104	5.67614e-288	Rps16	1.2934	34.3815	1.20737e-256	Crip1	1.48273	35.8314	9.1871e-279	Rps3a1	1.01473	26.8861	7.63192e-157	Sdc4	0.967499	16.8565	3.76012e-62	Rps26
84	Ctnnb1	1.21421	38.0095	0	Rpl35a	0.687991	23.504	4.77957e-120	Rfk	2.62951	71.3738	0	Ccna2	3.20641	52.1485	0	Cp	2.54013	46.5939	0	Mpst	3.67116	61.5438	0	Cdhr5	1.75752	36.0552	2.89124e-282	Ces1d	2.45573	35.724	3.20404e-277	Hao2	3.59777	34.0556	8.39081e-252	Ces2g	2.63425	35.8066	2.20503e-278	Cox7c	1.09247	26.6929	1.34689e-154	Pvalb	4.27995	16.3161	2.91153e-58	Calr
85	Plxnb1	3.87823	38.006	0	Serbp1	0.69922	23.2209	3.58378e-117	2023-03-02	2.92556	70.6045	0	Gm45912	3.45077	51.7443	0	Rpl6	1.52062	46.3513	0	Slc9a3r1	2.66701	61.4231	0	Uqcrfs1	1.58601	35.9673	6.79745e-281	Spry1	2.90884	35.6304	8.8839e-276	Mfsd4a	2.46133	33.8659	5.24045e-249	Mtch2	1.9351	35.7921	3.66258e-278	Rpl18	1.03434	26.5571	4.87691e-153	Cyfip2	3.00932	16.2189	1.3985e-57	Pmm2
86	Tmsb10	1.38008	37.8147	0	Hspa8	0.517121	23.1113	4.51735e-116	Adh1	2.93133	69.4372	0	Rplp0	1.59176	51.5634	0	Ppp1r15a	2.69807	46.3163	0	Oasl2	3.84297	60.517	0	Ldha	1.42309	35.6645	3.47057e-276	Anxa6	2.05749	35.2773	2.41391e-270	Ceacam10	4.25119	33.5839	7.04299e-245	Enpep	2.51831	35.7065	7.66021e-277	Hint1	1.37876	26.4878	3.03497e-152	Phyh	0.9146	16.1999	1.89851e-57	Snord118
87	Tspan7	2.45003	37.6696	2.50323e-308	Rpl9	0.577966	23.1104	4.58516e-116	Cat	2.64985	69.2327	0	Atp5g1	1.75009	50.8504	0	Ctsh	2.06193	46.0084	0	Nudt4	2.84679	60.2331	0	Slc25a20	2.21047	35.6422	7.62722e-276	Icam1	3.69	35.1826	6.69283e-269	Cox6a1	1.08798	33.5562	1.76822e-244	Sema4g	2.05609	35.5343	3.51458e-274	Rpl7a	1.03346	26.3907	3.93647e-151	Cwh43	3.42218	16.1553	3.88522e-57	Actn1
88	Laptm4b	2.03666	37.3785	1.38692e-303	Rpl32	0.615151	22.9166	3.92443e-114	mt-Nd4	1.05985	67.9716	0	Ak2	1.85747	50.8405	0	Tex2	4.30577	45.4679	0	Hnf4a	2.63163	60.1433	0	Txn1	1.35971	35.5943	4.16006e-275	Ppp1r14c	6.54358	35.0981	1.29842e-267	Rpl18a	1.19628	33.2106	1.79137e-239	Atp5g1	1.50934	35.4825	2.19249e-273	Rpl18a	0.972742	26.3669	7.30723e-151	Trabd2b	3.49211	16.0211	3.33891e-56	Rpl7a
89	Fbxo31	3.826	37.1884	1.64399e-300	mt-Co1	0.511471	22.8772	9.65188e-114	B2m	2.21809	67.3212	0	Rpl32	1.60023	50.7766	0	Bcl9	3.3658	45.3336	0	Tns4	4.05588	60.1315	0	Acads	2.49507	35.287	2.22281e-270	Ptgs1	3.94799	35.0183	2.11705e-266	Rpl39	1.19692	32.8056	1.14822e-233	Myo15b	1.67309	35.3975	4.41504e-272	Ppia	1.26161	26.3529	1.04448e-150	Aebp1	2.6243	15.7585	2.13351e-54	Sult1a1
90	Sh3bgrl3	1.74276	37.148	7.3515e-300	Cdca7	2.23351	22.8235	3.26324e-113	Mme	3.91727	66.7367	0	Tspan8	1.7458	50.7592	0	Calr	1.37923	44.9045	0	Gpi1	2.33132	60.0789	0	mt-Nd1	0.761821	35.2259	1.89998e-269	Taok3	1.99667	34.9815	7.60488e-266	Ppa1	1.95613	32.6541	1.62141e-231	Maoa	1.91927	35.3912	5.45569e-272	Rps7	0.947793	26.2962	4.61099e-150	Cox7a2	0.676122	15.71	4.55109e-54	Capns1
91	Flna	2.68201	37.0473	3.06861e-298	Rpl37a	0.584415	22.7751	9.79651e-113	Slc25a5	1.8062	66.6843	0	Uqcrc1	1.75139	50.46	0	Rpl17	1.30555	44.5185	0	Prr13	2.34608	59.8208	0	Rfk	1.64768	35.2029	4.22457e-269	Itih4	7.44447	34.7535	2.15415e-262	Ybx3	1.58595	32.312	1.0874e-226	Serpinb1a	1.85522	35.3549	1.95605e-271	Mki67	2.57327	26.2007	5.62292e-149	1700011H14Rik	2.21328	15.6321	1.52677e-53	Sec61b
92	Rps18	1.0195	36.9763	4.2143e-297	Rpl4	0.536984	22.7112	4.17817e-112	Gpd1	3.67696	66.4495	0	Rpl35a	1.64235	50.3609	0	Rpl27	1.46692	44.4584	0	Ldha	2.01994	59.6134	0	Atp5o	1.45123	34.8823	3.19182e-264	Slc26a9	6.30216	34.7143	8.3452e-262	St3gal6	2.46349	32.1716	1e-224	Cda	2.62893	35.2547	6.66707e-270	Top2a	2.20083	26.1372	2.94418e-148	Acss1	1.75574	15.3111	2.16309e-51	Qsox1
93	Csrp1	2.07551	36.6509	6.74206e-292	Rpl18a	0.583611	22.6181	3.42091e-111	Sec14l2	4.45614	66.2306	0	Rps11	1.65501	50.2805	0	Jun	1.72146	44.4285	0	Cyp3a13	3.19206	59.0114	0	Vil1	1.58026	34.5235	8.17332e-259	RP24-381P6.1	7.12705	34.5385	3.60465e-259	Rpl32	1.19774	32.1608	1.39926e-224	Atp5o	1.47922	35.0179	2.72669e-266	Rplp2	1.16726	25.8115	1.39387e-144	Ndufb9	0.706739	14.8181	3.54986e-48	S100a6
94	Ubc	0.979013	36.4174	3.36472e-288	Rpl31	0.572989	22.4751	8.56765e-110	Cyp3a25	5.96865	66.185	0	Tm4sf5	2.00369	50.2684	0	mt-Rnr1	1.27754	43.9315	0	Sult1b1	3.06584	58.8749	0	Cyc1	1.49024	33.7745	1.05797e-247	Aox3	6.04025	34.3441	2.91545e-256	Epcam	1.15546	31.695	4.00176e-218	Ms4a10	2.73617	34.9799	1.02235e-265	Atp5a1	0.760638	25.8039	1.68023e-144	Uroc1	4.39831	14.7167	1.58125e-47	mt-Nd1
95	Prox1	6.0258	36.3048	1.99857e-286	Hnrnpab	0.736846	22.3622	1.07029e-108	Fth1	1.77865	64.2089	0	Aldob	1.90075	50.0311	0	Serbp1	1.45449	43.6178	0	Cdh17	2.5115	58.242	0	Cox5b	1.43092	33.451	5.53407e-243	Rbpjl	6.07619	34.0639	4.19572e-252	Rpl17	1.06105	31.4336	1.53314e-214	Creb3l3	2.98094	34.7803	1.07441e-262	Rps13	0.953414	25.8026	1.71939e-144	Usmg5	0.673449	14.5911	9.90856e-47	Mgat4b
96	Tstd1	2.1748	36.0837	5.96525e-283	H2afv	1.28933	21.6804	3.54393e-102	Phyh	2.33653	63.5492	0	Ube2c	3.17868	49.5292	0	Adi1	2.14754	43.4577	0	S100a10	2.21434	57.8669	0	Klf5	1.3881	33.0044	1.52695e-236	Col6a1	4.28928	33.7995	3.28886e-248	Tax1bp1	1.60422	31.376	9.26282e-214	Myo1a	2.04655	34.7106	1.19794e-261	Npm1	1.07439	25.6932	2.86262e-143	Mpc2	1.37071	14.5218	2.70329e-46	St6galnac6
97	Map1lc3b	1.67303	35.8178	8.41551e-279	Rpl6	0.621202	21.6022	1.90388e-101	Slc15a1	5.0183	63.0138	0	Rpl6	1.6129	49.5229	0	Armc10	2.8311	43.3868	0	Slc13a2	4.1378	57.8266	0	Ahcyl2	2.11899	32.934	1.54402e-235	Gprc5a	3.01773	33.7033	8.33299e-247	L1cam	1.86942	31.3511	2.00938e-213	Slc7a8	2.44968	34.6349	1.64035e-260	Ugdh	1.60334	25.605	2.7327e-142	Cox8a	0.63921	14.3045	6.14938e-45	Muc3a
98	St3gal4	1.68345	35.7178	2.98267e-277	Banf1	1.02671	21.3871	1.91686e-99	Cgref1	3.61584	62.6022	0	Ndufa4	1.64155	49.4114	0	Colgalt1	2.50235	43.3806	0	Ms4a8a	2.86853	57.5945	0	B2m	1.31843	32.8147	7.74756e-234	Tspan11	7.14698	33.5809	5.10184e-245	Camk1d	2.40124	30.9439	6.4833e-208	Gsto1	1.41925	34.6131	3.45873e-260	Rpl34	0.907846	25.5567	9.31934e-142	Ctsd	1.00768	14.2396	1.54848e-44	Cldn15
99	Rhou	2.26439	35.4042	2.0778e-272	Txn1	0.648735	21.2657	2.51716e-98	Reg3g	3.31867	62.3181	0	Eef1a1	1.55048	49.1738	0	Sox9	2.1446	43.3162	0	Prr15l	2.89666	57.4051	0	Sri	1.53956	32.6247	3.87417e-231	Soat1	3.71899	33.1325	1.56223e-238	Lad1	1.39925	30.3371	7.79485e-200	Cox4i1	0.968555	34.3798	1.07987e-256	Atp5g1	1.13372	25.5512	1.06445e-141	Ckb	2.48639	14.2188	2.07844e-44	Atp2a3
[truncated: 139 more columns]

## Sheet: Peripheral_Tcell
	0_n	0_l	0_s	0_p	1_n	1_l	1_s	1_p	2_n	2_l	2_s	2_p	3_n	3_l	3_s	3_p	4_n	4_l	4_s	4_p	5_n	5_l	5_s	5_p	6_n	6_l	6_s	6_p	7_n	7_l	7_s	7_p	8_n	8_l	8_s	8_p	9_n	9_l	9_s	9_p	10_n	10_l	10_s	10_p	11_n	11_l	11_s	11_p
0	Cdkn2a	3.31966	121.846	0	mt-Cytb	0.577297	122.277	0	mt-Nd4	0.529024	96.2366	0	Cpox	4.04308	142.133	0	Sell	2.78049	82.3564	0	Ccl5	4.08348	134.34	0	Ndufa1	2.54336	77.3069	0	Cpox	3.7508	118.718	0	Ctla4	4.4791	60.1404	0	Rgs1	4.20179	97.7694	0	Junb	2.22622	63.2903	0	Rnf213	4.06923	55.2981	0
1	Snrpf	2.60982	112.518	0	mt-Nd4	0.602888	120.445	0	mt-Cytb	0.493521	94.9828	0	Cldnd1	3.36304	107.019	0	Dgka	2.43722	77.4462	0	Ly6c2	2.39277	65.6358	0	Hmgn1	2.4501	74.8576	0	Cldnd1	3.41744	103.187	0	Foxp3	5.77645	59.9879	0	Jun	3.59871	93.5771	0	Maf	2.83663	49.5713	0	Stat1	2.81823	45.7491	0
2	Ddit4	2.85611	112.167	0	mt-Nd2	0.851564	117.237	0	mt-Nd1	0.479304	92.3075	0	Myc	2.84657	98.0347	0	B4galnt1	2.38972	75.5604	0	Il2rb	2.46403	59.846	0	Ctnnb1	2.23224	67.9267	0	Myc	2.742	85.4245	0	Cd4	3.07866	55.3958	0	Klrg1	4.17672	88.6364	0	Tmem176a	5.07934	48.4115	0	Slfn1	3.57262	42.4851	0
3	Swi5	2.697	110.335	0	mt-Nd1	0.537218	115.624	0	Rplp1	1.19754	89.3045	0	Prdx1	2.16285	96.0557	0	Cd8b1	2.64774	65.8815	0	Nkg7	2.13838	59.7504	0	Impdh2	2.27277	67.7966	0	Gata3	2.58743	79.1906	0	Fyb	1.57767	52.6169	0	Fgl2	3.67054	87.4449	0	Tmem176b	4.75242	48.3262	0	Ifi213	3.05488	41.3994	0
4	Ppia	1.87575	100.328	0	Rpl12	1.04321	105.884	0	mt-Nd2	0.714995	86.1759	0	Cox6a1	1.99738	86.77	0	Actn1	2.394	64.6118	0	H2-Q7	1.34304	58.4274	0	Rbbp7	2.03888	66.5874	0	Psmc1	2.5677	77.2875	0	Zfp36l1	1.93918	51.5847	0	Rgs2	3.30589	85.2548	0	Zfp36l1	2.16144	47.597	0	Ifi208	3.5047	39.2771	0
5	Rpl36	2.00376	97.9764	0	mt-Co1	1.22897	93.9434	0	Vps37b	2.61499	82.2974	0	Eif4h	2.1502	84.712	0	Gramd1a	1.98416	63.2804	0	Ms4a4b	1.3321	53.2148	0	Plac8	2.2041	66.2944	0	Top2a	2.4755	75.9862	0	Cd5	2.1794	46.5925	0	Ifng	4.8701	82.7013	0	Tnfaip3	2.22913	42.0372	0	Ifit1	6.08642	39.1058	0
6	Fus	1.9369	97.5019	0	Rps5	0.658394	91.3449	0	Sell	2.33161	76.0306	0	Lgals1	2.24276	83.722	0	Txnip	1.87979	60.0571	0	H2-K1	0.83518	52.4997	0	Hspe1	1.95727	66.089	0	Lsm2	2.74049	75.9386	0	mt-Cytb	0.28625	44.3403	0	Nr4a1	2.7129	81.9887	0	Il7r	2.12046	41.4211	0	Ifit3	5.99136	39.0098	0
7	Mif	2.28564	93.7081	0	Rplp0	0.554107	87.702	0	Junb	1.90651	75.1863	0	Top2a	2.4501	83.6218	0	Rps15a-ps6	1.93514	59.263	0	Ctsw	1.96582	49.9471	0	Nme1	1.85326	65.4845	0	Ncaph	3.20851	73.3746	0	mt-Rnr2	1.02306	44.1263	0	Itgb7	2.72969	81.8678	0	Pim1	1.93586	39.8879	0	Ifi203	3.12368	38.8523	0
8	Hspe1	2.15706	93.3743	0	Rps15	0.769548	83.7272	0	Rpl36a	0.892364	73.5122	0	Lsm2	2.87239	82.1899	0	Cd27	1.91578	58.4746	0	Cd8a	2.12018	48.6677	0	Snrpg	1.96449	64.6958	0	Bak1	2.57241	70.5452	0	mt-Nd4	0.305048	43.6767	0	Cox6c	2.41014	81.851	0	Rora	2.97998	39.5063	0	Zbp1	3.90626	38.6723	0
9	Cnbp	1.89066	91.0685	0	Rpl8	0.491055	83.5583	0	Rps27	0.862645	72.7621	0	Psme3	2.29572	80.5426	0	Aes	1.72207	58.4667	0	B2m	0.697234	42.5934	0	Snrpd3	1.87638	63.9591	0	Ccna2	2.86703	69.7087	0	Maf	2.24447	43.6251	0	Gzma	2.79745	81.5542	0	Icos	1.7291	38.97	0	Ifi209	3.30468	37.2576	1.59828e-300
10	Nme1	1.8668	89.5014	0	Rps3a1	0.599516	83.2832	0	Rpl39	0.960594	72.5249	0	Polr2a	2.17473	80.5033	0	Tcf7	1.7317	57.2269	0	H2-Q6	1.32673	41.346	0	Romo1	2.66426	63.5657	0	Psme3	2.22101	69.4992	0	Junb	1.29209	43.0172	0	Hnrnpa1	2.59189	81.148	0	Nfkbid	2.23873	38.9295	0	Ifi47	2.76587	36.8296	1.12785e-293
11	Gm11478	2.07964	86.6876	0	Rpl9	0.623261	81.5276	0	Rps14	0.670053	71.89	0	Psmc1	2.46004	78.0862	0	Limd2	1.53361	56.8379	0	Rps15a	0.502892	41.1582	0	Acly	2.37012	62.538	0	Gsto1	2.88702	67.6368	0	Tnfrsf4	5.12873	42.8674	0	Hmgb2	2.55896	80.2055	0	Il2rg	0.963944	38.727	0	Usp18	5.13878	36.6069	3.70392e-290
12	Rplp2	1.62364	84.9045	0	mt-Nd5	0.810836	79.628	0	Rps15a	0.822286	70.5385	0	Psmb6	2.02571	77.4765	0	Arhgef1	1.68665	56.5163	0	Rps21	0.449495	40.5844	0	Snrpf	1.88387	62.3776	0	Prpf38a	2.61903	66.7251	0	Trac	1.33106	42.2883	0	Arg1	3.79963	77.1366	0	Nr4a1	1.66517	38.1714	0	Slfn5	5.00411	35.8877	7.31195e-279
13	Rpl15	2.00014	84.2747	0	Eef1a1	0.718984	79.1945	0	Rpl4	0.566795	69.9824	0	G3bp1	1.75543	75.7251	0	Gm10275	1.85248	55.5449	0	Tpt1	0.298212	38.1318	0	Icos	2.01485	62.1636	0	Lgals1	2.13706	66.5526	0	Il2rg	0.821488	41.0377	0	Stmn1	2.37667	76.1086	0	Furin	3.93057	37.5693	8.52329e-306	Sp100	1.88161	35.7328	1.75294e-276
14	Cox7a2	2.11465	81.7515	0	Rpl31	0.773042	79.1662	0	Fyb	1.71788	68.0448	0	Ranbp1	2.0301	73.8975	0	Als2cl	2.59166	54.5422	0	Thy1	0.853595	37.9583	0	Chchd2	1.78465	61.8566	0	Khsrp	2.26878	66.1498	0	mt-Nd1	0.223531	38.3069	0	Lgals1	2.39083	75.8458	0	Nfkbia	1.39149	37.019	6.30597e-297	Lgals3bp	2.19031	35.0517	4.90738e-266
15	Snrpg	2.00072	80.2436	0	Arhgdib	1.05722	78.6746	0	Rps16	0.685063	67.962	0	Ldha	1.6526	73.6066	0	Cd8a	2.24538	54.3177	0	Rps18	0.317263	37.6691	1.99177e-307	Hspd1	1.80196	61.6718	0	Psmb6	2.05539	66.1371	0	Itgal	1.23845	37.7756	0	Ccl5	2.65547	73.7557	0	Gpr132	1.997	36.1937	8.06438e-284	Mndal	2.42128	34.8208	1.47395e-262
16	Cd3d	2.11839	79.8328	0	Rpl28	0.560475	77.7031	0	Satb1	1.97848	66.567	0	Prpf8	1.90864	73.366	0	Lck	1.53564	54.3129	0	Ahnak	2.09697	37.6484	4.09631e-307	Cdkn2a	2.06767	61.4708	0	Eif4h	2.05777	65.7981	0	Icos	1.39358	37.695	0	Ran	2.05161	73.441	0	Fosl2	2.29793	35.6206	6.73459e-275	Ifi206	3.08206	33.601	1.91343e-244
17	Snhg6	3.75347	77.7979	0	Gm11361	1.25041	77.4607	0	mt-Nd5	0.802989	66.4004	0	Runx3	1.97807	70.8082	0	Gm9843	1.66079	53.9671	0	H2-D1	0.447773	37.2533	1.04161e-300	Cd163l1	4.71355	60.1237	0	Ybx3	2.25331	64.8187	0	Shisa5	0.710433	36.6883	8.01338e-292	Ndufb9	2.37762	73.1246	0	Serinc3	1.56705	35.6183	6.95047e-275	Samhd1	1.76038	31.4564	3.82028e-214
18	Ybx1	1.35188	76.0382	0	Il2rg	0.992295	77.3038	0	Rpl18a	0.651392	66.3058	0	Ywhae	1.81384	70.3077	0	Arl4c	1.51308	53.8943	0	mt-Nd4	0.122286	36.2016	6.06512e-284	Psma4	2.13923	59.7567	0	E2f8	3.18933	64.3938	0	Gnai2	0.773227	36.5986	2.07607e-290	Lmnb1	2.38844	71.1818	0	mt-Rnr2	0.973982	35.6062	1.02262e-274	Irf7	3.87402	30.8004	2.73121e-205
19	Icos	2.07468	75.1767	0	Rps3	0.37531	76.8811	0	Tpt1	0.490525	66.0284	0	E2f8	3.52728	69.7283	0	Gm11361	1.38656	53.8424	0	Rpl17	0.294103	36.0025	7.6673e-281	Bcl2a1b	3.01144	59.6168	0	Ywhae	1.9814	63.7417	0	Pim1	1.43967	34.6371	3.6757e-260	S100a4	3.78128	71.1146	0	S100a11	1.50109	34.4445	4.53786e-257	Igtp	2.73334	30.0466	2.41929e-195
20	Snrpd3	1.74717	75.1095	0	Rpl34	0.574121	76.7364	0	Rps13	0.548921	65.4554	0	Gzma	2.17343	69.5625	0	Slfn1	2.43573	52.9191	0	Cd8b1	1.654	35.9747	1.9838e-280	C1qbp	1.83233	58.3336	0	Psmd11	2.05228	63.1766	0	Cd3e	1.1269	34.5568	5.7958e-259	Hspd1	2.03112	67.9278	0	Btg2	1.74289	34.1913	2.60751e-253	Shisa5	1.22171	29.7828	6.22076e-192
21	Rpl27a	1.70918	75.0349	0	Rpl26	0.583715	76.557	0	Rps18	0.559304	65.0609	0	Psmd11	2.02553	68.5232	0	Klf2	1.79094	52.5798	0	Ctla2a	3.2786	35.5826	2.26677e-274	Ikzf2	2.0814	57.8817	0	Dpy30	2.22484	62.568	0	Cd27	1.16843	32.9035	8.51523e-235	U2af1	2.15373	65.6173	0	Capg	3.04674	34.0516	2.95872e-251	Slfn8	3.46592	29.7782	6.82194e-192
22	Gm9794	1.88013	73.3983	0	Sell	2.18969	76.0614	0	Rps19	0.58763	64.7401	0	Psmb2	1.96802	67.3412	0	Slc44a2	2.0672	52.4109	0	Rps27	0.364302	35.1116	3.59336e-267	Hnrnph1	1.78404	57.8586	0	Arg1	3.0465	62.3401	0	Pou2f2	2.70535	32.8553	4.07835e-234	Pdap1	2.12647	65.5924	0	Id2	1.50389	33.6089	9.22537e-245	Parp14	3.24313	29.3096	6.81386e-186
23	Rpl36al	1.68039	72.9605	0	Rpl18	0.674757	75.5163	0	Rps28	0.60583	64.5511	0	Hdgf	1.76141	66.4457	0	H2-Q7	1.59603	51.6486	0	Rps4x	0.257915	34.8393	4.76056e-263	Sec61b	1.70002	57.3294	0	Cox6a1	1.92824	60.7995	0	Rac2	0.582534	32.0698	4.39949e-223	Nop58	2.0382	63.3831	0	S100a4	2.68761	33.0185	3.15294e-236	Isg20	4.5104	29.1239	1.49127e-183
24	Sub1	1.43669	72.6528	0	Fau	1.00883	74.996	0	Rps7	0.495393	64.465	0	Khsrp	2.18229	65.7794	0	Rasal3	1.74209	51.5606	0	mt-Nd1	0.0618012	34.7521	9.56842e-262	Gas5	1.70946	57.3098	0	Kmt5a	2.23678	60.6634	0	Kmt2e	0.910312	31.9952	4.62308e-222	Tcp1	2.0778	63.246	0	Cd44	2.01595	32.0689	7.72435e-223	Isg15	3.54028	28.8466	4.47423e-180
25	Ncl	1.21504	72.2048	0	Rpl35a	0.966962	73.7353	0	Rps15a-ps7	1.79506	63.6184	0	Ybx3	2.17613	65.7195	0	Lsp1	1.78437	51.3822	0	Eef2	0.185789	34.6976	6.13324e-261	5830411N06Rik	4.1897	57.2258	0	Psmb2	1.97439	60.5822	0	Ucp2	0.933951	31.7526	9.76953e-219	Eno1	2.2095	62.9948	0	Vps37b	1.52691	31.4961	5.62356e-215	Sell	2.01455	28.5137	6.10639e-176
26	U2af1	1.82415	70.6178	0	B4galnt1	1.95415	73.0164	0	Rpl17	0.54879	63.4199	0	Capzb	1.50839	65.0573	0	Ccr7	2.25427	50.3401	0	Txnip	0.969574	33.7028	3.51478e-246	Cd3d	1.83816	56.9541	0	2024-09-11	2.29037	60.5556	0	Ifi27l2a	1.80167	31.4238	3.08799e-214	Mcm3	2.25788	62.8165	0	Dusp1	1.78368	31.3366	8.23041e-213	Oasl2	4.9177	28.2025	4.03995e-172
27	Ccr9	3.18719	70.5251	0	Dgka	1.86611	72.7178	0	Saraf	1.55899	63.2945	0	Srm	2.23372	64.9505	0	Cd3e	1.61655	50.0931	0	Selplg	1.03722	33.5564	4.68555e-244	Slc25a5	1.6181	56.8159	0	Lbr	2.02248	60.3501	0	Izumo1r	2.01941	29.8181	6.57321e-193	Nudc	2.23985	62.7512	0	Jund	1.43945	29.8411	5.33963e-193	Gm8995	2.12081	27.6318	3.30489e-165
28	Snrnp70	1.51752	70.3535	0	Coro1a	0.403639	70.3207	0	Rps24	0.545387	63.2912	0	Bak1	2.34124	63.732	0	Trac	1.60449	49.8914	0	Rps14	0.193377	32.2049	8.86815e-225	Ran	1.64005	56.5059	0	Prpf8	1.94045	60.311	0	Srgn	0.991555	29.7218	1.11583e-191	Ebna1bp2	2.22417	62.4533	0	Zfp36	1.66067	29.8327	6.69731e-193	Oas2	4.99039	27.5164	7.71486e-164
29	Hnrnpd	1.67666	68.9049	0	Rac2	0.842921	68.8908	0	Rps4x	0.531686	62.7733	0	Prpf38a	2.5476	63.5447	0	Rps13-ps2	1.71171	49.3515	0	Gimap4	0.875955	32.1005	2.47951e-223	Ppib	1.78393	56.3828	0	Pclaf	2.06193	60.0479	0	Fmnl1	0.826811	29.5128	5.33114e-189	Cpox	2.26712	62.3156	0	Fosb	2.67203	29.3948	2.78746e-187	H2-K1	1.01568	27.4514	4.46375e-163
30	Nap1l1	1.59717	68.5886	0	Rpl23a	0.368287	68.6987	0	Kmt2e	1.42519	60.3205	0	Ncaph	2.93796	63.4612	0	Gimap3	1.49377	48.3072	0	mt-Rnr2	0.615003	32.0411	1.62265e-222	Cwc15	1.87215	56.2365	0	Ranbp1	1.92532	60.0209	0	mt-Nd2	0.276163	29.4384	4.73765e-188	Slc38a2	2.11822	61.3828	0	mt-Nd4	0.222927	29.1143	9.87035e-184	Ifi27l2a	2.60162	27.2069	3.47448e-160
31	Lsm7	2.43948	68.5365	0	Rack1	0.303228	67.817	0	Tmsb10	0.533586	59.1819	0	Six3	3.98207	62.1879	0	Gm10073	1.54763	48.2972	0	Shisa5	0.552681	31.8679	4.02534e-220	Arpp19	1.8641	56.1487	0	Ankrd13a	2.03759	59.9005	0	H2-D1	0.401248	29.1422	2.68977e-184	Cldnd1	2.32535	61.1402	0	mt-Nd1	0.200911	29.0246	1.29124e-182	Il2rg	1.11545	27.0623	1.71411e-158
32	Anapc5	1.70764	67.6201	0	H2-Q7	1.16085	67.2406	0	Rps29	0.715308	58.3472	0	Tpst2	1.94279	61.9997	0	Gm26384	2.07192	47.6567	0	Rpl13	0.144492	31.8	3.41489e-219	Cct2	1.72904	55.948	0	Lgals3bp	1.97955	59.6941	0	Capg	2.42508	29.0453	4.42276e-183	Tbx21	2.98196	61.0813	0	Ppp1r15a	1.7859	28.626	1.2279e-177	Rtp4	3.67184	26.6584	8.68065e-154
33	Tcrg-C2	3.42881	67.0562	0	Rpl32	0.331815	66.1403	0	Rps20	0.58164	58.2672	0	Gata3	1.96867	61.9559	0	Macf1	1.73945	47.5172	0	Bin2	0.386727	31.6781	1.5968e-217	Eif3d	1.82132	55.6455	0	Runx3	1.91103	58.9318	0	Il2ra	3.64339	28.6936	1.09427e-178	Hspa1a	3.29729	60.8124	0	Dgat1	2.93962	28.436	2.69359e-175	Gbp7	2.54496	26.6461	1.17112e-153
34	Ndufb6	2.03169	66.5374	0	Pfn1	0.306574	65.713	0	Rps5	0.398865	57.8555	0	Ran	1.48462	61.2468	0	Arhgap45	1.3889	47.5112	0	Ptprc	0.532253	31.0377	8.36712e-209	Scd2	2.72356	55.3345	0	Hdgf	1.87503	58.9196	0	Jund	1.12191	27.8023	8.96254e-168	Calm2	1.86595	60.7928	0	mt-Cytb	0.19005	28.0612	1.06062e-170	Bst2	2.70685	26.3101	8.40836e-150
35	Wdr89	1.93162	66.423	0	Rpl3	0.234611	65.69	0	Il2rg	0.862017	57.7919	0	Ccna2	2.59229	60.6299	0	Cnn2	1.32325	47.4391	0	Gramd3	1.40388	30.8024	1.16204e-205	Clta	1.79534	54.9772	0	Tpst2	1.97512	58.8865	0	Tgif1	1.44292	26.9158	2.84507e-157	Dnaja1	1.86275	60.7001	0	Lmo4	1.95412	28.0359	2.01355e-170	Ly6e	0.997584	25.9289	1.74978e-145
36	Atp5k	1.76957	66.3371	0	Rpl10	1.11701	65.6012	0	Rpl5	0.349173	57.7194	0	Lgals3bp	1.81509	60.1303	0	Selplg	1.50737	47.0794	0	AW112010	1.18198	29.6972	3.60666e-191	Atp5k	1.73834	54.7857	0	Apobec3	1.90385	58.1922	0	Lsp1	1.06175	26.6259	6.43469e-154	Tuba1b	1.75361	60.564	0	H2-D1	0.495434	27.9641	1.48094e-169	Helz2	2.95393	25.4976	1.13403e-140
37	Ewsr1	1.47003	66.3085	0	Rps9	0.355962	63.6751	0	Rps26	0.543967	57.2161	0	P4hb	1.56708	59.8232	0	Fam78a	1.96814	46.5894	0	Anxa6	0.621034	29.4815	2.0339e-188	Snrpd2	1.81792	54.4758	0	Stk24	1.90165	58.1169	0	Arhgdib	0.498196	26.6044	1.13012e-153	Anp32b	1.73015	60.4414	0	Cxcr6	2.54706	27.4297	3.74416e-163	H2-Q7	1.24442	24.3393	3.9619e-128
38	Rpl14	1.15714	66.1666	0	Eef2	0.176581	63.635	0	Rpl13	0.330773	56.8139	0	Ppid	2.09042	59.3727	0	Rpl10	1.26093	46.527	0	Rps7	0.139298	29.4562	4.19822e-188	H3f3a	1.75311	54.3419	0	Prdx1	1.87127	58.0969	0	Itga4	1.26329	26.451	6.36151e-152	Lmna	4.32172	59.9253	0	Il2ra	3.74272	27.3715	1.81734e-162	Ms4a4b	1.30432	23.7522	5.35551e-122
39	Lmnb1	1.80253	66.0575	0	Rpl11	0.265505	61.7179	0	Dgka	1.59489	56.1564	0	Dpy30	2.06634	59.2405	0	Rps24-ps3	1.68493	46.4904	0	Rps3	0.11062	29.4113	1.54585e-187	Nop58	1.67558	54.3131	0	Smarcd1	2.57219	58.004	0	H2-K1	0.394925	26.3321	1.42052e-150	Eif3d	2.08942	59.4332	0	H2-K1	0.561877	27.183	3.04115e-160	Pml	3.12544	23.6486	6.1066e-121
40	Chchd2	1.47723	65.3303	0	Rps2	0.186875	61.142	0	Rpl3	0.309353	54.8799	0	Kmt5a	2.12356	57.9827	0	Arhgdib	1.30122	46.448	0	Rps24	0.149461	29.282	6.77281e-186	Zfas1	2.1999	53.5715	0	Eif2s1	1.93801	57.8059	0	Traf1	1.56844	26.0414	2.80933e-147	Anp32e	1.8143	59.4257	0	Srgn	1.1104	26.8991	6.4449e-157	Gbp4	2.37627	23.2999	2.1702e-117
41	Gm15536	1.85298	65.141	0	Tmsb10	0.343101	60.5649	0	Rps2	0.345984	54.8679	0	Psmb1	1.31122	57.8812	0	Ltb	1.56546	45.8553	0	Rpl5	0.102344	29.0777	2.54851e-183	Pomp	1.64244	53.434	0	Polr2a	2.01074	56.5099	0	Slamf6	1.6478	25.9652	1.9627e-146	Hnrnph1	1.96087	59.2621	0	Ifngr1	1.40495	26.699	1.3644e-154	Trim30a	3.11533	22.8876	2.94614e-113
42	Cox7b	1.80031	65.085	0	Rps12	0.531959	59.7824	0	Actn1	2.09139	54.8638	0	Shmt2	1.80798	56.9364	0	Rnf167	1.80649	45.8499	0	Lck	0.692251	28.6834	2.15805e-178	Cox6c	1.60857	53.2337	0	Ppp2r1a	1.90972	56.0859	0	mt-Nd5	0.360306	25.3784	6.43375e-140	Nasp	2.36448	58.8433	0	mt-Rnr1	0.741512	26.4409	1.23977e-151	Daxx	2.50414	22.7218	1.26921e-111
43	Psmb1	1.1928	65.0558	0	Rps10	0.381338	59.232	0	Rpsa	0.315179	54.3604	0	Tagln2	1.36666	56.9171	0	Lef1	1.69743	45.3268	0	Itgb2	1.06144	28.549	9.63481e-177	Ppan	2.00013	52.9243	0	Id2	1.88317	55.9226	0	Tbc1d4	3.62354	25.2384	2.15968e-138	Hsp90aa1	1.64992	58.8231	0	Dusp5	1.65859	26.0216	6.96967e-147	Dtx3l	2.7299	22.7058	1.78875e-111
44	Erh	1.98178	64.96	0	Rpl36a	0.431514	58.2488	0	Rps8	0.488019	53.9501	0	Eif2s1	1.76897	56.879	0	Gm8995	1.70676	45.2765	0	Eef1a1	0.285895	28.3129	7.86818e-174	Taf1d	2.01763	52.6626	0	Cyc1	1.97935	55.2852	0	mt-Rnr1	0.567973	25.1903	7.16587e-138	Itgb1	2.79896	58.1933	0	Cish	3.65515	25.961	3.3378e-146	Tgtp2	2.74283	22.3593	4.36559e-108
45	Gas5	1.50179	64.8302	0	Arl4c	1.16065	57.7484	0	Rps21	0.437613	52.0798	0	Myl9	4.42344	56.7949	0	Tbc1d10c	1.66436	45.1131	0	Gimap3	0.801702	28.2743	2.30997e-173	Nap1l1	1.58738	52.5774	0	Acadl	2.30714	55.0642	0	Nfkb1	1.15374	25.1527	1.82326e-137	Rbmxl1	2.36988	57.8976	0	Gadd45b	3.02169	25.6281	1.72632e-142	B2m	0.836468	22.1505	4.39231e-106
46	Atp5j2	1.60908	64.7749	0	Rpl37a	0.374843	55.1711	0	Gm15500	0.584328	50.4834	0	Anp32b	1.35649	56.6132	0	Cd247	1.67212	44.8434	0	Jak1	0.665427	28.0623	8.71246e-171	Tardbp	1.69678	52.5563	0	Nefh	2.35425	54.9417	0	Lcp2	0.854032	24.5299	8.75937e-131	Prkag1	2.49205	57.6733	0	Itgal	1.06076	25.4899	5.87323e-141	Ms4a6b	1.46155	21.483	9.17876e-100
47	Uqcr11	2.31573	64.7159	0	Txnip	1.33958	55.1668	0	Bin2	0.58695	50.4811	0	Anp32e	1.44086	55.5492	0	Thy1	1.29356	44.74	0	Zyx	1.24329	28.0579	9.7178e-171	Psma7	1.57906	51.913	0	Ndufv2	1.96613	54.852	0	Smc4	0.640617	24.305	2.10437e-128	Actg1	1.71457	57.5301	0	Bhlhe40	2.24322	25.4275	2.85215e-140	Rpl12	0.604069	21.4076	4.45649e-99
48	Gar1	2.09421	64.5439	0	Gramd1a	1.47559	54.9988	0	Rpl34	0.366363	49.9338	0	Nhp2	1.72065	55.0482	0	Grk6	1.79612	44.532	0	Rps28	0.19215	27.8343	4.91344e-168	Cdv3	1.86791	51.5088	0	P4hb	1.74757	54.7182	0	Cd6	1.56787	23.8754	6.49942e-124	Lgals3	3.85905	57.3503	0	Rgs2	1.57062	25.3196	4.32788e-139	Slfn2	2.19495	21.2912	5.27842e-98
49	Rcc2	1.71414	63.7732	0	Rps25	0.378096	54.8509	0	Lef1	1.84142	49.5735	0	Cct4	1.5326	54.963	0	Ms4a6b	1.4521	44.2422	0	Gimap6	0.830222	27.6801	3.51677e-166	Pdap1	1.61765	51.4875	0	Tubg1	2.47044	54.4152	0	Bin2	0.319323	23.8496	1.18922e-123	Ddit4	1.98339	56.535	0	Tcrg-C1	2.46397	25.2786	1.20934e-138	Mx1	5.5179	21.1484	1.07796e-96
50	Txn1	1.45528	63.5097	0	Tpt1	0.0677025	54.6736	0	Rps3	0.174621	49.199	0	Tuba1b	1.37639	54.8917	0	Kif21b	1.82899	44.1303	0	Rpsa	0.0799046	27.6103	2.39192e-165	Bzw1	1.68877	51.0586	0	Lcp2	1.79839	54.3246	0	B2m	0.362668	23.7587	1.0351e-122	Txn1	1.74903	56.5142	0	Fam102a	1.56665	25.0885	1.39918e-136	Tgtp1	3.34426	20.6034	9.30771e-92
51	Arpp19	1.84817	63.4779	0	H2-D1	0.362377	54.0164	0	Eef1a1	0.425779	47.9197	0	Pclaf	1.76485	54.5739	0	Fam65b	1.9848	44.0461	0	Rack1	0.0739452	27.2553	3.94405e-161	Ddx21	1.70549	50.8992	0	Socs2	2.98976	54.3189	0	Nfatc1	1.70569	23.6879	5.53762e-122	Eif3b	1.90497	56.2666	0	Ramp3	3.86984	25.0764	1.87909e-136	Lgals9	1.59044	20.5969	1.04586e-91
52	Sec61b	1.48193	63.4151	0	H2-K1	0.437834	53.9933	0	Rpl8	0.21592	47.8379	0	Apobec3	1.5813	54.5496	0	Cd53	1.32038	44.0405	0	mt-Cytb	-0.0172519	27.2153	1.15858e-160	Minos1	1.62755	50.6313	0	Psma6	1.7864	54.1188	0	Ikzf2	1.17471	23.6508	1.32569e-121	Cdkn2a	2.07073	56.0266	0	Ubc	0.72563	25.0465	3.86e-136	Dgka	1.38078	20.4654	1.53932e-90
53	Gm23935	2.87945	63.2898	0	Aes	1.24948	53.8682	0	Rpl37a	0.432642	47.3015	0	Txn1	1.42429	54.4788	0	Sash3	1.75362	43.1536	0	Rpl18a	0.140484	27.1465	7.25213e-160	Mns1	2.04273	50.3976	0	S100a10	1.73577	53.6029	0	Cd28	1.13595	23.6332	1.98609e-121	Nme1	1.68954	55.7921	0	Tmem64	2.98627	24.9388	5.54986e-135	Ccnd2	1.06167	20.4455	2.27529e-90
54	Anp32b	1.29112	63.1546	0	Rpl37	0.283622	53.7758	0	Ccr7	2.25003	47.2931	0	Calm1	1.22638	54.3156	0	Fyb	1.43623	42.8006	0	Rplp1	0.275105	26.928	2.61651e-157	Cdk4	1.70112	50.0095	0	Brip1os	2.42594	53.349	0	Samhd1	0.686903	23.3546	1.31796e-118	Cct5	1.73596	55.11	0	Il18r1	2.7055	24.6968	2.21001e-132	Phf11b	3.36669	20.4121	4.35961e-90
55	Trbc1	1.48176	62.4468	0	Eef1b2	0.454313	53.5598	0	Rpl35a	0.626986	45.9568	0	U2af2	1.38641	54.2399	0	Saraf	1.32896	42.2386	0	Bcl2	1.82563	26.9096	4.25063e-157	Dnajc2	1.76101	49.8461	0	Anapc11	2.23412	53.2127	0	Dusp1	1.18676	23.3376	1.95069e-118	Rps6	1.95496	55.09	0	Csrnp1	1.84947	24.6634	4.94745e-132	H2-D1	0.65565	20.1387	1.10925e-87
56	Gm10288	1.6911	61.7157	0	Rpl5	0.0154592	53.1334	0	Eef2	0.122788	45.8987	0	Gsto1	2.47159	54.2395	0	Mir703	1.23963	41.7891	0	Adgre5	1.10749	26.3909	3.83729e-151	Hsp90b1	1.48506	49.7007	0	Shmt2	1.80736	53.1158	0	Gimap3	0.719471	23.3062	4.04055e-118	Eif4a1	1.57721	54.8561	0	Znrf1	1.78585	24.4475	9.75198e-130	Arhgdib	0.809783	19.8038	8.91671e-85
57	Raly	1.51642	61.1373	0	Bin2	0.439229	53.1157	0	mt-Rnr2	0.768267	45.821	0	Ccnd3	1.58643	52.9819	0	Rasa3	1.83756	41.5902	0	Rps20	0.181174	26.3153	2.72752e-150	Swi5	1.58113	49.6039	0	Hdac1	1.71167	52.9224	0	Pfn1	0.126877	23.1049	4.27036e-116	S100a6	2.64773	54.6987	0	Ahnak	1.83918	24.3988	3.15495e-129	H2-T22	1.88423	19.6757	1.1077e-83
58	Nop56	1.66377	60.9296	0	Cd3e	1.27843	51.611	0	Tcf7	1.16808	45.7509	0	Mt1	2.75252	52.4922	0	2024-09-01	1.44056	41.4167	0	Tmsb4x	0.206957	26.1353	3.02334e-148	U2af1	1.56282	48.971	0	Mki67	2.03009	52.828	0	H2-Q7	0.574814	23.0784	7.83315e-116	Clta	1.9435	54.6871	0	Klf4	2.99818	24.2414	1.42034e-127	mt-Co1	0.694128	19.1606	2.32472e-79
59	Uchl3	1.94831	60.8833	0	Thy1	0.834107	49.2957	0	Shisa5	0.676998	45.578	0	Zfp706	1.59174	52.238	0	Satb1	1.39471	41.3177	0	Itgal	0.812595	26.017	6.49272e-147	Slamf6	2.20578	48.9506	0	Smc2	2.04825	52.7096	0	Nfkbia	0.703669	22.2998	3.52416e-108	Tardbp	1.89827	54.6624	0	Ucp2	0.885878	24.1156	2.8657e-126	Coro1a	0.445312	19.0011	4.84711e-78
60	Ikzf2	1.98426	60.8201	0	Cd27	1.38414	48.9129	0	Ssh2	1.69464	43.8323	0	2024-09-11	2.00867	51.7801	0	Ucp2	1.23898	41.208	0	Gzmb	3.56688	25.9207	7.65116e-146	Pfdn6	1.94318	48.8455	0	Rad21	1.80994	52.6619	0	Ets1	0.504333	22.1732	5.80235e-107	Slc25a5	1.6372	54.4218	0	Ncor1	0.771871	23.9243	2.71955e-124	Rps15	0.532907	18.8853	4.1934e-77
61	Minos1	1.63781	60.8078	0	Limd2	0.93274	48.5116	0	Klf2	1.43819	43.7745	0	Atp5g1	1.52523	50.912	0	Ypel3	1.87744	40.9693	0	Ms4a6b	0.864705	25.7104	1.69118e-143	Mcm3	1.6736	48.5574	0	Srm	1.9414	52.4782	0	Ptms	1.46696	21.789	2.6168e-103	Park7	1.80594	54.2761	0	Ly6e	0.477272	23.8741	8.75937e-124	Nlrc5	2.01552	18.8172	1.49709e-76
62	Rps11	1.0583	60.7662	0	Rps16	0.126527	46.7272	0	Arhgdib	0.605735	43.5862	0	Ssrp1	1.37371	50.5956	0	Rac2	1.1305	40.9653	0	Rps5	0.0620872	24.7794	2.53723e-133	Phb2	1.55518	48.4889	0	Hint1	1.69656	52.3176	0	Cnn2	0.530707	21.5247	7.72595e-101	Hsph1	2.35824	54.0107	0	Cd82	1.35034	23.798	5.27444e-123	Gm11361	0.830759	18.7396	6.37254e-76
63	Rpl21	1.18706	60.6088	0	Cnn2	0.813031	46.3355	0	Rpl41	0.397152	43.5006	0	Aldoa	1.34807	50.5076	0	S1pr1	1.94362	40.4182	0	Rpl3	0.0234963	24.7526	4.8888e-133	Atp1b3	1.53798	48.3154	0	Six3	3.25758	52.1043	0	Itpkb	1.38335	21.5064	1.1413e-100	Mtdh	1.73323	53.7901	0	Nfkb1	1.32136	23.5578	1.52667e-120	Rplp0	0.371052	18.6901	1.57164e-75
64	Ppan	2.10378	60.5179	0	Gm9843	1.2121	46.2561	0	Rpl12	0.293475	43.2034	0	Psma6	1.54065	50.469	0	Lat	1.21832	39.8384	0	Gm42418	0.835112	24.5554	6.2713e-131	Ndufa4	1.48237	48.2615	0	Ssbp3	1.86697	52.0843	0	Cd44	1.25693	21.4351	5.18541e-100	Sub1	1.5842	53.6717	0	Nfkbiz	2.26727	23.5393	2.34457e-120	Fau	0.74743	18.4389	1.64499e-73
65	Npm1	1.1172	60.3637	0	Lck	0.835983	44.1428	0	Rpl32	0.206255	42.7794	0	Hnrnpk	1.20933	50.2594	0	Ifi47	1.57119	39.4461	0	Lsp1	0.923312	24.5086	1.94579e-130	Nhp2	1.59381	47.9269	0	Psmb3	1.6958	52.0212	0	S100a11	0.805634	21.2159	5.54458e-98	Mcm6	1.84505	53.0748	0	Thy1	0.704588	23.2788	9.8935e-118	Rac2	0.712043	18.3954	3.62385e-73
66	Hint1	1.47838	60.1337	0	Shisa5	0.374375	44.0146	0	H2-D1	0.387792	42.5771	0	Arhgdia	1.33152	50.1757	0	Arhgap9	1.44002	39.0909	0	Tmsb10	0.124492	24.4269	1.43178e-129	Snx5	1.70815	47.7926	0	Nhp2	1.77133	51.8508	0	H2-Q6	0.767395	21.0427	2.12736e-96	Ifrd1	2.48203	52.7784	0	S100a6	1.76144	22.9596	1.56813e-114	Parp9	2.51567	18.3919	3.77106e-73
67	Nedd8	1.66175	59.5298	0	Gm15500	0.304463	43.9777	0	Gramd3	1.80438	42.5768	0	Hspd1	1.32994	50.1301	0	Fmnl1	1.1918	39.0657	0	Eomes	2.50198	23.2439	2.21665e-117	Srsf2	1.44865	47.3736	0	Fgl2	2.2553	51.5656	0	Wnk1	0.950535	21.0089	4.28935e-96	Etfb	2.25383	52.6472	0	Gnas	0.59582	22.7179	3.85051e-112	B4galnt1	1.28559	18.3041	1.85041e-72
68	Ndufa4	1.42965	59.3176	0	Arhgef1	0.98821	43.7426	0	Tgif1	1.94201	42.3613	0	Tubb5	1.2086	49.8999	0	Rpl12	0.990949	38.9001	0	Rac2	0.276746	22.6395	2.23195e-111	Atp5j2	1.47209	47.2611	0	Ssr2	1.98136	51.5175	0	Malat1	0.761276	21.0026	4.87859e-96	Rad23b	1.90491	51.9241	0	Lsp1	1.11998	22.6875	7.54218e-112	Iigp1	3.8725	18.1348	3.89972e-71
69	Snrpe	1.62877	59.2605	0	Rps23	0.416615	43.5501	0	H2-K1	0.487195	42.3029	0	Aprt	1.8141	49.876	0	Evl	1.3991	38.5149	0	Ubb	0.00897869	22.5573	1.40766e-110	Dkc1	1.65725	47.1963	0	Qk	2.20936	51.4155	0	Il2rb	1.08418	20.5482	5.92741e-92	Hspe1	1.68681	51.8297	0	Fos	1.65618	22.3691	9.6761e-109	Gbp2	2.50546	18.096	7.7122e-71
70	Rps27l	1.97154	59.2521	0	Rplp1	0.167096	43.364	0	Rpl35	0.62009	42.1952	0	Cct5	1.34932	49.7094	0	Slfn2	1.90204	38.4448	0	Rpl8	0.00211372	22.4685	1.03603e-109	Smarca4	1.64124	47.179	0	Copz1	1.97964	51.3272	0	Tnfaip3	1.04763	20.5408	6.83024e-92	Fam49b	1.89844	50.8563	0	Blk	5.25112	22.3403	1.8319e-108	Rps5	0.382653	18.0446	1.93663e-70
71	Snrpd1	2.17416	59.0375	0	Cd8b1	1.84892	43.0547	0	Klf3	2.03906	42.1455	0	Atp5g3	1.26847	49.6316	0	Ablim1	1.2656	38.2046	0	Laptm5	0.351201	22.158	1.02943e-106	Rps27l	1.75864	47.147	0	Atp5g1	1.70215	51.2028	0	Fyn	0.890042	20.4693	2.93222e-91	Rbbp4	1.85489	50.7894	0	Atp2b1	1.3138	21.704	2.03709e-102	Samd9l	2.75429	18.0297	2.50519e-70
72	Noc2l	1.61727	58.8542	0	Trac	1.03855	42.8329	0	Ets1	0.796842	41.4048	0	Tubg1	2.36192	49.537	0	Rpl35a	1.00161	38.1071	0	Anxa2	1.45912	21.9632	7.45306e-105	Rcc2	1.52584	47.0913	0	Cks1b	2.11509	50.9397	0	Lck	0.538699	20.43	6.5487e-91	Dnajc2	1.95552	50.7787	0	mt-Nd2	0.189329	21.2397	4.13377e-98	Aes	1.0877	17.9876	5.3072e-70
73	Gm14303	2.00178	58.7765	0	Rpl29	0.360887	42.7049	0	Ankrd11	1.22568	40.8672	0	Smarcd1	2.33928	49.4831	0	Ppp1r18	1.27606	37.8637	0	Pfn1	0.0144741	21.8557	7.81236e-104	Rbmxl1	1.81554	46.9765	0	Cald1	3.14474	50.5665	0	Nfkbid	1.11744	19.9707	6.68098e-87	Crip1	1.61096	50.4133	0	Fmnl1	0.729911	20.998	6.64749e-96	mt-Nd4	0.270581	17.6454	2.30465e-67
74	Pkm	1.19905	58.6547	0	Rpl19	0.284844	42.4292	0	Rplp0	0.097875	40.8488	0	Hint1	1.38357	49.4212	0	Fau	1.06742	37.6712	2.6566e-308	mt-Nd2	-0.0789231	21.7632	5.79395e-103	Hspa5	1.4064	46.6901	0	Krtcap2	1.81251	50.3275	0	Nt5e	1.76748	19.945	1.10647e-86	Rpl22	1.46531	50.0514	0	Gpr183	2.00988	20.8793	7.84715e-95	Gramd1a	1.19632	17.4729	4.7122e-66
75	Tkt	1.53719	58.4905	0	Rps15a-ps6	1.28892	41.408	0	Btg1	1.58223	39.6825	0	Mdh2	1.35138	49.3646	0	Cd37	1.58797	37.6135	2.31124e-307	Coro1a	0.0137109	21.3999	1.4257e-99	Usmg5	1.56702	46.663	0	Ezh2	1.91887	50.2225	0	Polr2a	0.540076	19.906	2.39205e-86	Dynll2	2.18274	49.7173	0	Tob2	1.59552	20.308	9.64582e-90	Rpl31	0.474689	17.4411	8.13276e-66
76	Abracl	2.16409	58.4368	0	Rpl4	-0.19165	41.3799	0	Msn	0.906038	39.4457	0	Psmb3	1.41867	48.9711	0	Rpl18	0.880446	37.4961	1.87031e-305	Fyb	0.610498	21.2194	6.46034e-98	Sem1	1.43282	46.5632	0	Anp32e	1.64814	50.1691	0	Lcp1	0.232754	19.4698	1.23504e-82	Noc2l	1.73234	49.3079	0	Kdm6b	1.60465	20.1259	3.7592e-88	mt-Cytb	0.230992	17.4405	8.14554e-66
77	Eif5a	1.1314	58.2841	0	Tcf7	0.956735	41.3377	0	Gpr132	1.67161	39.0854	0	Ppp2r1a	1.61843	48.7866	0	Ifi203	1.66335	37.4193	3.30715e-304	Rpl9	0.041039	20.9035	4.9066e-95	Polr2m	1.95103	46.3381	0	Aldoa	1.64972	49.9778	0	Syt11	2.5803	19.373	7.94306e-82	Nfkbia	1.64235	49.1276	0	Selplg	0.845402	19.7448	7.38644e-85	Cd3e	1.13264	17.421	1.13402e-65
78	Pfdn2	2.02924	58.1583	0	Gm10073	1.13034	39.9799	0	Il7r	1.55144	38.5365	0	Calm2	1.30266	48.685	0	Stk4	1.49445	37.3609	2.91366e-303	Ctsd	0.936456	20.8662	1.05631e-94	Tma7	1.62595	46.137	0	Mrpl28	2.25935	49.8457	0	Msn	0.534975	19.2066	1.93038e-80	Tkt	1.67674	49.0795	0	Igf1r	3.0606	19.2586	9.38667e-81	Lck	0.940359	17.3998	1.60866e-65
79	Hnrnpa1	1.53646	57.7701	0	Actn1	1.52497	38.711	0	Trp53	3.53893	38.429	0	Mcm6	1.51157	48.666	0	Fxyd5	1.0974	37.3171	1.4818e-302	Sp100	0.510281	20.7563	1.01011e-93	Grap	1.9768	46.1239	0	Ppp1cb	1.71072	49.5651	0	Pdcd1	3.1675	19.168	4.02205e-80	Nsmce2	2.85123	48.9446	0	Nr1d1	4.71604	19.0793	2.87981e-79	Rps3	0.343163	17.1961	5.42177e-64
80	Gzma	1.65771	57.246	0	Rpl39	0.119738	38.3459	0	Rps9	0.159956	38.3848	0	Lbr	1.57616	48.1296	0	Igfbp4	2.12077	37.2237	4.74381e-301	Epsti1	1.17439	20.6263	1.46341e-92	Abracl	1.85519	45.9159	0	Ppid	1.83685	49.5354	0	Xist	1.05842	19.0425	4.3523e-79	Puf60	1.72649	48.9071	0	Ramp1	3.16002	18.8983	8.80793e-78	Tap1	1.12497	17.1899	5.91209e-64
81	Pdia3	1.53062	56.8237	0	Rpl6	-0.0294648	37.1041	2.65478e-299	Foxp1	1.55755	38.2855	0	C1qbp	1.45766	48.0704	0	Pdcd4	1.41851	37.1807	2.32992e-300	B4galnt1	0.694143	20.5379	8.94818e-92	Tpi1	1.74252	45.8415	0	Tprgl	1.68084	49.4564	0	Tnfrsf18	1.9468	18.9326	3.47879e-78	Klf6	1.98641	48.9019	0	Per1	1.66122	18.8432	2.47853e-77	mt-Nd2	0.376074	17.0035	1.39479e-62
82	Trbc2	1.36325	56.5948	0	Rpsa	-0.219162	36.9565	6.1715e-297	Rps15a-ps5	2.11562	38.1346	0	Pcbp2	1.16474	48.0241	0	Dapl1	2.53001	37.109	3.27457e-299	Actb	0.0171813	20.5037	1.79919e-91	Dcun1d5	2.22682	45.8064	0	Nup88	1.96797	49.4402	0	Irf2	1.01275	18.8964	6.84889e-78	Rcc2	1.70303	48.7964	0	Emb	1.2208	18.7445	1.57612e-76	Arhgef1	1.0284	16.921	5.58304e-62
83	Cdv3	1.85592	56.4706	0	Rps14	-0.156116	36.8722	1.38185e-295	Hsp90ab1	0.0870281	38.0297	0	Stk24	1.47405	47.7576	0	Eef1g	0.94264	36.9183	3.75919e-296	Trbc2	0.378385	20.4146	1.09863e-90	Sh2d1a	2.69589	45.7898	0	Zfp706	1.65017	49.3422	0	Dgkz	0.939398	18.7828	5.74618e-77	Dek	1.85155	48.7902	0	Irs2	3.12821	18.384	1.24849e-73	mt-Rnr2	0.803767	16.8355	2.31472e-61
84	Cd52	1.10934	56.0773	0	mt-Rnr2	0.433198	36.4433	9.17804e-289	Rps10	0.218345	37.9336	0	Ikzf1	1.28182	47.7262	0	Arhgap4	1.9228	36.7428	2.39186e-293	Fasl	2.61939	20.4022	1.40933e-90	Izumo1r	2.23054	45.7048	0	Mdh2	1.60123	49.3329	0	Ski	1.0235	18.4288	4.02414e-74	Snrpd1	2.14505	48.7223	0	Neurl3	1.63342	18.3527	2.19903e-73	Cd8b1	1.6163	16.7646	7.51483e-61
85	Ptma	1.02437	56.0689	0	Rps7	-0.221292	35.5994	1.3923e-275	Rack1	0.0621734	37.3896	7.3539e-304	Eif5a	1.04861	47.551	0	Rpl39	0.925978	36.6672	3.78548e-292	Klrk1	2.47307	20.3655	2.96204e-90	Tkt	1.45966	45.655	0	Nrm	2.57562	49.2966	0	Lat	0.552089	18.3147	3.26214e-73	Alyref	2.27194	48.552	0	Prr13	1.0253	18.2412	1.67356e-72	Rpl18	0.438105	16.7255	1.42726e-60
86	Cmtm7	2.15679	56.01	0	Rps13	-0.197111	35.5758	3.21364e-275	Tpt1-ps3	1.27095	37.104	3.03018e-299	Srrm1	1.27599	47.0729	0	Il16	1.67581	36.5125	1.08181e-289	Fau	0.28624	20.3504	4.00611e-90	Rsrp1	1.45977	45.5347	0	Mcm2	1.81081	49.101	0	Cd83	3.48413	18.224	1.71467e-72	Kpnb1	1.5498	48.3813	0	Itm2b	0.440495	17.9417	3.70726e-70	Ifi214	3.41157	16.7111	1.79979e-60
87	Ndufa1	1.74335	55.9946	0	Arhgap45	0.595414	35.3007	5.40856e-271	Rpl29	0.39552	36.5735	8.92987e-291	Ddx39	1.45992	47.0664	0	Sidt1	1.888	36.509	1.22036e-289	Rps8	0.0517048	20.1157	4.49186e-88	Ndufa6	1.49184	45.4407	0	Psip1	1.69874	48.8569	0	Dgka	0.658319	18.2071	2.32655e-72	Eif2s1	1.73241	48.2829	0	B2m	0.29803	17.804	4.30511e-69	Eif2ak2	2.73709	16.6396	5.76812e-60
88	Ubl5	1.78757	55.9856	0	Slfn1	1.84144	35.1627	6.91891e-269	Rpl9	0.121723	36.0872	4.14598e-283	Ankrd13a	1.5829	46.9222	0	Rpl31	0.860678	36.4525	9.47086e-289	Ptpn22	0.72567	20.0565	1.47138e-87	Tcp1	1.45496	45.3788	0	Hmgb1	1.62788	48.8306	0	Ikzf4	4.35931	18.1537	6.06622e-72	Pfdn6	2.10955	48.2079	0	Coro2b	4.40429	17.8034	4.34209e-69	Rpl9	0.382281	16.5468	2.68427e-59
89	Metap2	1.64763	55.5293	0	Cd8a	1.53269	34.361	8.42745e-257	Crlf3	1.69963	35.6881	6.55494e-277	Mcm2	1.68907	46.8794	0	Malat1	1.27411	36.3965	7.23206e-288	Rpl23a	-0.00296369	19.9509	1.21915e-86	Arpc5l	1.88722	45.2902	0	Stmn1	1.64034	48.7959	0	Lbh	1.01321	18.1298	9.35251e-72	Car8	4.33187	48.0131	0	Laptm5	0.422829	17.7791	6.64526e-69	Eef1a1	0.511394	16.541	2.93159e-59
90	Rpl38	1.05883	55.5021	0	Rpl14	-0.029822	33.9456	1.2017e-250	Gimap6	0.985066	35.6406	3.53105e-276	Ctsc	1.86387	46.8497	0	Bcl9l	1.91768	36.2246	3.70184e-285	Klra13-ps	4.06384	19.7714	4.24095e-85	Ubl5	1.61759	45.2796	0	Ssrp1	1.58575	48.5786	0	Tnfrsf9	4.06102	18.0867	2.03561e-71	Atad2	2.58464	47.9337	0	Serpinb1a	4.28521	17.693	3.03946e-68	Gm9843	1.08817	16.445	1.39183e-58
91	Rpl30	1.11593	55.0984	0	Trbc2	0.402952	33.9249	2.41393e-250	Fau	0.452214	35.4611	2.06581e-273	Stmn1	1.35945	46.7885	0	Sp100	1.09472	36.1572	4.2275e-284	Plek	3.11606	19.7279	9.9599e-85	Anp32a	1.43125	44.8209	0	Sdhb	1.6174	48.5703	0	Tox	1.79445	18.0625	3.14424e-71	Rrm2	2.29237	47.8557	0	Pxdc1	5.71721	17.2248	1.03104e-64	Txnip	1.07245	16.3972	3.03778e-58
92	Srsf2	1.30785	54.9346	0	Gm10275	1.13715	33.7662	5.16282e-248	Tnfaip3	1.51943	35.3196	3.02964e-271	Lcp2	1.41615	46.3492	0	mt-Co1	0.999015	36.0809	6.61438e-283	Fyn	0.802865	19.5795	1.82212e-83	Ivns1abp	1.72398	44.7425	0	Dctpp1	2.05704	48.5622	0	Cfl1	0.00582411	17.9986	9.90087e-71	Pop1	3.49992	47.6403	0	Rgs1	1.42039	17.1809	2.18654e-64	Gbp9	2.63948	16.2813	1.98737e-57
93	Impdh2	1.70453	54.7598	0	Als2cl	1.85665	33.3485	6.23234e-242	Tgfbr2	1.47984	34.529	2.81286e-259	Dctpp1	1.9929	46.0255	0	Esyt1	1.3161	36.0574	1.53396e-282	Myo1f	1.4443	19.5073	7.44308e-83	Rad23b	1.51681	44.258	0	H2afv	1.69777	48.5007	0	Cd247	0.832373	17.8396	1.70387e-69	Eef1d	1.52081	47.5952	0	Cdkn1a	2.66856	17.1094	7.41131e-64	Ddx58	2.41143	16.264	2.61587e-57
94	Rplp1	1.09498	54.5912	0	Tmsb4x	0.0204411	33.0812	4.34804e-238	Rps24-ps3	1.29724	34.1384	1.869e-253	Hnrnpab	1.10443	46.0234	0	Gm15501	2.1063	35.7285	2.03939e-277	Cxcr3	2.0034	19.2362	1.4071e-80	Snhg1	1.96551	44.0663	0	Calm2	1.58535	48.4084	0	Tank	1.65323	17.7551	7.6635e-69	Sec61b	1.52467	47.5648	0	Gnai2	0.393911	17.0913	1.0058e-63	Rps3a1	0.32887	16.0378	1.00273e-55
95	C1qbp	1.46027	54.1409	0	Eef1g	0.390953	33.0087	4.73332e-237	Fosl2	1.7975	34.01	1.46791e-251	Cct8	1.16923	45.8006	0	Rps27rt	1.55856	35.7093	4.02617e-277	Gzmm	3.91969	18.798	5.79824e-77	Cox5a	1.51819	43.9981	0	Xpo7	1.96583	48.117	0	Cd2	0.795882	17.7149	1.56501e-68	Cct6a	1.61008	47.4258	0	Nr3c1	1.4373	17.0834	1.14942e-63	Rpl34	0.375412	16.0086	1.58113e-55
96	Usmg5	1.58244	53.9271	0	Rps4x	-0.210816	32.8895	2.35831e-235	Rps3a1	0.0313263	33.7687	5.13394e-248	Psma7	1.28157	45.6379	0	Smap2	1.70878	35.3843	4.17089e-272	Pik3r5	1.3053	18.3732	1.48603e-73	Fam96a	1.89825	43.9482	0	Aprt	1.77936	47.8734	0	Trbc2	0.365638	17.5706	1.98116e-67	Cald1	3.20021	47.3129	0	Lilrb4a	2.86111	16.9769	6.9622e-63	Rps15a-ps6	1.1784	15.7764	6.38384e-54
97	Hnrnpdl	1.31243	53.8115	0	Fmnl1	0.63338	32.7546	1.94937e-233	Hspa8	-0.0630752	33.6793	1.03952e-246	Krtcap2	1.62954	45.4485	0	Frmd8	1.85327	35.1995	2.8342e-269	Serpina3g	2.90869	17.7664	8.22746e-69	Manf	1.60745	43.9107	0	Snrnp40	1.86858	47.8026	0	Ift80	1.74249	17.1697	2.05602e-64	Psmd1	1.83487	47.3128	0	Tgif1	1.19148	16.8811	3.52614e-62	Ifit1bl1	3.59105	15.7585	8.40321e-54
98	Serbp1	1.00638	53.6855	0	Gnai2	0.315174	32.7462	2.56441e-233	Ptpn22	1.10981	33.5974	1.62181e-245	Vim	1.24479	45.069	0	Foxp1	1.39831	34.8718	2.73199e-264	Prf1	2.3476	17.5905	1.7937e-67	Phf5a	1.97931	43.9083	0	Txn1	1.58298	47.7453	0	Rassf5	0.684421	17.0359	1.98874e-63	Tpi1	1.96218	47.1003	0	Malat1	0.777879	16.71	6.11627e-61	Uba7	2.39105	15.6413	5.30034e-53
99	Ddx21	1.57748	53.6136	0	Gimap3	0.725079	31.604	2.17496e-217	S1pr1	1.78364	33.2707	8.6265e-241	Brip1os	2.19625	45.0632	0	Il7r	1.40199	34.5211	5.23093e-259	Rps13	-0.0783181	17.5269	5.47183e-67	Snrpe	1.44533	43.7986	0	Elob	1.56702	47.5155	0	Lrp10	0.936283	17.0232	2.45762e-63	Minos1	1.64667	46.9937	0	Spty2d1	1.62337	16.6694	1.20033e-60	mt-Nd1	0.203093	15.5853	1.25877e-52

## Sheet: Myeloid
	0_n	0_l	0_s	0_p	1_n	1_l	1_s	1_p	2_n	2_l	2_s	2_p	3_n	3_l	3_s	3_p	4_n	4_l	4_s	4_p	5_n	5_l	5_s	5_p	6_n	6_l	6_s	6_p	7_n	7_l	7_s	7_p	8_n	8_l	8_s	8_p	9_n	9_l	9_s	9_p	10_n	10_l	10_s	10_p	11_n	11_l	11_s	11_p	12_n
0	Retnlg	7.93051	158.919	0	Ltf	7.03328	155.001	0	Chil3	6.43921	162.257	0	Lyz2	3.71795	119.755	0	Fn1	5.66778	130.877	0	C1qb	4.46469	118.652	0	Runx3	4.75037	116.485	0	Hexb	6.77916	163.639	0	H2-Ab1	4.93309	121.069	0	Cxcl16	4.77894	114.242	0	Mpo	9.24557	157.199	0	Lcn2	6.45428	129.276	0	Selenop
1	Mmp9	5.61298	155.038	0	Anxa1	4.74154	149.72	0	Ngp	8.11076	158.874	0	Ccr2	4.14342	105.716	0	Ly6c2	3.77103	112.642	0	Cd74	5.18197	118.621	0	Thbs1	6.02746	112.03	0	Csf1r	4.99006	152.18	0	H2-Eb1	4.89847	120.251	0	Lgals3bp	4.00366	110.55	0	Prtn3	7.61125	154.906	0	Mmp9	5.53044	124.833	0	Apoe
2	Cxcr2	5.61414	145.856	0	Ngp	7.32468	145.647	0	Camp	7.06114	153.39	0	Plac8	3.27078	103.37	0	F13a1	4.27241	112.231	0	Apoe	4.92798	115.11	0	Ctsc	3.4134	109.363	0	P2ry12	7.67889	150.6	0	H2-Aa	4.61238	118.463	0	Apoe	4.72846	108.369	0	Elane	8.64317	152.614	0	Ltf	6.60701	123.764	0	Mrc1
3	Csf3r	4.48526	138.149	0	Lcn2	6.00804	142.913	0	Lcn2	6.15582	144.104	0	Psap	2.60976	103.002	0	Tmsb10	3.30214	103.236	0	C1qa	4.37582	114.5	0	Tgfbi	3.55689	105.438	0	Sparc	7.99053	149.091	0	Cd74	5.22548	115.93	0	C1qa	4.19621	106.56	0	Ctsg	6.89545	141.808	0	Anxa1	4.60477	123.491	0	Ctsb
4	Mmp8	5.29437	133.006	0	S100a9	6.43208	137.856	0	Arhgdib	3.60342	138.125	0	Fn1	4.49604	102.762	0	Vim	2.50947	96.0542	0	C1qc	4.2695	113.816	0	Cdkn1a	4.32873	102.402	0	Cx3cr1	6.2208	147.915	0	Cd209a	6.15758	78.9877	0	Ctsc	3.35479	104.89	0	Ms4a3	5.86403	120.578	0	Adpgk	4.76275	121.119	0	C1qc
5	Gda	3.49462	125.709	0	S100a8	5.83779	129.649	0	Ltf	6.18024	136.556	0	S100a4	4.30598	102.49	0	Crip1	2.93754	90.6014	0	H2-Eb1	4.45561	111.466	0	Tgif1	3.75236	98.137	0	Ctsd	4.84143	145.886	0	Cbfa2t3	3.04586	70.757	0	Ctss	3.25049	104.607	0	Plac8	3.89202	118.643	0	Ngp	7.26047	121.119	0	Pf4
6	Grina	3.9939	120.116	0	Cd177	4.34155	123.082	0	S100a8	5.99924	131.054	0	Tmsb10	3.18281	100.266	0	Psap	2.37188	89.8284	0	H2-Ab1	4.31089	107.761	0	Arl4c	3.55437	92.4866	0	Cst3	4.21177	142.334	0	Gm2a	2.46446	69.0178	0	C1qb	3.96344	102.268	0	Calr	3.11801	109.846	0	Ifitm6	4.7794	119.429	0	F13a1
7	S100a6	3.59979	114.171	0	Ifitm6	4.2443	122.335	0	Hmgn2	4.35243	130.265	0	Ifitm3	2.59449	95.9913	0	Ccr2	3.47644	89.7215	0	H2-Aa	4.10172	107.091	0	Picalm	2.81622	86.4906	0	Tmem119	6.80213	132.878	0	H2-DMa	2.58745	68.9663	0	Cd74	4.52974	99.5834	0	Ptma	2.96821	104.085	0	Mmp8	5.70859	117.391	0	C1qa
8	Lcp1	2.34727	114.109	0	Camp	5.56665	122.215	0	S100a9	6.2242	127.301	0	F13a1	3.65483	91.2497	0	Lyz2	2.77048	81.8478	0	Ctsc	2.55943	80.2318	0	Cd44	2.57069	86.3034	0	Rhob	4.83227	132.724	0	Nr4a1	2.77106	65.3047	0	C1qc	3.82683	98.6933	0	Hsp90ab1	2.84403	103.879	0	S100a9	6.50709	115.594	0	C1qb
9	Lilrb4a	2.98187	112.207	0	Wfdc21	4.14341	115.269	0	Adpgk	4.144	123.768	0	Ms4a6c	3.02923	90.3694	0	Ms4a6c	2.73122	80.4618	0	Csf1r	2.58773	79.6524	0	Fcgr2b	2.86986	82.1389	0	Selplg	4.12215	132.613	0	Pim1	2.36752	65.1766	0	Rgs1	4.29693	95.5836	0	P4hb	3.03081	102.778	0	Chil1	4.71879	114.256	0	Dab2
10	Sell	3.47822	108.617	0	Adpgk	3.96804	114.956	0	Anxa1	3.92336	123.616	0	Mpeg1	2.34805	79.5958	0	Lgals3	2.2552	77.4433	0	Ctsb	2.18978	73.5424	0	Kdm6b	3.02252	79.918	0	C1qc	4.87488	130.599	0	Lsp1	1.9363	60.6851	0	Lgmn	3.39369	94.3849	0	Rps8	2.95364	101.533	0	Cd177	4.60718	114.225	0	Pltp
11	S100a11	3.32024	108.587	0	Mmp9	4.37636	114.537	0	Fcnb	5.13785	121.064	0	Crip1	2.52789	77.6103	0	Ly6e	2.01138	70.3893	0	Selenop	2.86873	73.125	0	Lgals3bp	2.63447	78.36	0	P2ry13	5.90425	127.753	0	Tmsb4x	1.64435	59.5092	0	H2-Ab1	3.90259	94.0787	0	Gstm1	4.26355	100.296	0	Pglyrp1	4.3928	113.597	0	Cbr2
12	Msrb1	3.20167	107.898	0	Pglyrp1	3.69947	110.481	0	Cd177	4.03449	116.559	0	Lgals3	2.17345	75.7854	0	Ifitm3	1.9869	69.577	0	Ctss	2.23368	70.9143	0	Cd14	3.20937	76.7014	0	C1qa	4.76096	124.821	0	Rps4x	1.67826	59.3117	0	Ctsz	2.77523	92.2357	0	Eif5a	2.79883	99.3801	0	Itgb2l	4.66757	108.612	0	Trf
13	Ccl6	3.44331	107.682	0	Prdx5	2.8096	110.223	0	Cybb	2.85736	112.34	0	Npc2	2.0218	67.4206	0	Plac8	2.22517	67.6367	0	Tmem176b	2.73442	67.3332	0	Tgm2	3.6722	75.5659	0	Ctss	3.66972	122.507	0	Zfp36	1.91686	58.5815	0	H2-Eb1	3.68193	89.1867	0	Srgn	3.13531	99.27	0	S100a8	5.63904	105.552	0	Maf
14	Pygl	3.39551	105.809	0	Cybb	2.67174	107.779	0	Pglyrp1	3.70637	112.16	0	Ly6c2	2.26128	64.9779	0	I830127L07Rik	2.52794	66.8299	0	Trf	2.40361	63.9625	0	Csf2rb	2.48893	72.5428	0	C1qb	4.5783	120.999	0	Bhlhe40	3.39859	56.2843	0	Cd72	4.60899	86.8226	0	Rps2	2.98477	98.6978	0	I830127L07Rik	4.09715	101.707	0	Mgl2
15	Hp	3.07569	104.73	0	Aldh2	2.94259	105.673	0	Chil1	3.80175	106.842	0	Tgfbi	2.06314	63.749	0	mt-Nd4	1.29762	62.5179	0	Maf	2.81151	62.259	0	Fosl2	2.91554	71.1901	0	mt-Nd2	2.76218	116.222	0	Il2rg	2.12023	54.3568	0	H2-Aa	3.44103	86.4867	0	Npm1	3.05782	97.1953	0	Itgam	3.13901	98.5589	0	Clec10a
16	Anxa2	2.69198	104.136	0	Chil1	3.73957	100.934	0	Ccnd3	3.0011	104.505	0	Rps9	1.49115	63.6078	0	Tgfbi	2.027	62.0346	0	Fth1	1.86791	60.6149	0	Nr4a2	4.16326	71.0132	0	Lgmn	4.12921	115.376	0	Ifi30	2.1044	54.0102	0	Tgfbi	2.90863	84.9047	0	Ly6c2	3.38852	96.2757	0	Pygl	3.54788	93.5126	0	Gas6
17	Prr13	3.04626	103.378	0	Itgb2l	3.93234	100.821	0	Wfdc21	3.54607	103.371	0	Samhd1	1.83443	63.1791	0	Sell	2.20955	61.7403	0	Psap	1.74872	59.9674	0	Clec7a	2.84945	70.4719	0	Olfml3	6.28054	113.875	0	Syngr2	1.87112	53.276	0	Acp5	4.03772	83.9077	0	Rpsa	2.78008	95.8486	0	Lrg1	3.97372	92.8148	0	Fcgrt
18	Mxd1	3.58942	101.122	0	Itgam	2.66255	98.5222	0	Top2a	3.88464	102.217	0	Arpc1b	1.53337	62.5428	0	Lgals1	2.32555	61.5336	0	Stab1	3.10013	58.1152	0	Lgals3	2.10011	70.3713	0	Cd81	4.08406	105.85	0	Rpl13	1.50435	53.1634	0	Axl	3.78247	83.5193	0	Serbp1	2.88368	94.8392	0	Plbd1	2.91191	89.7092	0	Ccl6
19	Slfn1	3.96584	100.835	0	Mmp8	4.28973	97.6364	0	Serpinb1a	3.60774	101.406	0	Ahnak	2.76036	60.6554	0	mt-Cytb	1.28245	61.1579	0	mt-Nd2	1.38837	56.766	0	Mafb	2.86494	70.0466	0	Itgb5	4.4892	101.896	0	H2-DMb2	4.24734	52.9504	0	Mafb	3.21599	80.9081	0	Ybx1	2.4898	94.2404	0	Wfdc21	3.63318	89.7088	0	Ctsc
20	Pglyrp1	3.27789	100.483	0	Hp	2.92489	95.3233	0	Itgb2l	3.6452	97.8537	0	Eef2	1.41959	58.069	0	Anxa2	1.82052	60.9201	0	Serinc3	1.51893	55.7879	0	Csf2ra	1.78723	69.5934	0	Malat1	3.22351	99.1383	0	H2-DMb1	2.26887	52.8633	0	Mmp14	4.63469	80.6525	0	Ncl	3.02906	93.2779	0	Cnn2	2.94819	89.4851	0	Lyve1
21	Slfn4	3.81156	96.7163	0	Lyz2	2.88355	95.1175	0	Lta4h	3.39153	96.4134	0	Eef1a1	1.57155	56.9503	0	mt-Nd1	1.34586	60.876	0	Dab2	3.00353	55.1382	0	Gpr35	3.83469	68.9056	0	mt-Cytb	1.88163	97.5089	0	Rpl17	1.42887	51.7246	0	Ms4a7	4.35109	77.937	0	H2afy	2.90373	92.1951	0	Actn1	3.44629	88.1856	0	Csf1r
22	Chil1	3.39311	94.0942	0	Chil3	3.62488	90.7796	0	C3	2.92715	92.8081	0	Ctss	1.84177	56.8035	0	S100a10	2.58677	58.0383	0	mt-Cytb	1.08334	54.6434	0	Gpr132	3.26329	68.3002	0	mt-Nd4	1.90447	97.1288	0	Junb	1.83451	51.6042	0	Ptms	2.61027	77.6098	0	Rplp1	2.96878	91.6326	0	Rac2	2.74088	88.1194	0	C4b
23	Lilr4b	2.76607	92.4285	0	Vasp	2.43764	89.0363	0	Cebpe	3.89337	89.7691	0	Coro1a	1.40025	56.7748	0	Bin2	1.51025	56.0969	0	Mrc1	2.96004	53.422	0	Ms4a6c	2.34936	67.0531	0	Serinc3	2.51269	94.6727	0	Plbd1	1.65122	51.3389	0	Tgif1	3.09953	77.5018	0	Rps20	2.65469	91.1348	0	Prdx5	2.67662	87.7888	0	Grn
24	Gsr	2.81598	91.2608	0	I830127L07Rik	3.19654	86.2747	0	Clec4a2	2.85819	88.2649	0	Vim	1.49542	54.0647	0	Emb	2.35081	53.9323	0	mt-Nd4	1.06389	53.1788	0	Mdm2	2.64698	66.6406	0	Fcrls	4.93615	91.9812	0	Crip1	1.86984	51.2721	0	Fcgr2b	2.74237	77.4325	0	Rps18	2.67151	90.992	0	Camp	4.38252	84.7074	0	Folr2
25	Ncf2	2.33022	89.9374	0	Pygl	2.92499	85.7937	0	Mki67	3.50394	87.908	0	Anxa2	1.61155	54.0121	0	Tagln2	1.49793	53.4843	0	mt-Nd1	1.08216	50.4873	0	Plin2	2.59755	66.5061	0	mt-Nd1	1.8439	90.7402	0	Cd83	2.82388	50.5219	0	Basp1	3.07259	76.9735	0	Rpl36a	2.66875	90.5942	0	Itgb2	2.60003	83.2559	0	Cfp
26	S100a9	4.13091	88.9955	0	Tkt	2.24825	85.2226	0	Ckap4	2.98947	87.5409	0	S100a6	1.8484	52.8943	0	Tifab	2.58868	53.4794	0	Lgmn	1.93751	49.4914	0	Ctss	2.04634	65.1669	0	Siglech	4.85703	89.3556	0	S100a4	2.51543	49.2727	0	Fyb	2.35588	75.8502	0	Rps3	2.35876	89.8885	0	Hp	2.97834	82.6397	0	Stab1
27	Itgb2	2.24017	88.7165	0	Plbd1	2.33644	84.0701	0	I830127L07Rik	3.05161	85.8167	0	Gpx1	1.40096	52.3038	0	Top2a	2.39213	53.2769	0	Unc93b1	1.47208	47.3858	0	Fyb	1.99262	65.1312	0	Marcks	2.9042	87.3158	0	Rps15a	1.50351	49.0389	0	Fosb	3.44079	75.6197	0	Rpl3	2.503	89.5147	0	Aldh2	2.68485	82.6263	0	Itm2b
28	Cd33	3.22111	88.2018	0	Ckap4	2.88673	80.1548	0	Rac2	2.28509	85.3198	0	Ifi27l2a	2.10889	50.9108	0	Tmpo	2.18429	49.8432	0	Itm2b	0.970631	47.0408	0	Rps15a	1.92576	64.7108	0	Slco2b1	4.83497	87.0723	0	Rpl4	1.47927	48.4547	0	B2m	1.99391	75.3807	0	Nkg7	5.25455	89.2052	0	Ly6g	4.58134	82.2901	0	Ifi207
29	Rac2	2.22889	87.9954	0	Ncf1	2.57013	78.9333	0	Prdx5	2.22889	83.4311	0	H3f3a	1.73744	50.4575	0	Mpeg1	1.56251	49.6056	0	Tmem176a	2.46601	46.7496	0	Lilr4b	2.12433	63.3466	0	Laptm5	1.97083	86.6909	0	Tmsb10	1.70223	48.2977	0	Grn	2.16564	74.5484	0	Rps19	2.53911	86.9949	0	Slfn4	3.64091	81.5462	0	Cd209f
30	Slc2a3	3.80633	85.1336	0	Flna	1.9618	76.6479	0	Ceacam1	2.90828	80.0523	0	Lamp1	1.46674	50.0595	0	Flna	1.42548	49.0367	0	Cd81	2.03091	46.7423	0	Lgmn	2.3475	63.2257	0	Vsir	2.50159	80.5808	0	Tnfsf9	4.25954	48.0666	0	Junb	2.51436	74.4648	0	Rps4x	2.46989	86.896	0	Cybb	2.46515	81.4396	0	Serinc3
31	Lsp1	2.26726	83.1062	0	Itgb2	1.92816	72.1934	0	H2afx	3.36509	79.7539	0	Tpt1	1.14364	49.7204	0	H2afy	1.53762	48.1822	0	Adgre1	2.45995	45.9923	0	Hspa8	1.60229	62.2275	0	Trem2	4.79199	80.4651	0	Rps7	1.3634	47.2337	0	Ctsb	2.25487	73.5328	0	Rpl5	2.48036	86.3146	0	Vasp	2.56453	79.4501	0	Retnla
32	Adam8	3.40272	82.2433	0	Cnn2	2.066	71.4764	0	Hp	2.47897	79.3521	0	Emilin2	2.39607	49.6464	0	Mki67	2.26239	47.9127	0	Lgals3bp	1.65008	45.3551	0	Ifi30	2.25719	61.8674	0	Golm1	4.81628	80.2605	0	Rps19	1.4129	47.1849	0	Zfp36	2.29983	72.3515	0	Rpl4	2.56162	85.9413	0	Flna	2.41769	79.413	0	Ftl1
33	Cnn2	2.24049	81.8641	0	Lrg1	2.81915	68.9133	0	Ccna2	3.63257	78.4514	0	Cybb	1.45777	49.5316	0	Ccnd3	1.5276	47.6037	0	Ctsh	1.35954	43.9734	0	Slc6a6	2.03686	61.6778	0	Jun	3.22816	79.5313	0	Rps5	1.31506	47.1671	0	Socs3	3.38192	71.6364	0	Cst7	5.04092	85.0407	0	Lyz2	2.9482	79.0994	0	Timp2
34	Taldo1	2.20849	81.6713	0	Rac2	1.76706	65.9567	0	Smc4	2.87673	77.7639	0	Ly6e	1.47184	49.3409	0	Pld4	1.57363	46.828	0	C3ar1	2.58805	43.9364	0	Dusp5	3.39501	60.5785	0	Sirpa	2.61444	78.3325	0	Ccnd1	2.98341	47.161	0	Ctsh	2.12061	69.3709	0	Rps12	2.47686	83.036	0	Fpr2	4.01727	76.8165	0	Ccl9
35	Zyx	2.33692	80.9997	0	Slfn4	2.81314	65.8427	0	Tkt	2.07333	75.8446	0	Itgb7	2.93349	48.7175	0	Ctsc	1.52573	46.6487	0	Cxcl16	2.29864	43.786	0	Il2rg	2.22047	60.4207	0	Lpcat2	3.24158	78.2092	0	Rpsa	1.4362	47.1071	0	Cd14	2.75193	65.0787	0	Pa2g4	3.24801	82.9328	0	Ckap4	3.05291	75.8377	0	Igfbp4
36	Sorl1	2.74515	79.9636	0	Arrb2	1.83911	65.5352	0	E2f8	3.52485	74.6028	0	Slc25a5	1.56609	48.5092	0	Esyt1	2.17795	46.5761	0	Fcgr2b	1.68834	43.2683	0	Pla2g7	2.6337	60.165	0	Rnase4	4.07802	77.035	0	Rps14	1.29135	46.7592	0	Atf3	3.21361	65.0741	0	Cdk6	3.71118	82.6578	0	Retnlg	4.56018	75.6336	0	Ninj1
37	Actn1	2.75294	79.7022	0	Arhgdib	1.71068	65.1864	0	Cnn2	2.15249	74.2376	0	Hspa8	1.21143	48.3249	0	Napsa	1.85451	46.4134	0	Ucp2	1.06592	43.1807	0	Ifi207	2.54159	59.1234	0	Epb41l2	3.79928	76.4042	0	Rps27	1.29112	46.6738	0	C3ar1	3.1881	64.4445	0	Igfbp4	3.48963	81.7323	0	Arhgdib	2.30579	74.6903	0	Fth1
38	Rasgrp4	2.96871	77.5811	0	Serpinb1a	2.52259	62.4799	0	Lrg1	2.78595	74.2066	0	Shisa5	1.59796	47.5469	0	H2afx	2.29268	45.4901	0	Marcks	1.4928	42.2541	0	Gabarap	1.52767	57.754	0	Plxdc2	4.911	75.3191	0	Gpr132	2.63424	45.8218	0	Runx3	2.7369	63.5433	0	Cmtm7	3.01016	80.8446	0	Mettl9	2.99286	72.5126	0	Mafb
39	Fpr1	4.1254	77.2121	0	Ccnd3	1.84971	61.789	0	Ifitm6	2.55088	73.6474	0	Rplp0	1.36951	47.4714	0	Prdx1	1.49611	44.5229	0	Fcer1g	1.03903	41.9916	0	Klf4	2.44456	57.7433	0	Abhd12	3.50131	74.1698	0	Rps18	1.38434	45.7565	0	Il2rg	2.3235	63.4494	0	Rpl14	2.44354	79.7988	0	Ccnd3	2.45087	71.577	0	Fcgr2b
40	Slpi	3.50407	76.7785	0	Ly6g	3.45452	59.5855	0	Gpi1	1.97521	71.1405	0	Ifi30	1.77609	47.3913	0	mt-Nd2	1.23225	44.2305	0	H2-DMa	1.66955	41.6577	0	Gm2a	2.00679	57.5225	0	Mertk	3.9623	72.3394	0	Rps24	1.34385	45.5898	0	Il1b	2.99179	62.6785	0	Hnrnpab	2.48762	79.4649	0	S100a11	2.6766	71.525	0	Fcna
41	Anxa1	2.31382	74.2871	0	Mettl9	2.24154	56.7129	0	Aldh2	1.98294	69.5314	0	Il17ra	1.75265	46.3567	0	Ccna2	2.45827	44.1516	0	H2-DMb1	1.88723	41.6485	0	Atp2b1	2.17846	57.4821	0	Bin2	1.84433	72.0712	0	Rps11	1.41027	45.1125	0	Zmynd15	4.78784	62.4973	0	Rpl12	2.47714	79.1002	0	Ncf1	2.64076	71.3222	0	Ier3
42	Vasp	1.95332	73.4229	0	Actn1	2.13463	56.5994	0	Ube2c	3.53817	68.8931	0	Ms4a4c	2.83634	45.3557	0	Stom	1.99231	44.1451	0	Pltp	2.18539	41.3075	0	Ccr1	2.54594	57.4135	0	Gpr34	5.17346	71.8828	0	Rpl18a	1.30786	44.7099	0	Ccrl2	3.19531	61.8348	0	Rpl28	2.34544	78.9096	0	Tkt	2.21361	69.7821	0	Ccl7
43	Pkm	1.62568	73.3286	0	Arpc5	1.42076	56.1023	0	Orm1	4.36903	68.8558	0	Ccl6	1.55407	44.5591	0	Fmnl1	1.31514	44.109	0	Axl	2.35404	40.8367	0	Lrp1	2.49783	57.3754	0	F11r	3.75457	71.214	0	Rps28	1.26518	44.0282	0	Aif1	2.62961	61.2954	0	Rpl32	2.37405	78.6111	0	G6pdx	2.82554	69.2434	0	Cd36
44	Pgd	2.33602	72.8927	0	Rflnb	2.71095	55.5592	0	Tecr	2.24593	68.4497	0	S100a10	2.11783	43.9252	0	H2afz	1.47031	44.0369	0	Mafb	1.85354	40.1632	0	Ifi27l2a	2.24634	56.9761	0	mt-Nd5	1.88689	71.2009	0	Rps26	1.35943	43.8762	0	Dusp1	2.14842	61.1295	0	Rps26	2.38368	78.2843	0	Lcp1	1.80903	69.107	0	Hmox1
45	R3hdm4	2.84902	72.3819	0	Gda	1.69237	55.099	0	H2afz	2.09218	68.4416	0	Psma7	1.76795	43.8392	0	Ifi30	1.64384	43.986	0	Ptms	1.4552	39.9916	0	Clec4e	2.8211	56.7771	0	Maf	3.07676	71.0469	0	Rpl39	1.27908	43.4478	0	Itgb5	2.69578	61.0928	0	Set	2.74772	77.9259	0	Arpc5	2.08125	68.9935	0	Klf4
46	Pirb	2.06821	71.3083	0	Pkm	1.25617	54.1304	0	Tuba4a	2.62065	67.6832	0	Sod1	1.65052	43.2139	0	S100a4	2.01051	43.2726	0	Mgl2	2.50285	37.154	1.01212e-299	Ifitm3	1.65936	56.7483	0	Tgfbr1	3.8023	68.9307	0	Rps13	1.22201	43.0385	0	Dab2	2.93847	60.4962	0	Tuba4a	2.98042	77.0682	0	Arrb2	2.23283	68.1037	0	Lgmn
47	Arpc5	1.70548	71.2438	0	Pgd	1.87082	53.7228	0	Gca	3.60706	67.1645	0	Rack1	1.19346	43.098	0	Xdh	1.55247	43.1863	0	Fyb	1.19002	36.99	4.33491e-297	Spint1	3.9007	56.4974	0	Ptgs1	3.49463	67.4211	0	Rps8	1.31463	42.8636	0	Fcer1g	1.46102	59.7403	0	Ranbp1	3.00717	76.9812	0	Gda	2.34403	66.7522	0	Pmp22
48	Clec4d	3.88502	69.8484	0	G6pdx	2.08259	53.5698	0	Hmgb2	2.45199	66.4786	0	Emb	1.98956	43.0595	0	Tubb5	1.52182	43.0398	0	Cst3	0.933329	36.4317	3.47102e-288	Ier3	2.72666	55.9565	0	Grn	1.83911	65.7895	0	Rpl5	1.27563	42.7547	0	Csf1r	1.98881	58.8939	0	Rack1	2.22354	76.7327	0	Cxcr2	3.1476	66.6534	0	Ehd4
49	Gpsm3	2.09693	69.8045	0	Fpr2	2.885	52.7452	0	Ncam1	3.90515	66.3691	0	Rpl21	1.53748	42.8434	0	Ucp2	1.0769	42.3024	0	Pea15a	2.26052	36.3167	2.22617e-286	Ccr2	2.35948	55.8814	0	Mafb	2.79087	65.1682	0	Napsa	1.84635	42.6088	0	Fth1	1.88682	58.7726	0	Rps3a1	2.25866	76.2495	0	Padi4	3.6297	65.8793	0	Cd163
50	Adipor1	2.47882	69.3318	0	Coro1a	1.06904	50.3147	0	Rflnb	2.80283	65.3927	0	Ctsc	1.39324	42.7636	0	Lamp1	1.276	42.2658	0	Ftl1	1.03096	36.0007	2.03972e-281	Ecm1	3.54529	55.8011	0	Fscn1	4.10732	64.7147	0	Rpl28	1.26354	41.701	0	Nfe2l2	2.15519	58.321	0	Pabpc1	2.22156	75.6547	0	Ceacam1	2.8413	65.3064	0	Cd68
51	Myo1f	2.09045	67.5209	0	C3	1.73395	50.1935	0	Flna	1.77369	65.3321	0	C3	1.51064	42.1534	0	Rassf4	2.00995	41.5008	0	Clec4a1	1.83007	35.9315	2.40227e-280	Fxyd5	1.69891	55.6976	0	Srgap2	3.32737	61.6413	0	Ptms	1.51536	41.2026	0	Hexb	1.93491	57.8227	0	Ybx3	3.12231	75.4788	0	Gpsm3	2.33365	65.216	0	Mt1
52	Fgr	2.3064	66.9653	0	Ceacam1	2.11109	50.0933	0	Mettl9	2.33457	64.6735	0	Rplp2	1.46529	41.5681	0	Mia2	1.50264	41.2965	0	Ms4a7	2.74761	35.7772	5.90248e-278	Ms4a6d	3.09348	55.4845	0	Basp1	2.66967	61.5591	0	Pmaip1	2.96309	40.9488	0	Cd83	2.87411	57.6264	0	Rpl13	2.16839	75.0482	0	Rasgrp4	2.87732	64.8004	0	C3ar1
53	Selplg	1.86624	66.5605	0	Lta4h	2.08255	49.9883	0	Ncf4	2.14217	64.1984	0	Cotl1	1.10369	41.5349	0	Csf2ra	1.10787	40.8729	0	Ctsa	1.35849	35.4638	4.15185e-273	Nfe2l2	2.04454	55.0102	0	Slc2a5	5.7368	61.4457	0	Hspa8	1.09466	40.3688	0	Cd68	2.07948	57.0511	0	Rplp0	2.27701	74.8538	0	Pirb	2.271	64.4621	0	Rnase4
54	Padi4	3.42594	66.2878	0	Gpi1	1.37935	49.8368	0	Itgam	1.85858	64.1564	0	Fau	1.07661	41.5284	0	Atp5a1	1.15943	40.3434	0	Timp2	1.57593	35.2572	6.0828e-270	B4galt5	3.09624	54.9167	0	Ubc	1.55567	60.8151	0	Nfkbia	1.35929	39.4415	0	Mpeg1	1.80802	56.2747	0	Hsp90aa1	2.44851	73.8569	0	Cd33	2.77216	64.0568	0	Ccl8
55	S100a8	2.89493	65.8886	0	St3gal5	2.78348	49.6365	0	Pfn1	1.3438	64.0406	0	Rpl26	1.15234	41.4223	0	Tuba1b	1.44718	40.3131	0	Pf4	2.61801	35.2247	1.89572e-269	Sat1	1.66269	54.529	0	Fcgr3	1.84033	58.5764	0	Tpt1	0.905059	39.0509	0	Ccl3	2.90601	56.0302	0	Atp5a1	2.15983	73.4289	0	Prr13	2.33925	63.8707	0	Ccl2
56	Cd300lf	2.57721	64.9025	0	Lcp1	1.03476	49.4991	0	G6pdx	2.24213	63.2456	0	Smpdl3a	2.05295	41.161	0	Ahnak	1.91886	40.2075	0	Hspa1a	2.0095	34.7543	2.64508e-262	Ctsh	1.65004	53.8437	0	Cyth4	1.98438	58.5456	0	Rplp0	1.18662	38.2147	0	Ifi207	2.37472	55.374	0	Rps15a	2.26304	73.421	0	Slfn1	2.9942	63.6661	0	Tmem176b
57	Itgam	1.72155	64.8096	0	Cpne3	2.33965	48.2725	0	Cdk1	3.15564	62.3758	0	Hp	1.40613	40.9911	0	Smpdl3a	1.97417	40.1605	0	Txnip	1.20441	34.5997	5.59415e-260	Csf1r	1.76663	53.3389	0	Unc93b1	1.71442	56.1364	0	Rpl26	1.10332	37.7903	0	Tmem176b	2.18093	54.8351	0	Lta4h	2.71576	73.134	0	Slc2a3	3.25589	62.7475	0	Ly6e
58	Cd52	1.59762	64.6779	0	Cotl1	1.14053	48.1433	0	Cyfip2	2.55071	60.9475	0	Rpl7	1.28525	40.9116	0	Ptma	1.14642	39.5111	0	Grn	0.998111	34.3127	1.05097e-255	Basp1	2.33344	53.3055	0	Scamp2	2.15147	55.8941	0	Rpl32	1.15865	37.6069	4.04929e-307	Arl4c	2.2466	54.8147	0	Myb	4.47799	72.9916	0	Pkm	1.77193	61.2227	0	Lgals3bp
59	Fmnl1	1.62571	63.9835	0	Ncf2	1.34331	47.8534	0	Tagln2	1.66585	60.7844	0	Irf5	1.83535	40.6619	0	C3	1.40274	39.3925	0	Hexb	1.22631	33.8268	1.58518e-248	Tpd52	2.04599	52.8101	0	Ctsz	1.71391	55.7499	0	Mgl2	2.71822	37.4845	3.97011e-305	H2-K1	1.55011	54.7681	0	Slc25a5	2.3158	72.3134	0	Chil3	2.87859	61.1432	0	Dusp1
60	Ypel3	2.42027	63.938	0	Anxa2	1.35513	47.5872	0	Igsf6	1.84583	60.5932	0	Ccl9	1.86618	40.3761	0	Samhd1	1.21434	38.9891	0	B2m	0.854478	33.5205	4.77743e-244	Plac8	1.79944	52.2899	0	Ctsb	1.65795	54.9192	0	Nfkb1	1.66781	37.4142	5.48072e-304	Pmepa1	3.78593	54.4128	0	Rps7	2.10891	71.9713	0	Anxa2	2.0325	60.9657	0	Jund
61	Srgn	1.79018	63.3822	0	Actr3	1.00287	47.0845	0	Stmn1	2.31236	59.8571	0	Rpl23	1.32033	40.2917	0	Ifi209	2.13925	38.6614	0	Fcgr3	1.08887	33.2827	1.34642e-240	Mmp14	3.48643	52.2208	0	B2m	1.5934	54.435	0	Cst3	1.02289	37.115	3.68394e-299	Vcam1	3.0014	53.7486	0	Rps5	2.07675	71.9351	0	Lasp1	2.31283	60.7385	0	Lamp1
62	Adpgk	2.2372	62.4465	0	Sun2	1.87926	46.9833	0	Plp2	2.35103	59.6174	0	Rps25	1.11472	40.0014	0	Gpx1	1.01789	38.5276	0	Cd72	2.48145	32.8779	8.67097e-235	Ets2	2.57459	51.9808	0	Abi3	3.08823	54.4098	0	Traf1	2.85767	36.6544	8.82219e-292	Adgre1	2.53602	53.6911	0	Pdia6	2.61212	71.4532	0	Grina	2.4693	59.6409	0	Hexa
63	Fxyd5	1.70736	61.8811	0	Pirb	1.46872	46.4897	0	Tuba1b	1.91504	58.4273	0	Ms4a6b	2.03947	38.8297	0	Psmb1	1.15691	37.7295	0	Aif1	1.71544	32.7782	2.25749e-233	Sdcbp	1.63437	51.8537	0	Hpgds	3.75634	54.2207	0	Itgax	2.34179	36.606	5.14793e-291	Marcks	1.79631	52.36	0	Eef1b2	2.3	71.3669	0	Serpinb1a	2.63557	59.6011	0	Zfp36l1
64	Lrg1	2.522	61.4746	0	Clec4a2	1.70581	46.2422	0	Lyz2	2.05996	57.5181	0	Erp29	1.70128	38.7374	0	Stmn1	1.6463	37.6008	5.26551e-307	Cx3cr1	1.55297	32.323	6.07216e-227	Ctsz	1.60145	51.7545	0	Selenop	2.0411	53.12	0	Eef1a1	1.08808	36.3937	1.16121e-287	Sgk1	2.91148	52.0784	0	Rpl8	2.07823	71.2926	0	Mxd1	2.58482	59.4522	0	Jun
65	Ccr1	2.62907	61.1413	0	Cd52	1.18822	45.6686	0	Gpsm3	1.76981	56.4006	0	Rpl18a	1.08893	38.5638	0	Racgap1	2.50884	37.5797	1.1394e-306	Lyz2	1.38415	31.8697	1.22029e-220	Rnf213	2.17549	51.7028	0	Ski	2.55792	51.8287	0	Anxa6	1.65152	36.1893	1.90762e-284	Fos	1.8671	52.0263	0	Rps24	2.13337	71.0919	0	R3hdm4	2.69264	59.3397	0	Ednrb
66	Cd300ld	2.50141	60.6233	0	Glrx	2.05855	45.6419	0	Actn1	1.97296	56.2364	0	Rps14	1.01416	38.3042	0	E2f8	2.1491	37.3502	6.0709e-303	Cd68	1.28846	31.8463	2.55404e-220	Sema4d	2.13152	51.1181	0	Egr1	2.98302	51.7987	0	Rpl8	1.03151	35.8009	2.20891e-278	Lilr4b	1.81182	51.9423	0	Hdgf	2.49849	70.9212	0	S100a6	2.34426	59.2548	0	Egr1
67	Iqgap1	1.6504	60.5498	0	Ostf1	1.58394	45.2068	0	Pkm	1.42136	54.9641	0	Rpl11	1.10029	38.292	0	Sod1	1.39242	36.9332	3.23333e-296	mt-Rnr2	0.724872	31.6401	1.76255e-217	Fosb	2.45638	50.8048	0	Glul	2.13144	50.97	0	H2afy	1.21255	35.4753	2.37386e-273	Rnf213	2.1618	51.5702	0	Eef1g	2.47233	70.8044	0	Gpi1	1.91525	58.7881	0	Tmem106a
68	Myl12b	1.46861	60.1332	0	Trem3	2.33807	45.0282	0	Cpne3	2.35566	54.7647	0	Sub1	1.33411	37.5435	4.65544e-306	Klf4	1.55213	36.9295	3.66858e-296	Slamf9	2.76001	30.8093	3.26041e-206	Dazap2	1.4633	50.6595	0	mt-Rnr1	1.43177	50.4008	0	Runx3	1.82941	35.2468	7.5789e-270	Gns	2.06032	51.5573	0	mt-Nd1	1.47118	70.3959	0	Ncf2	1.92336	58.7436	0	Igf1
69	Tyrobp	1.12572	59.3408	0	Cxcr2	2.13887	44.8353	0	F630028O10Rik	2.34203	54.1691	0	Rpl8	1.0354	37.3096	2.93077e-302	Iqgap2	1.85466	36.8507	6.64851e-295	H2-K1	0.795408	30.7827	7.33912e-206	Vegfa	3.72325	50.4885	0	Adgrg1	4.10499	50.1359	0	Rpl34	0.99272	35.1113	8.7762e-268	Abca1	2.76342	51.5524	0	Rpl39	2.08198	70.0496	0	Clec4a2	2.28978	57.9455	0	Cst3
70	Samhd1	1.52992	58.5366	0	Dhrs7	2.16476	44.8057	0	Incenp	2.56746	54.1309	0	Rpl19	1.2685	37.016	1.57804e-297	Dazap2	1.08664	36.6299	2.20646e-291	Mpeg1	0.972302	29.9286	1.29453e-194	Samhd1	1.52768	50.2953	0	Tanc2	4.09421	50.0381	0	Rps2	1.14549	34.8877	2.19222e-264	Anxa5	1.91657	51.4177	0	Stmn1	2.64518	69.8341	0	Pgd	2.16004	56.1506	0	Glul
71	Prdx5	1.45945	58.1699	0	Cebpe	2.46756	44.6521	0	Trem3	2.42897	54.0208	0	Pld4	1.26011	36.8112	3.0194e-294	Itgb7	2.26674	36.4547	1.32654e-288	Tgfbi	1.05642	29.5604	7.38851e-190	Ptafr	2.44349	50.278	0	Ctsa	1.85174	49.8672	0	Fosb	1.94514	34.4752	3.56288e-258	Bst2	2.23451	51.4	0	Etfb	3.13424	69.7429	0	Lilrb4a	1.9306	55.7546	0	Fcgr3
72	Fpr2	2.99944	57.5562	0	Lasp1	1.57927	44.1241	0	Ppp1cb	1.96349	53.5914	0	Rpl36al	1.64161	36.7891	6.73235e-294	Rps5	1.03858	36.1124	3.24435e-283	mt-Nd5	0.762088	28.9049	1.49831e-181	Pde4b	2.56663	49.963	0	Slc7a8	3.29737	49.5297	0	Rps16	1.08272	34.3429	3.37061e-256	Ctsa	1.82759	51.2682	0	Rps17	2.26144	69.2981	0	Pfn1	1.31077	54.8132	0	Cfh
73	Xdh	1.90827	57.0378	0	R3hdm4	1.98215	44.0324	0	Pygl	1.83008	53.5277	0	Emp3	1.46552	36.0976	5.96742e-283	Psma7	1.47309	35.993	2.38417e-281	Zfp36l1	1.36557	28.8771	3.32631e-181	Plek	1.90739	49.8653	0	Bin1	3.37778	49.4275	0	Olfm1	2.73195	34.0058	3.39684e-251	Itgax	2.80655	50.5433	0	Rpl11	2.08062	69.0825	0	Fpr1	3.41071	54.6104	0	Cd74
74	Cd177	2.10276	56.2355	0	Mcemp1	2.20894	43.9079	0	Ncf1	1.69498	51.6411	0	F10	2.57752	35.8379	6.70814e-279	Lbr	1.5404	35.7629	9.15567e-278	H2-D1	0.65448	28.8445	8.48922e-181	Ifitm2	1.53081	48.8892	0	Gns	2.13942	49.0806	0	Rpl37a	1.04709	33.842	8.69664e-249	Slc3a2	2.05141	50.2651	0	Rps28	2.05696	68.8208	0	Cd52	1.71358	54.3195	0	Atf3
75	Ifitm6	2.04373	56.1357	0	Mgst1	2.13494	43.7239	0	Adgrg3	2.41802	51.4065	0	Eef1b2	1.16252	35.4656	3.89215e-273	Glipr1	1.63352	35.6776	1.9129e-276	Pld4	1.00309	27.6309	6.46159e-166	Bin2	1.31665	48.7811	0	Mylip	2.594	48.5675	0	Nr4a2	2.73998	33.503	7.82892e-244	Slc6a6	1.70514	49.7117	0	G3bp1	2.37804	68.3585	0	Msra	2.74313	54.2018	0	mt-Rnr2
76	Myh9	1.56574	55.3333	0	Cyba	1.17758	43.6628	0	Zmpste24	2.94195	51.3583	0	Rps5	0.986841	35.4572	5.19017e-273	Naaa	1.85637	35.5539	1.53782e-274	Cyth4	1.00853	27.5082	1.88924e-164	Clec4a1	2.16247	48.7378	0	Lrp1	2.30741	47.2427	0	Cfl1	0.874938	33.3344	2.18041e-241	Adam17	2.06235	49.4886	0	Ran	2.64465	68.1506	0	Nadk	2.07161	54.1095	0	Klf6
77	Tmcc1	2.78824	54.9745	0	S100a6	1.57382	42.5741	0	Sun2	1.87795	51.35	0	Tyrobp	0.962889	35.4146	2.32908e-272	Rac1	1.16122	35.5253	4.21459e-274	Itgb5	1.55029	27.5069	1.94732e-164	Nr4a1	1.88638	48.662	0	Entpd1	2.51008	47.2299	0	Rpl3	0.9797	33.2314	6.7001e-240	Hspa1a	2.68708	49.3012	0	Rpl6	2.10444	68.1418	0	Dgat1	2.738	53.9689	0	Adgre1
78	Cd44	1.48285	54.494	0	Myl6	1.07704	42.3157	0	Pclaf	2.59496	51.0009	0	Rpl3	0.992954	35.3789	8.16423e-272	Capzb	0.925588	35.4941	1.252e-273	Cd300ld	1.43044	27.4461	1.0233e-163	Ms4a6b	2.40737	48.6377	0	Trf	1.79778	46.8463	0	Kdm6b	1.58398	33.18	3.63904e-239	Tlr2	2.6334	49.1435	0	Prss57	5.06468	67.7365	0	Xdh	2.10819	53.7285	0	Unc93b1
79	Nadk	1.78288	54.382	0	Pfn1	0.757686	42.2644	0	Lbr	1.98762	50.9946	0	Serp1	1.1484	35.3208	6.30311e-271	Arpc2	0.869913	35.3759	8.22174e-272	Ctsz	0.870399	26.9983	1.98871e-158	Chd7	2.28941	48.2704	0	Ly86	2.43822	46.396	0	H2-Oa	3.6342	33.086	8.15654e-238	Selenop	1.8788	48.9886	0	Rps21	1.92563	67.474	0	Rflnb	2.76731	53.5889	0	Hspa1a
80	Sh2d3c	2.88982	54.2495	0	Sorl1	1.63226	41.6387	0	Gsr	1.668	50.3984	0	Prkcd	1.13125	35.283	2.37569e-270	Cybb	1.13704	35.3392	2.97927e-271	Snx5	1.26509	26.9508	7.13547e-158	Plaur	2.20296	47.9077	0	Frmd4a	3.07638	46.3579	0	Btg2	1.33717	32.98	2.66916e-236	H2-DMb1	2.00503	48.7561	0	Mcm6	3.04105	67.391	0	Myl12b	1.66143	53.2931	0	Ppp1r15a
81	Ncf1	1.75304	53.6815	0	Ncf4	1.53923	41.5249	0	Arrb2	1.48832	50.3869	0	H2afy	1.14128	35.0746	3.57233e-267	mt-Nd5	1.00343	35.3131	7.42635e-271	Tmsb4x	0.822362	26.6164	5.40671e-154	Mcl1	1.53514	47.5216	0	Zfhx3	3.18407	45.9795	0	Csrnp1	1.89129	32.9661	4.19406e-236	Sdc3	2.28771	48.3085	0	Rpl41	1.99348	67.1526	0	Myh9	1.83746	53.2607	0	Marcksl1
82	Stk17b	2.2685	52.9642	0	Mxd1	1.74449	41.456	0	Ikzf1	1.60459	50.0125	0	Sat1	1.0871	35.0707	4.05691e-267	Cox4i1	1.02639	35.3114	7.82213e-271	Cd14	1.2326	26.6067	6.95872e-154	Rps26	1.47412	47.4187	0	Rasgrp3	3.98704	45.8176	0	Rps3	0.90174	32.8761	8.07119e-235	Nr4a1	1.89446	48.1088	0	Rpl29	2.08052	67.1285	0	Crispld2	3.44979	52.2655	0	Pla2g2d
83	Msl1	1.98734	52.8613	0	Gpsm3	1.36525	41.0443	0	Arl6ip1	1.63707	49.8643	0	Glud1	1.73159	35.0687	4.30318e-267	Eif4h	1.19587	34.9173	8.02214e-265	Tgfbr2	1.52625	25.7187	8.57664e-144	Ccrl2	2.56533	47.3678	0	Mlxipl	5.35108	45.3333	0	Eef2	0.871308	32.869	1.01045e-234	Dnase1l3	3.36374	47.8831	0	Alas1	3.31711	66.9315	0	Myo1f	1.95179	51.7781	0	Fcrls
84	Glipr1	2.30166	52.8109	0	S100a11	1.34224	40.9116	0	Tubb5	1.6264	49.4596	0	Ifi209	2.02676	34.6693	4.82417e-261	Anxa6	1.45091	34.5377	4.27274e-259	Sdc3	1.50433	25.3163	2.44121e-139	Slc3a2	1.9733	47.1977	0	Inpp5d	2.12895	45.2544	0	Rps15	1.03172	32.7449	5.90174e-233	Npc2	1.54192	47.5687	0	Pebp1	2.92105	66.3377	0	Adam8	2.58307	51.6859	0	Cd14
85	Txnip	1.59045	52.602	0	Alox5ap	1.18443	40.676	0	Ncaph	2.98209	49.2187	0	Pitpna	1.17171	34.4993	1.71576e-258	Sp100	1.19295	34.4428	1.11759e-257	Ehd4	1.56155	24.9441	2.80197e-135	Clec4n	3.5368	47.1868	0	Qk	2.0517	44.8976	0	Rpl35a	1.01284	32.4574	6.90798e-229	F11r	2.47905	47.2466	0	Clec12a	2.46902	66.2671	0	Ncf4	2.03902	51.0788	0	Tns1
86	Alox5ap	1.43705	52.4046	0	Gsn	1.87518	40.6682	0	Tpx2	2.94654	48.8327	0	Clta	1.32422	34.4116	3.50103e-257	Emp3	1.37725	34.2889	2.21113e-255	Glul	1.1024	24.5338	7.14235e-131	Slc16a3	2.2461	46.861	0	Plxnb2	2.46428	44.8197	0	Dusp1	1.20464	31.9873	2.63774e-222	Sat1	1.49036	47.147	0	Rpl27	2.07841	66.0599	0	Plp2	2.38986	50.2581	0	Ctsh
87	H2-D1	0.943142	52.2593	0	Vsir	1.24281	40.4257	0	1810037I17Rik	1.93862	48.6244	0	Rassf4	1.76325	34.3917	6.86478e-257	Elmo2	1.74442	34.2838	2.60938e-255	Rplp1	0.817288	23.5176	2.78932e-120	Cd68	1.71925	46.7515	0	mt-Rnr2	1.01346	44.2488	0	Nfkbid	1.66382	31.7109	1.7287e-218	Psap	1.43124	47.0878	0	Adgrg3	2.91	65.8423	0	Sorl1	2.10838	50.1764	0	Itsn1
88	Pilra	2.28252	51.9203	0	Padi4	2.41513	39.7076	0	Arhgap19	2.61974	48.5141	0	Ptprc	1.15358	34.1352	4.38391e-253	Itga4	1.42814	34.1008	1.35751e-252	Fcgrt	1.67545	23.5154	2.92096e-120	Tlr2	2.54188	46.7325	0	Stab1	2.36551	43.7106	0	Tmem176b	1.44614	31.5763	1.22036e-216	Sdcbp	1.52682	46.9684	0	Ssrp1	2.54944	65.7106	0	Msrb1	1.86511	49.5608	0	Hspa5
89	Cyp4f18	2.51475	51.827	0	Ltb4r1	2.53423	39.3697	0	Rad21	2.14553	47.8083	0	Ifi204	2.01875	34.1256	6.01996e-253	Pclaf	2.00186	34.0294	1.53496e-251	Lamp1	0.719833	23.4384	1.7716e-119	Cytip	2.15197	46.6228	0	Pld4	1.52817	43.5405	0	Rps3a1	0.960993	31.5438	3.37967e-216	Itm2b	1.08737	46.384	0	Rpl35	2.18192	65.6622	0	Vsir	1.73974	49.2577	0	Stard8
90	Mcemp1	2.4231	51.7208	0	Hk3	1.81388	39.2874	0	Rrm2	2.79699	47.2281	0	Rpl30	1.26436	33.7594	1.51143e-247	Msn	1.02528	33.6309	1.10077e-245	Atp2b1	1.0735	23.2922	5.3168e-118	Tpt1	1.14785	46.0695	0	Fgd2	2.65869	42.8616	0	Rack1	0.930929	31.4468	7.16148e-215	Hspa1b	2.84474	46.2642	0	Gpx1	1.89091	65.6333	0	AA467197	3.44477	49.1915	0	Ahnak
91	Ckap4	1.93031	51.6164	0	Rasgrp4	1.75398	38.6472	0	Msra	2.1085	47.2271	0	Msrb1	1.16613	33.6199	1.65134e-245	Nrm	2.15009	33.5084	6.68284e-244	Hspa1b	1.75512	23.0324	2.16169e-115	Cxcl16	2.29827	46.0363	0	Zfp36l1	1.96986	42.8439	0	Wdfy4	1.89415	31.1161	2.23373e-210	Stab1	2.26116	46.1466	0	Rpl31	1.98625	65.4028	0	Actr3	1.37618	49.1811	0	Snx5
92	Dhrs7	2.33269	51.4095	0	Dgat1	1.99764	38.6148	0	Rhou	2.87911	47.0707	0	Rps23	1.10302	33.509	6.79988e-244	Smc4	1.47181	33.2962	7.9878e-241	Ccl3	1.4625	22.9219	2.69845e-114	Mpeg1	1.45372	45.3854	0	Pou2f2	2.12181	42.7762	0	S100a11	1.08461	31.0892	5.12267e-210	Ifrd1	2.36462	46.1033	0	Rps14	1.87965	65.3502	0	Mgst1	2.45313	49.1245	0	Tgfbr2
93	Slc16a3	2.32621	50.9363	0	Slc2a3	2.1192	38.1737	0	Capns1	1.35043	46.8951	0	Sem1	0.993144	33.2885	1.05956e-240	Gltp	1.36249	33.1076	4.14657e-238	App	0.930523	22.5748	7.23651e-111	Dab2	2.42945	45.0803	0	Timp2	1.83773	42.6333	0	Rpl11	0.948027	31.0652	1.07176e-209	Ifi213	3.06475	45.8062	0	Rps16	2.00692	65.1126	0	Alox5ap	1.67233	49.0355	0	Ighm
94	Hdc	2.44698	50.8514	0	Myh9	1.15822	38.0806	0	Asf1b	3.19443	46.6172	0	Prdx5	0.99118	32.8153	6.38518e-234	Tpt1	0.878915	33.0784	1.08187e-237	Lpl	1.727	22.5653	8.93483e-111	Got1	2.95669	44.9935	0	Arhgap5	3.62905	42.3447	0	Fau	0.833303	30.6756	1.78902e-204	Id2	1.84122	45.7289	0	Sec61b	2.3425	64.9679	0	Hk3	2.2727	48.2204	0	Lyz2
95	Gnai2	0.71506	50.5545	0	Prr13	1.29646	37.7449	0	Ly6c2	1.54934	45.6042	0	Taldo1	1.02952	32.5924	9.27293e-231	Capg	1.42643	32.7272	1.13278e-232	Ifi207	1.22417	22.4065	3.14393e-109	Tgfb1	1.9682	44.9763	0	Scoc	3.92731	42.0328	0	Rpl23a	0.909513	30.639	5.43475e-204	Csf2ra	1.29709	45.6797	0	Rpl23a	1.95413	64.7276	0	Pilra	2.36849	48.2073	0	Ecm1
96	Jaml	3.12966	49.9799	0	Xdh	1.3723	37.222	2.68745e-301	Kmt5a	1.94369	45.6037	0	Adgre5	1.24074	32.5533	3.29753e-230	Sh3bgrl3	0.922603	32.7145	1.70281e-232	Hexa	0.84054	21.9107	1.87287e-104	Msn	1.34902	44.9117	0	Cd180	2.2863	41.7404	0	Hspa1a	1.8013	30.4259	3.58845e-201	Hspa5	1.45709	45.6256	0	Rpl9	1.91421	64.694	0	Glrx	2.28177	47.9141	0	Plin2
97	Nfam1	1.91061	49.0433	0	Msra	1.96517	37.1819	1.19344e-300	Cited2	1.86114	45.263	0	Rpl22	1.31936	32.5268	7.7444e-230	Chil3	1.38153	32.6987	2.83255e-232	Slco2b1	1.70957	21.7506	6.09184e-103	Litaf	1.7021	44.5108	0	Tgfbr2	2.24402	41.6072	0	Rps9	0.7783	30.3196	9.04793e-200	Lpcat2	1.90601	45.4233	0	Hnrnpa2b1	1.97869	64.6856	0	Ostf1	1.85749	47.7745	0	Man1c1
98	Il17ra	1.78464	48.9879	0	Retnlg	2.0603	36.5663	8.53382e-291	Rgs19	1.8645	44.6501	0	Cyba	0.959553	32.3855	7.56346e-228	Ncaph	2.27815	32.3187	6.48565e-227	Ly86	1.27895	21.0493	1.9558e-96	Nlrp3	2.45951	44.4617	0	Pla2g15	2.55703	41.5861	0	Rel	2.20512	30.1104	4.99249e-197	Lgals9	1.64843	45.2417	0	Banf1	2.47854	64.5241	0	Trp53inp2	3.16137	47.6433	0	Cxcl2
99	Ppp1r18	1.69893	48.7395	0	Arpc1b	0.786214	36.0446	1.40967e-282	Smc2	2.68663	44.635	0	Rpsa	0.964273	32.3564	1.92746e-227	S100a6	1.1389	32.2159	1.77785e-225	Rps4x	0.608752	20.5041	1.61562e-91	Nfkbie	2.81814	44.4473	0	Mef2a	2.26385	41.312	0	Rps20	0.929776	30.0377	4.42642e-196	Tmem106a	2.51665	45.1102	0	Ssr2	2.79209	64.3293	0	Cd24a	2.33034	47.589	0	Clec4a1
[truncated: 115 more columns]
