# Supplementary material for: Dissecting cross‐lineage tumourigenesis under p53 inactivation through single‐cell multi‐omics and spatial transcriptomics
Source: Clin Transl Med. 2025 Aug 31;15(9):e70461. doi: 10.1002/ctm2.70461 (PMC12399789; doi:10.1002/ctm2.70461)
Supplement: Supplementary file 14 — Supporting Information [file CTM2-15-e70461-s013.xlsx]

## Sheet: 工作表1
3,123 down-regulated genes (DRGs) and 4,131 up-regulated genes (URGs) in p53-KO-pre-pathological samples among cell types from 18 tissues
Gene	Freqence	Type		Gene	Freqence	Type
Trp53	216	DRG		Rpl31	238	URG
Kmt2e	91	DRG		mt-Co1	211	URG
Ncor1	89	DRG		Rpl18	203	URG
Rplp1	84	DRG		Rpl26	202	URG
Ankrd13a	83	DRG		Rps12	194	URG
Marcks	82	DRG		Fau	186	URG
Polr2a	82	DRG		Rpl12	183	URG
Zbtb20	76	DRG		Rpl28	183	URG
Sptbn1	75	DRG		Aes	182	URG
Slc6a6	71	DRG		Rps25	181	URG
Cmip	64	DRG		Gm9843	180	URG
Rps20	60	DRG		Gm11361	176	URG
Junb	59	DRG		Rpl9	176	URG
Rab2a	59	DRG		Ifitm2	175	URG
Brd2	56	DRG		Eef1b2	173	URG
Rps15a	53	DRG		Rpl10	171	URG
Rps8	53	DRG		Pdia3	166	URG
Maf	51	DRG		Erdr1	158	URG
Rps24	51	DRG		Rpl28-ps1	156	URG
Ssbp3	51	DRG		Rpl19	150	URG
Rps2	50	DRG		Rps13	150	URG
Rpl13	48	DRG		Rps15	150	URG
Rps28	48	DRG		Rpl9-ps6	146	URG
Fth1	47	DRG		Rps3a1	145	URG
Nr4a1	46	DRG		Gm26384	141	URG
Rps26	46	DRG		Rpl31-ps8	139	URG
B2m	45	DRG		Srp14	139	URG
Tgif1	45	DRG		Rpl7	132	URG
Fos	43	DRG		Tmbim6	132	URG
Nr4a2	43	DRG		Gm15501	131	URG
Rpl35	43	DRG		Malat1	129	URG
mt-Nd5	42	DRG		Rps13-ps2	129	URG
Hnrnpk	41	DRG		Eif3h	125	URG
Fosb	40	DRG		Atp5a1	124	URG
Rpl17	40	DRG		Rpl23a	121	URG
Timp2	40	DRG		Rpl37	121	URG
mt-Nd4	40	DRG		Gm10073	117	URG
Id1	39	DRG		Ucp2	117	URG
Ier2	39	DRG		Eef1g	116	URG
Rps15a-ps5	39	DRG		Rpl11	116	URG
Rps19	39	DRG		mt-Rnr2	115	URG
Cd44	38	DRG		Gm10275	113	URG
Nipbl	38	DRG		Rps15a-ps6	113	URG
Pim1	38	DRG		Selenow	109	URG
Pura	38	DRG		Rps21	107	URG
Qk	38	DRG		Ifitm3	106	URG
Zfp36l1	38	DRG		Rpl32	106	URG
Morf4l1	37	DRG		Rpl38	106	URG
Rpl18a	37	DRG		Rpl24	105	URG
Brd4	36	DRG		Rpl39	99	URG
Dusp1	36	DRG		Rplp0	94	URG
Dusp5	36	DRG		Rpl8	93	URG
Lgals3bp	36	DRG		Mir703	92	URG
Ppp1r15a	36	DRG		Tkt	92	URG
Ptpre	36	DRG		Aldoa	91	URG
Csrnp1	35	DRG		Dynll1	91	URG
Hspa1a	35	DRG		Rplp2	91	URG
Jun	35	DRG		Atp5b	90	URG
Malat1	35	DRG		Gm9385	90	URG
Rdx	34	DRG		B4galnt1	89	URG
Rps15a-ps7	34	DRG		Hnrnpab	89	URG
Ets2	33	DRG		Rpl27a	89	URG
Gm15427	33	DRG		H2-K1	88	URG
Rps4x	33	DRG		Gpx1	87	URG
Tnfaip1	33	DRG		Crip1	85	URG
Vps37b	33	DRG		Rpl30	84	URG
Btg2	32	DRG		Rps18	81	URG
Gas6	32	DRG		Rpsa	81	URG
Tnfaip3	32	DRG		Pnp	80	URG
Zfp36	32	DRG		Rpl4	80	URG
mt-Rnr1	32	DRG		Calr	79	URG
Dsg2	31	DRG		Ddx5	79	URG
Gm42418	31	DRG		Rps9	79	URG
Klf6	31	DRG		Rps24	78	URG
Nfkbia	31	DRG		Hspa8	76	URG
Prpf8	31	DRG		Rps23	76	URG
Rps29	31	DRG		Cst3	75	URG
Tgfbr2	31	DRG		Ifi27l2a	75	URG
Tob2	31	DRG		Rhoa	75	URG
Tprgl	31	DRG		Rps7	74	URG
Xdh	31	DRG		Rpl22	73	URG
Calm1	30	DRG		Nr1d1	72	URG
Cdh1	30	DRG		Serinc3	72	URG
Nedd4	30	DRG		Rps18-ps3	71	URG
Pde4b	30	DRG		Rpl23	70	URG
Per1	30	DRG		Rps4x	70	URG
Rps18	30	DRG		Plac8	69	URG
Sf1	30	DRG		Rpl7a	69	URG
Ccnd2	29	DRG		Rps19	69	URG
Fosl2	29	DRG		S100a11	69	URG
Klf5	29	DRG		Lsp1	67	URG
Mef2c	29	DRG		Tmsb4x	65	URG
Ski	29	DRG		Ifi30	64	URG
Gm13192	28	DRG		Ppia	64	URG
Kdm6b	28	DRG		Irf1	63	URG
Qars	28	DRG		Rab1a	63	URG
Rac1	28	DRG		Rpl35a	63	URG
Rpl5	28	DRG		Rps26	63	URG
Tmsb4x	28	DRG		Cox7a2l	62	URG
Wdr1	28	DRG		Gstm1	62	URG
Wnk1	28	DRG		Rpl10-ps3	61	URG
Jund	27	DRG		Rps10	61	URG
Mmp14	27	DRG		Bst2	60	URG
Rpsa	27	DRG		Rpl6	60	URG
Egr1	26	DRG		Nxf1	59	URG
Nfkbid	26	DRG		Pfn1	59	URG
Papss2	26	DRG		Rpl14	59	URG
Pfn1	26	DRG		Rps8	59	URG
Pnrc1	26	DRG		Sem1	59	URG
Selenop	26	DRG		Sh3bgrl3	59	URG
Sema6a	26	DRG		Atp5e	58	URG
Creb3l1	25	DRG		Atp5g3	58	URG
Csf2ra	25	DRG		Gm42418	58	URG
Ctsc	25	DRG		Gm9794	58	URG
Cyfip2	25	DRG		Fkbp5	56	URG
Ets1	25	DRG		Ppp1r15a	56	URG
Itga6	25	DRG		Timm13	56	URG
Klf3	25	DRG		Txnip	56	URG
Msn	25	DRG		Ly6e	55	URG
Tagln2	25	DRG		Tpi1	55	URG
Tap1	25	DRG		Actb	54	URG
Irf2	24	DRG		Emg1	54	URG
Kmt5a	24	DRG		Dnaja1	53	URG
Mbnl2	24	DRG		Gm11478	53	URG
Pcbp2	24	DRG		Naca	53	URG
Rgs2	24	DRG		Psmb1	53	URG
Rpl34-ps1	24	DRG		Tsc22d3	53	URG
Smc4	24	DRG		Usmg5	53	URG
Tmem30b	24	DRG		RP23-58B7.2	52	URG
Tpt1	24	DRG		Rps20	52	URG
Angptl4	23	DRG		Slc25a3	52	URG
Cyb5r3	23	DRG		Hsp90aa1	51	URG
Dag1	23	DRG		Skap2	51	URG
Dazap2	23	DRG		Cnbp	50	URG
E2f8	23	DRG		Gm5586	50	URG
Foxp1	23	DRG		Rac2	50	URG
Ftl1	23	DRG		Rhog	50	URG
Fyb	23	DRG		Atp6ap2	49	URG
Itgam	23	DRG		Eef1d	49	URG
Rps16	23	DRG		Gm15772	49	URG
Zdhhc20	23	DRG		Hnrnpa0	49	URG
Atp8b1	22	DRG		Raly	49	URG
Cat	22	DRG		Sod1	49	URG
Cd63-ps	22	DRG		Srsf2	49	URG
Col4a1	22	DRG		Gm23935	48	URG
Eef2	22	DRG		Gm2830	48	URG
Efnb1	22	DRG		Hspa5	48	URG
Gnas	22	DRG		Id3	48	URG
Kif5b	22	DRG		Slfn2	48	URG
Klf4	22	DRG		H2-Q4	47	URG
Msmo1	22	DRG		H2-Q7	47	URG
Nfic	22	DRG		Myl12a	47	URG
Rfk	22	DRG		Rpl41	47	URG
Rpl36a-ps2	22	DRG		Fus	46	URG
Slc12a2	22	DRG		Gapdh	46	URG
Slc38a2	22	DRG		Gnb2	46	URG
Adgrf5	21	DRG		Rps27rt	46	URG
Eef1a1	21	DRG		Aco2	45	URG
Gpr132	21	DRG		Csrp1	45	URG
Irs2	21	DRG		Drap1	45	URG
Ltbp4	21	DRG		Hmgn2	45	URG
Ly6e	21	DRG		Ly6a	45	URG
Mettl9	21	DRG		Ly86	45	URG
Mtdh	21	DRG		Cd74	44	URG
Nav1	21	DRG		Pcna	44	URG
P4hb	21	DRG		Rpl3	44	URG
Plpp1	21	DRG		Rps24-ps3	44	URG
Sub1	21	DRG		S100a10	44	URG
Zmiz1	21	DRG		Tuba1b	43	URG
Apoe	20	DRG		Coro1a	42	URG
Cbfa2t3	20	DRG		Gm15500	42	URG
Colgalt1	20	DRG		Rps27a	42	URG
Coro1a	20	DRG		Sqstm1	42	URG
Cox6a1	20	DRG		mt-Nd6	42	URG
Eif1	20	DRG		Chchd2	41	URG
Fbln2	20	DRG		Clec2d	41	URG
Fn1	20	DRG		Gm14165	41	URG
Hsp90ab1	20	DRG		Rps27	41	URG
Igfbp5	20	DRG		Atp5g1	40	URG
L1cam	20	DRG		Cd52	40	URG
Mid1ip1	20	DRG		H2-Aa	40	URG
Pbrm1	20	DRG		Hspa1b	40	URG
Slc35g1	20	DRG		Pitpna	40	URG
Ssh2	20	DRG		Rps17	40	URG
Tspan18	20	DRG		Ahnak	39	URG
Ubc	20	DRG		Fos	39	URG
mt-Nd2	20	DRG		H2-Ab1	39	URG
Cald1	19	DRG		Ldha	39	URG
Ceacam1	19	DRG		Ptpn6	39	URG
Col4a2	19	DRG		H2-D1	38	URG
Dnajb9	19	DRG		Mcl1	38	URG
Hsd17b11	19	DRG		Banf1	37	URG
Iqgap2	19	DRG		Dusp1	37	URG
Jup	19	DRG		Gabarap	37	URG
Ptprs	19	DRG		Hspa1a	37	URG
Spp1	19	DRG		Nucb1	37	URG
Stk17b	19	DRG		Uba1	37	URG
Ugcg	19	DRG		Csnk2b	36	URG
Actb	18	DRG		Eif3f	36	URG
Actg1	18	DRG		Nupr1	36	URG
Ccnd1	18	DRG		Rack1	36	URG
Cdkn1a	18	DRG		Rpl39-ps	36	URG
Gda	18	DRG		Rplp1	36	URG
Hmgb1	18	DRG		Ubc	36	URG
Lpp	18	DRG		Vim	36	URG
Nisch	18	DRG		Arhgdia	35	URG
Rpl4	18	DRG		Dbp	35	URG
Rps15a-ps4	18	DRG		Eif4a1	35	URG
Sik1	18	DRG		Gm10443	35	URG
mt-Cytb	18	DRG		Gpi1	35	URG
mt-Nd1	18	DRG		Rps5	35	URG
Aebp1	17	DRG		Tppp3	35	URG
Atp1b1	17	DRG		B2m	34	URG
Cd83	17	DRG		Ncf2	34	URG
Ctnnd1	17	DRG		Pdcd4	34	URG
Gata6	17	DRG		Rnf187	34	URG
Hdgf	17	DRG		Taf10	34	URG
Itm2b	17	DRG		Tyrobp	34	URG
Lrp1	17	DRG		Arrb2	33	URG
Mdm2	17	DRG		Chmp4b	33	URG
Mertk	17	DRG		Ctsd	33	URG
Nr4a3	17	DRG		H2-T23	33	URG
Osr1	17	DRG		Ifi47	33	URG
Ptma	17	DRG		Rpl10a	33	URG
Rps3	17	DRG		Wdr89	33	URG
Runx3	17	DRG		Arl6ip1	32	URG
Srgn	17	DRG		Cenpb	32	URG
Cd24a	16	DRG		Gm2000	32	URG
Col4a5	16	DRG		Gm8430	32	URG
Fstl1	16	DRG		Nfkbiz	32	URG
Gpx3	16	DRG		Rps3a2	32	URG
Hspa1b	16	DRG		Vdac2	32	URG
Ifngr1	16	DRG		Atf4	31	URG
Ighm	16	DRG		Fcer1g	31	URG
Nab2	16	DRG		Gm4366	31	URG
Ncaph	16	DRG		Ncl	31	URG
Plpp3	16	DRG		Rpsa-ps9	31	URG
Rnase4	16	DRG		Tuba1a	31	URG
Son	16	DRG		Tubb5	31	URG
Tbl1x	16	DRG		Glul	30	URG
Thbs1	16	DRG		Hspe1	30	URG
Vdr	16	DRG		Ifrd1	30	URG
Ankrd11	15	DRG		Limd2	30	URG
Bin2	15	DRG		Mif	30	URG
Btg1	15	DRG		Nptn	30	URG
Clu	15	DRG		Pdia6	30	URG
Crispld2	15	DRG		Rpl34	30	URG
Deptor	15	DRG		Rpl5	30	URG
Ebf1	15	DRG		Snrpb	30	URG
Fkbp1a	15	DRG		Ubb	30	URG
Gatad2b	15	DRG		Arf3	29	URG
Hspa8	15	DRG		Arpc4	29	URG
Igf1r	15	DRG		Atp5c1	29	URG
Phyh	15	DRG		Cebpd	29	URG
Ppp1cb	15	DRG		Epas1	29	URG
Prss23	15	DRG		Irf7	29	URG
Reep3	15	DRG		Sparc	29	URG
Rel	15	DRG		Thbd	29	URG
Rps10-ps1	15	DRG		mt-Rnr1	29	URG
Tcf4	15	DRG		Arpc3	28	URG
Tonsl	15	DRG		Atf3	28	URG
Tpm3	15	DRG		Ctsa	28	URG
Anxa5	14	DRG		H2-Eb1	28	URG
Bicc1	14	DRG		Krt19	28	URG
Cd248	14	DRG		Neurl3	28	URG
Cited2	14	DRG		Nr4a1	28	URG
Cst3	14	DRG		Psmb10	28	URG
Cybb	14	DRG		Shisa5	28	URG
Fabp1	14	DRG		Slc44a2	28	URG
H2-Ab1	14	DRG		Tgfb1	28	URG
H3f3b	14	DRG		Zfp36	28	URG
Hdlbp	14	DRG		Akr1a1	27	URG
Hspa5	14	DRG		Clic1	27	URG
Nrp1	14	DRG		Cox5b	27	URG
Nupr1	14	DRG		Crip2	27	URG
Picalm	14	DRG		Egfl7	27	URG
Pigr	14	DRG		Ergic3	27	URG
Prlr	14	DRG		Gm5805	27	URG
Prpf38a	14	DRG		Hsp90ab1	27	URG
Prrc2c	14	DRG		Pltp	27	URG
Psap	14	DRG		Rabac1	27	URG
Rgcc	14	DRG		Rhoc	27	URG
Rps27	14	DRG		Rpl36al	27	URG
Taok3	14	DRG		Cd37	26	URG
Tmsb10	14	DRG		Eef1a1	26	URG
Tns1	14	DRG		Fosb	26	URG
U2surp	14	DRG		Isg15	26	URG
Ubb	14	DRG		Ly6c2	26	URG
Ube2d3	14	DRG		Ptprcap	26	URG
Zeb2	14	DRG		Tpt1	26	URG
Add1	13	DRG		Uqcrc2	26	URG
BC005537	13	DRG		Acvrl1	25	URG
Baz2b	13	DRG		Atox1	25	URG
Bgn	13	DRG		Ctsz	25	URG
Ccnd3	13	DRG		Eif5a	25	URG
Cd28	13	DRG		Gm14586	25	URG
Cd34	13	DRG		Gm8292	25	URG
Ckap4	13	DRG		Gpx2	25	URG
Cox4i1	13	DRG		Id2	25	URG
Epas1	13	DRG		Lgals1	25	URG
Fcer1g	13	DRG		Rbm8a	25	URG
Gsn	13	DRG		Rrbp1	25	URG
Hmgcs2	13	DRG		Rrp1	25	URG
Ier3	13	DRG		Tsc22d1	25	URG
Igf1	13	DRG		Akt1	24	URG
Maged1	13	DRG		Ctsh	24	URG
Mgam	13	DRG		Gm10076	24	URG
Nadk	13	DRG		Hcls1	24	URG
Nr2f2	13	DRG		Igfbp7	24	URG
Palld	13	DRG		Jun	24	URG
Phf12	13	DRG		Mia2	24	URG
Prkcb	13	DRG		Phb2	24	URG
Ptprb	13	DRG		Prkcsh	24	URG
Reep6	13	DRG		Rad23b	24	URG
Rhob	13	DRG		Rnf130	24	URG
Sox9	13	DRG		Rpl21	24	URG
Stk24	13	DRG		Rpl37rt	24	URG
Tgfb2	13	DRG		Anxa6	23	URG
Timp3	13	DRG		Atp2a3	23	URG
Tmem176b	13	DRG		Atp5j2	23	URG
Tpt1-ps3	13	DRG		Bcap31	23	URG
Zcchc6	13	DRG		Cr1l	23	URG
Zfp703	13	DRG		Flna	23	URG
Arhgap5	12	DRG		Fth1	23	URG
Atp1a1	12	DRG		Gadd45b	23	URG
Bhlhe40	12	DRG		Gm10288	23	URG
Cd69	12	DRG		Gm5561	23	URG
Chil3	12	DRG		Gm8730	23	URG
Dennd4a	12	DRG		H2-DMa	23	URG
Fam107b	12	DRG		Hnrnpa2b1	23	URG
Gm14303	12	DRG		Hspb1	23	URG
Gm15500	12	DRG		Mrpl51	23	URG
Gm9800	12	DRG		Msrb1	23	URG
Igfbp3	12	DRG		Psmd8	23	URG
Inhbb	12	DRG		Rpl17	23	URG
Myh9	12	DRG		Rpl35a-ps2	23	URG
Pax5	12	DRG		Sdf4	23	URG
Pbx1	12	DRG		Taldo1	23	URG
Pdlim1	12	DRG		Tmsb10	23	URG
Plxdc2	12	DRG		Xbp1	23	URG
Rpl10a	12	DRG		Ace	22	URG
Rps16-ps2	12	DRG		Anxa2	22	URG
Sh3glb1	12	DRG		Bag1	22	URG
Smoc2	12	DRG		Cd53	22	URG
Socs3	12	DRG		Ctsb	22	URG
Sparc	12	DRG		Cxcr4	22	URG
Tm9sf3	12	DRG		Dbnl	22	URG
Actn1	11	DRG		Gnai2	22	URG
Adamts1	11	DRG		Gstm2	22	URG
Atp5a1	11	DRG		Lcp1	22	URG
Axin2	11	DRG		Ppib	22	URG
Cdkn1b	11	DRG		Rab1b	22	URG
Epcam	11	DRG		Rps26-ps1	22	URG
Foxa1	11	DRG		Rps28	22	URG
Gm26917	11	DRG		S100a6	22	URG
Hdac3	11	DRG		Sell	22	URG
Ly6c2	11	DRG		Slfn1	22	URG
Mylip	11	DRG		Tspan7	22	URG
Myo15b	11	DRG		Arf4	21	URG
Ncam1	11	DRG		Arhgdib	21	URG
Ngfr	11	DRG		Cct5	21	URG
Plat	11	DRG		Cd164	21	URG
Pnlip	11	DRG		Dnm2	21	URG
Prpf40a	11	DRG		Emp1	21	URG
Rbbp6	11	DRG		Gadd45g	21	URG
Sgk1	11	DRG		Gps2	21	URG
Spns2	11	DRG		Gstp-ps	21	URG
Spry1	11	DRG		Krtcap2	21	URG
Vcan	11	DRG		Laptm5	21	URG
Ybx1	11	DRG		Mgp	21	URG
Zeb1	11	DRG		Npm1	21	URG
Aldh1a2	10	DRG		Prkcdbp	21	URG
Atf4	10	DRG		Psma6	21	URG
Atp6v0a1	10	DRG		Rps6	21	URG
Bach2	10	DRG		Tapbp	21	URG
Capzb	10	DRG		AI662270	20	URG
Ccr2	10	DRG		Ckb	20	URG
Cd63	10	DRG		Dok3	20	URG
Cd9	10	DRG		Eif3e	20	URG
Celf2	10	DRG		Gm10051	20	URG
Clip3	10	DRG		Gm10175	20	URG
Dab2	10	DRG		Hmox1	20	URG
Dmbt1	10	DRG		Hnrnpa1	20	URG
Dnajb1	10	DRG		Hsbp1	20	URG
Dyrk2	10	DRG		Igfbp4	20	URG
Elf1	10	DRG		Itgb2	20	URG
Foxn3	10	DRG		Pglyrp1	20	URG
H2-Eb1	10	DRG		Ppp1r18	20	URG
Hnf1b	10	DRG		Psmb3	20	URG
Hp1bp3	10	DRG		Ptms	20	URG
Hsp90b1	10	DRG		Rps15a	20	URG
Hspg2	10	DRG		Selenof	20	URG
Klf2	10	DRG		Snx3	20	URG
Lamc1	10	DRG		Apoe	19	URG
Mat2a	10	DRG		Atp5d	19	URG
Mgp	10	DRG		Atp5h	19	URG
Ndufa4	10	DRG		Bsg	19	URG
Nedd9	10	DRG		C1qb	19	URG
Nfia	10	DRG		Cdc42	19	URG
Notch1	10	DRG		Cldn5	19	URG
Npepps	10	DRG		Coro1b	19	URG
Pacsin2	10	DRG		Ctsl	19	URG
Pank3	10	DRG		Cyba	19	URG
Pdgfrb	10	DRG		Fxyd5	19	URG
Plk2	10	DRG		Gm9294	19	URG
Rgs1	10	DRG		Gramd1a	19	URG
Rhou	10	DRG		Hexim1	19	URG
Rpl28	10	DRG		Hp	19	URG
Rpl6l	10	DRG		Hsp25-ps1	19	URG
Rps14	10	DRG		Manf	19	URG
Rps19-ps6	10	DRG		Mtpn	19	URG
Scd2	10	DRG		Nme1	19	URG
Sftpc	10	DRG		Ppp1ca	19	URG
Slc6a20a	10	DRG		Psmb9	19	URG
Slc7a8	10	DRG		Rasal3	19	URG
Spon1	10	DRG		Rpl13	19	URG
Spty2d1	10	DRG		Rps14	19	URG
Trf	10	DRG		Rps25-ps1	19	URG
Trib1	10	DRG		Selenom	19	URG
Adamts2	9	DRG		Slc3a2	19	URG
Adh1	9	DRG		Bhlhe40	18	URG
Akap13	9	DRG		Cd79b	18	URG
Aldob	9	DRG		Cotl1	18	URG
Anxa2	9	DRG		Ddit4	18	URG
Arhgdia	9	DRG		Eif1	18	URG
Arhgef5	9	DRG		Elovl1	18	URG
Arid1a	9	DRG		Ifi204	18	URG
Atp2b1	9	DRG		Mdh2	18	URG
Baiap2l1	9	DRG		Mien1	18	URG
Brip1os	9	DRG		Ndufb10	18	URG
Crem	9	DRG		Rps3	18	URG
Cyp1b1	9	DRG		Rsrp1	18	URG
Dap	9	DRG		Sorbs3	18	URG
Ephb2	9	DRG		Tpt1-ps3	18	URG
Eprs	9	DRG		2410006H16Rik	17	URG
Gna11	9	DRG		Ap2m1	17	URG
Gng12	9	DRG		Arhgap45	17	URG
Grasp	9	DRG		Clec7a	17	URG
Hnrnpdl	9	DRG		Col6a2	17	URG
Htra1	9	DRG		Eng	17	URG
Ifrd1	9	DRG		Fbln1	17	URG
Irf4	9	DRG		Glipr1	17	URG
Kcnq1ot1	9	DRG		Gm43712	17	URG
Klf7	9	DRG		Gm5526	17	URG
Loxl2	9	DRG		Itgal	17	URG
Lrrc32	9	DRG		Laptm4a	17	URG
Lypd8	9	DRG		Ndufv2	17	URG
Lyz2	9	DRG		Neat1	17	URG
Mafb	9	DRG		Oasl2	17	URG
Mef2d	9	DRG		Rarres2	17	URG
Mprip	9	DRG		Sdcbp	17	URG
Nfkbiz	9	DRG		Sept1	17	URG
Nid1	9	DRG		Sfpq	17	URG
Pabpc1	9	DRG		Tgoln1	17	URG
Pdgfra	9	DRG		Vav1	17	URG
Plaur	9	DRG		C1qa	16	URG
Prdx1	9	DRG		Col15a1	16	URG
Rab6a	9	DRG		Fam129b	16	URG
Rpl3-ps1	9	DRG		Gm4332	16	URG
Satb1	9	DRG		Gpbp1	16	URG
Sulf2	9	DRG		H2-Q6	16	URG
Tnxb	9	DRG		Hck	16	URG
Tpm4	9	DRG		Herpud1	16	URG
Ubr5	9	DRG		Hsph1	16	URG
Ybx3	9	DRG		Ier5	16	URG
4931406C07Rik	8	DRG		Ifi203	16	URG
Ak3	8	DRG		Ilk	16	URG
Aldh1b1	8	DRG		Mapk13	16	URG
Apobec3	8	DRG		Rnaset2a	16	URG
Axl	8	DRG		Rpl37a	16	URG
Calu	8	DRG		Rpl5-ps1	16	URG
Camp	8	DRG		Sema4a	16	URG
Cd38	8	DRG		Serpinb6a	16	URG
Cd74	8	DRG		Serping1	16	URG
Cd81	8	DRG		Tinagl1	16	URG
Ces2g	8	DRG		Tpm4	16	URG
Col5a1	8	DRG		Abhd12	15	URG
Ctrb1	8	DRG		Arhgap4	15	URG
Cyp26b1	8	DRG		Cyr61	15	URG
Cyp4v3	8	DRG		Dnajb1	15	URG
Cytip	8	DRG		Egr1	15	URG
Eif4g2	8	DRG		Fxyd1	15	URG
Emb	8	DRG		Gm5963	15	URG
G3bp1	8	DRG		Gm9320	15	URG
G3bp2	8	DRG		Hspd1	15	URG
Gm14586	8	DRG		Ifi213	15	URG
Gm5805	8	DRG		Lgals9	15	URG
Gpnmb	8	DRG		Ltb	15	URG
Il2rg	8	DRG		Map1lc3a	15	URG
Kdr	8	DRG		Mlf2	15	URG
Lamp1	8	DRG		Mt1	15	URG
Lamp2	8	DRG		Nop58	15	URG
Ldlr	8	DRG		RP23-43M12.2	15	URG
Lpl	8	DRG		Rps23-ps1	15	URG
Meis2	8	DRG		Sptbn1	15	URG
Mfsd4a	8	DRG		Syvn1	15	URG
Mmp11	8	DRG		Tagln	15	URG
Mmp2	8	DRG		Txn1	15	URG
Myadm	8	DRG		Ubl5	15	URG
Nnt	8	DRG		2310036O22Rik	14	URG
Oaz1	8	DRG		Aldh1a1	14	URG
Plxnb2	8	DRG		Aqp1	14	URG
Prkci	8	DRG		Arf6	14	URG
Ptprf	8	DRG		Bgn	14	URG
Ranbp1	8	DRG		Btg2	14	URG
Rara	8	DRG		Capns1	14	URG
Rbms1	8	DRG		Ccl9	14	URG
Rpl10a-ps1	8	DRG		Cd82	14	URG
Rpl36a	8	DRG		Cfl1	14	URG
Rpl37a	8	DRG		Chmp1a	14	URG
Rtn3	8	DRG		Coa3	14	URG
Sectm1b	8	DRG		Col6a1	14	URG
Serpinh1	8	DRG		Dad1	14	URG
Slc16a2	8	DRG		Fcgr3	14	URG
Slc25a5	8	DRG		Fis1	14	URG
Smim24	8	DRG		Jund	14	URG
Spcs1	8	DRG		Laptm4b	14	URG
Src	8	DRG		Lgals4	14	URG
Tbx2	8	DRG		Mmp9	14	URG
Top2a	8	DRG		Ndufa3	14	URG
Tpst2	8	DRG		Nfkbid	14	URG
Trabd2b	8	DRG		Pcolce	14	URG
Txnip	8	DRG		Ran	14	URG
Wasl	8	DRG		Rasip1	14	URG
Apbb1ip	7	DRG		Rcn3	14	URG
App	7	DRG		Rhob	14	URG
Arpc2	7	DRG		Rnaset2b	14	URG
Basp1	7	DRG		Rpl10a-ps1	14	URG
Ccdc80	7	DRG		Rpl7-ps7	14	URG
Ccl4	7	DRG		Rps6-ps3	14	URG
Cd2ap	7	DRG		Snx5	14	URG
Cd4	7	DRG		Sparcl1	14	URG
Cdh11	7	DRG		Spib	14	URG
Cdh5	7	DRG		Srsf3	14	URG
Cdk6	7	DRG		Ssr4	14	URG
Cenpf	7	DRG		Stip1	14	URG
Clk1	7	DRG		Tmem176b	14	URG
Col18a1	7	DRG		Tmem204	14	URG
Cp	7	DRG		Tmem259	14	URG
Cyp4b1	7	DRG		Txlna	14	URG
Cyr61	7	DRG		Uqcr11	14	URG
Ddit4l	7	DRG		mt-Nd2	14	URG
Dkk3	7	DRG		Arl4c	13	URG
Dnase1l3	7	DRG		Capza2	13	URG
Ece1	7	DRG		Cdc37	13	URG
Ehd2	7	DRG		Col1a2	13	URG
F13a1	7	DRG		Dgat1	13	URG
Fabp2	7	DRG		Dtx3	13	URG
Fbn1	7	DRG		Gm10036	13	URG
Fscn1	7	DRG		H2afz	13	URG
Ftl1-ps1	7	DRG		Icam1	13	URG
Gm12254	7	DRG		Il10ra	13	URG
Gm6030	7	DRG		Litaf	13	URG
Golm1	7	DRG		Mafk	13	URG
Gstm1	7	DRG		Nop56	13	URG
Hdac1	7	DRG		Oas2	13	URG
Hes1	7	DRG		Ppp2ca	13	URG
Hmgcs1	7	DRG		Rpl36	13	URG
Hnrnpf	7	DRG		Rras	13	URG
Hsd11b2	7	DRG		Serpinh1	13	URG
Igha	7	DRG		Slco2b1	13	URG
Krt8	7	DRG		Ssr2	13	URG
Lgals1	7	DRG		Tuba1c	13	URG
Lgals4	7	DRG		Tubb4b	13	URG
Mark2	7	DRG		Ubald2	13	URG
Meg3	7	DRG		Wfdc2	13	URG
Mgst1	7	DRG		Zfas1	13	URG
Nfe2l2	7	DRG		Abi3	12	URG
Nppc	7	DRG		Acp5	12	URG
Ogn	7	DRG		Anp32b	12	URG
Oxtr	7	DRG		Atp5f1	12	URG
Plod1	7	DRG		Aup1	12	URG
Pnisr	7	DRG		Bmp1	12	URG
Prelp	7	DRG		Ccdc107	12	URG
Prrc2a	7	DRG		Ccl3	12	URG
Prss2	7	DRG		Cd2	12	URG
Psmd11	7	DRG		Cd247	12	URG
Ptrf	7	DRG		Cd36	12	URG
Rab12	7	DRG		Clic4	12	URG
Rpl21	7	DRG		Col3a1	12	URG
Sav1	7	DRG		Cox5a	12	URG
Shroom3	7	DRG		Cxcl10	12	URG
Slc3a2	7	DRG		Ecm1	12	URG
Smarca4	7	DRG		Eif4a2	12	URG
Spon2	7	DRG		Eif4a3	12	URG
Srrm1	7	DRG		Emc10	12	URG
Sypl	7	DRG		Fh1	12	URG
Tnpo3	7	DRG		Gm10086	12	URG
Trp53inp2	7	DRG		Gm13340	12	URG
Vim	7	DRG		Gm1821	12	URG
Vsig2	7	DRG		Gm6472	12	URG
Wipi1	7	DRG		Grina	12	URG
Wnt5a	7	DRG		Gsk3a	12	URG
Zbtb7a	7	DRG		Hpgd	12	URG
Zcchc11	7	DRG		Idh3b	12	URG
mt-Tt	7	DRG		Ier3	12	URG
2310022B05Rik	6	DRG		Ifi208	12	URG
AC149090.1	6	DRG		Junb	12	URG
Abhd4	6	DRG		Ly6c1	12	URG
Aplp2	6	DRG		Map3k6	12	URG
Aqp1	6	DRG		Mir142hg	12	URG
Arf1	6	DRG		Pcbp1	12	URG
Arhgdib	6	DRG		Psma3	12	URG
Arsb	6	DRG		Psmb4	12	URG
Atf3	6	DRG		Rere	12	URG
Atp1b2	6	DRG		Rpl3-ps1	12	URG
Bmp2	6	DRG		Sertad1	12	URG
Bmp7	6	DRG		Sult1a1	12	URG
Calm2	6	DRG		Thy1	12	URG
Cav1	6	DRG		Timp2	12	URG
Ccl5	6	DRG		Tmem59	12	URG
Ccr7	6	DRG		Ubxn1	12	URG
Cd14	6	DRG		Uqcrq	12	URG
Cd93	6	DRG		AW112010	11	URG
Cdk11b	6	DRG		Acap1	11	URG
Cfl1	6	DRG		Ackr3	11	URG
Chchd10	6	DRG		Arap3	11	URG
Chd7	6	DRG		Cav1	11	URG
Clca4b	6	DRG		Cd3e	11	URG
Cox6c	6	DRG		Cdipt	11	URG
Ctsb	6	DRG		Clec3b	11	URG
Derl3	6	DRG		Col14a1	11	URG
Ecm1	6	DRG		Col1a1	11	URG
Eif4g1	6	DRG		Ctgf	11	URG
Eif5	6	DRG		Eif3l	11	URG
Eln	6	DRG		Esyt1	11	URG
Eng	6	DRG		Gm12346	11	URG
Enpp3	6	DRG		Gm14303	11	URG
F11r	6	DRG		Gm37376	11	URG
Flnb	6	DRG		H2-T22	11	URG
Gaa	6	DRG		Hnrnpc	11	URG
Gata3	6	DRG		Icosl	11	URG
Git1	6	DRG		Inmt	11	URG
Gja1	6	DRG		Kank3	11	URG
Gm10736	6	DRG		Lgals3bp	11	URG
Htra3	6	DRG		Npc2	11	URG
Icos	6	DRG		Npm3	11	URG
Idh1	6	DRG		Ost4	11	URG
Igfbp7	6	DRG		Pnpla2	11	URG
Ighg2c	6	DRG		Pomp	11	URG
Itgb5	6	DRG		Ramp2	11	URG
Itpkb	6	DRG		Rbm17	11	URG
Lamb1	6	DRG		Rpn1	11	URG
Loxl1	6	DRG		Rps16-ps2	11	URG
Mpzl1	6	DRG		Rtp4	11	URG
Myb	6	DRG		Sema7a	11	URG
Myc	6	DRG		Serpinf1	11	URG
Myl6	6	DRG		Slc25a11	11	URG
Ndufb8	6	DRG		Snrnp70	11	URG
Nfatc3	6	DRG		Sptan1	11	URG
Ngp	6	DRG		Tardbp	11	URG
Npc1l1	6	DRG		Tbc1d10c	11	URG
Onecut2	6	DRG		Tgfbi	11	URG
Peg10	6	DRG		Tmem14c	11	URG
Phlda1	6	DRG		Tubb2a	11	URG
Plac8	6	DRG		Uqcr10	11	URG
Podn	6	DRG		Ywhab	11	URG
Pou2f2	6	DRG		Ywhah	11	URG
Ptgis	6	DRG		2200002D01Rik	10	URG
Ptpn22	6	DRG		2210407C18Rik	10	URG
Ptprc	6	DRG		Atp1a3	10	URG
Ramp2	6	DRG		Azin1	10	URG
Ramp3	6	DRG		Btf3	10	URG
Rgma	6	DRG		Bub3	10	URG
Rilpl2	6	DRG		Cd19	10	URG
Rnf11	6	DRG		Cenpx	10	URG
Rpl27	6	DRG		Cstb	10	URG
Rpl36	6	DRG		Dcn	10	URG
Rpl39	6	DRG		Eif2s2	10	URG
Rps11	6	DRG		Eif3b	10	URG
Runx1	6	DRG		Elob	10	URG
S100a8	6	DRG		Fcrla	10	URG
Scube1	6	DRG		Fmnl1	10	URG
Sec13	6	DRG		Gimap4	10	URG
Sec61b	6	DRG		Gm26917	10	URG
Sema5a	6	DRG		Gm6807	10	URG
Serpina3n	6	DRG		Igfbp6	10	URG
Sh3bgrl	6	DRG		Ighm	10	URG
Slc25a4	6	DRG		Igkc	10	URG
Slc41a1	6	DRG		Il16	10	URG
Slc43a3	6	DRG		Il6st	10	URG
Socs2	6	DRG		Itm2c	10	URG
Sox4	6	DRG		Jdp2	10	URG
Ssb	6	DRG		Leng8	10	URG
Syne1	6	DRG		Llph	10	URG
Tcerg1	6	DRG		Lypd8	10	URG
Tjp2	6	DRG		Maff	10	URG
Tmem131	6	DRG		Mfge8	10	URG
Tnc	6	DRG		Nt5c	10	URG
Tpp1	6	DRG		Pdlim2	10	URG
Txnrd1	6	DRG		Psap	10	URG
Ugdh	6	DRG		Psmc3	10	URG
Wdfy1	6	DRG		Rab25	10	URG
Ypel3	6	DRG		Rps10-ps2	10	URG
Ythdf1	6	DRG		Rps12-ps9	10	URG
Zyx	6	DRG		Siglecg	10	URG
5330417C22Rik	5	DRG		Slc9a3r2	10	URG
5830444F18Rik	5	DRG		Smim11	10	URG
Actn4	5	DRG		Spn	10	URG
Adgrl4	5	DRG		Srgn	10	URG
Agap1	5	DRG		Tspo	10	URG
Ago2	5	DRG		Xist	10	URG
Ammecr1	5	DRG		mt-Nd5	10	URG
Ank3	5	DRG		9530068E07Rik	9	URG
Anpep	5	DRG		Abhd11os	9	URG
Apob	5	DRG		Adgrf5	9	URG
Atp5g3	5	DRG		Adh1	9	URG
Camk1d	5	DRG		Arg2	9	URG
Capn2	5	DRG		Clec4a1	9	URG
Casc4	5	DRG		Cltc	9	URG
Ccl11	5	DRG		Cndp2	9	URG
Ccnl1	5	DRG		Cnn2	9	URG
Ccrl2	5	DRG		Col4a1	9	URG
Cdh13	5	DRG		Copa	9	URG
Cdhr5	5	DRG		Cript	9	URG
Cela3b	5	DRG		Cxcl12	9	URG
Cenpe	5	DRG		Eif3i	9	URG
Clec14a	5	DRG		Ephx1	9	URG
Clic5	5	DRG		Fam105a	9	URG
Clmp	5	DRG		Fcgr4	9	URG
Clspn	5	DRG		Fcgrt	9	URG
Col15a1	5	DRG		Fkbp4	9	URG
Col1a1	5	DRG		Gm15536	9	URG
Col3a1	5	DRG		Gm4149	9	URG
Copb2	5	DRG		Gm7808	9	URG
Ctdsp2	5	DRG		Grn	9	URG
Ctla2a	5	DRG		Higd2a	9	URG
Ctla4	5	DRG		Hspg2	9	URG
Cx3cr1	5	DRG		Krt8	9	URG
Cxcl2	5	DRG		Lck	9	URG
Cyp2d26	5	DRG		Lgals2	9	URG
Dcn	5	DRG		Lgals3	9	URG
Ddx46	5	DRG		Lims2	9	URG
Dek	5	DRG		Ltbp4	9	URG
Dio2	5	DRG		Man2b1	9	URG
Ednrb	5	DRG		Map3k11	9	URG
Ehd4	5	DRG		Mt2	9	URG
Elk4	5	DRG		Myadm	9	URG
Emid1	5	DRG		Myl12b	9	URG
Erbb3	5	DRG		Ncf1	9	URG
Fam120a	5	DRG		Pebp1	9	URG
Fam222a	5	DRG		Pink1	9	URG
Gadd45b	5	DRG		Por	9	URG
Galnt15	5	DRG		Prpf38b	9	URG
Gfra2	5	DRG		Ptp4a3	9	URG
Gimap6	5	DRG		Ptpn18	9	URG
Glul	5	DRG		Rbp1	9	URG
Gm2000	5	DRG		Rps15a-ps7	9	URG
Grb10	5	DRG		S100a4	9	URG
H3f3a	5	DRG		Sash3	9	URG
Hipk2	5	DRG		Selplg	9	URG
Hsp90aa1	5	DRG		Slc11a1	9	URG
Id3	5	DRG		Snd1	9	URG
Igfbp4	5	DRG		Spint2	9	URG
Igkc	5	DRG		Srsf6	9	URG
Il17ra	5	DRG		Ssbp1	9	URG
Il1b	5	DRG		Tcn2	9	URG
Lasp1	5	DRG		Tgtp2	9	URG
Lcn2	5	DRG		Ttr	9	URG
Lgals2	5	DRG		Uqcrfs1	9	URG
Ltbp3	5	DRG		Zbp1	9	URG
Ltf	5	DRG		Zyx	9	URG
Man1a	5	DRG		Adi1	8	URG
Mcm2	5	DRG		Aif1	8	URG
Mfsd6	5	DRG		Anxa1	8	URG
Mgll	5	DRG		Atp6v1f	8	URG
Mxra8	5	DRG		Bag6	8	URG
Mylk	5	DRG		C3	8	URG
Myo1d	5	DRG		Cct7	8	URG
Nars	5	DRG		Cd22	8	URG
Nav2	5	DRG		Cd300c2	8	URG
Ncor2	5	DRG		Cd3g	8	URG
Ndufa1	5	DRG		Cd68	8	URG
Nectin2	5	DRG		Cd72	8	URG
Nrk	5	DRG		Clec12a	8	URG
Ntn1	5	DRG		Col6a3	8	URG
Osr2	5	DRG		Cox6b1	8	URG
P2ry14	5	DRG		Creld2	8	URG
P3h2	5	DRG		Ctss	8	URG
Pgrmc2	5	DRG		Cxcl1	8	URG
Phldb2	5	DRG		Cyb5a	8	URG
Pim3	5	DRG		Dck	8	URG
Plvap	5	DRG		Ddx17	8	URG
Rac2	5	DRG		Dpt	8	URG
Rasgef1b	5	DRG		Dusp2	8	URG
Rflnb	5	DRG		Ebp	8	URG
Rnf128	5	DRG		Emp3	8	URG
Rps26-ps1	5	DRG		Epn1	8	URG
Rps7	5	DRG		Etf1	8	URG
S100a9	5	DRG		F630028O10Rik	8	URG
Samd5	5	DRG		Ftl1	8	URG
Scarb1	5	DRG		Gla	8	URG
Selenok	5	DRG		Gm11539	8	URG
Sftpa1	5	DRG		Gm12739	8	URG
Sfxn1	5	DRG		Gm13680	8	URG
Sh3bp5	5	DRG		Gm26870	8	URG
Slco2a1	5	DRG		Gm8451	8	URG
Snhg15	5	DRG		Gmds	8	URG
Sos2	5	DRG		Has1	8	URG
Ssrp1	5	DRG		Hnrnpa3	8	URG
Stab1	5	DRG		Igtp	8	URG
Surf4	5	DRG		Il6	8	URG
Swi5	5	DRG		Impdh2	8	URG
Tff3	5	DRG		Itgax	8	URG
Tm4sf5	5	DRG		Itgb7	8	URG
Tpr	5	DRG		Klf2	8	URG
Trim8	5	DRG		Meg3	8	URG
Triobp	5	DRG		Mgst3	8	URG
Ttc3	5	DRG		Mtch1	8	URG
Ube2l6	5	DRG		Myc	8	URG
Ubl3	5	DRG		Myo1f	8	URG
Uqcrb	5	DRG		Ndufv3	8	URG
Utrn	5	DRG		Pcp4l1	8	URG
Wbp11	5	DRG		Pecam1	8	URG
Zc3h12a	5	DRG		Pkm	8	URG
Zfhx3	5	DRG		Plaur	8	URG
Zfp706	5	DRG		Plec	8	URG
Zzef1	5	DRG		Pnrc1	8	URG
1810026B05Rik	4	DRG		Ppp1r14a	8	URG
2310061I04Rik	4	DRG		Ptma	8	URG
Adamts5	4	DRG		Pttg1ip	8	URG
Adgre5	4	DRG		Rab44	8	URG
Adgrl2	4	DRG		Rpl17-ps5	8	URG
Aldh2	4	DRG		Rps2	8	URG
Antxr2	4	DRG		Sec31a	8	URG
Aoc1	4	DRG		Selenos	8	URG
Ar	4	DRG		Sfn	8	URG
Arf4	4	DRG		Smdt1	8	URG
Arfgef3	4	DRG		Smim3	8	URG
Atp5b	4	DRG		Snx17	8	URG
Atp8a1	4	DRG		Snx20	8	URG
Bank1	4	DRG		Surf4	8	URG
Baz2a	4	DRG		Tm4sf1	8	URG
Bcl3	4	DRG		Tmem126a	8	URG
Brk1	4	DRG		Tmem256	8	URG
C230085N15Rik	4	DRG		Tra2a	8	URG
C4b	4	DRG		Trbc2	8	URG
C5ar1	4	DRG		Vkorc1	8	URG
Car12	4	DRG		Wdr83os	8	URG
Ccna2	4	DRG		2010107E04Rik	7	URG
Cd47	4	DRG		Angptl2	7	URG
Cel	4	DRG		Ap2s1	7	URG
Cfh	4	DRG		Arhgap9	7	URG
Cgnl1	4	DRG		Arih1	7	URG
Chil1	4	DRG		Atp6v1e1	7	URG
Cldn8	4	DRG		C1qc	7	URG
Clec4g	4	DRG		Calm3	7	URG
Clmn	4	DRG		Ccl2	7	URG
Cnn2	4	DRG		Ccl6	7	URG
Col5a2	4	DRG		Ccl7	7	URG
Cpe	4	DRG		Cct2	7	URG
Csrp2	4	DRG		Cct8	7	URG
Ctnnb1	4	DRG		Cd151	7	URG
Cygb	4	DRG		Cd180	7	URG
Cyp2c55	4	DRG		Cd24a	7	URG
Dab1	4	DRG		Cd8b1	7	URG
Ddx6	4	DRG		Cdkn1a	7	URG
Dok4	4	DRG		Cebpb	7	URG
Dot1l	4	DRG		Chchd10	7	URG
Elk3	4	DRG		Clta	7	URG
Endod1	4	DRG		Col4a2	7	URG
Erh	4	DRG		Cope	7	URG
Errfi1	4	DRG		Cox7c	7	URG
Fam43a	4	DRG		Ctnna1	7	URG
Fcgr2b	4	DRG		Cyc1	7	URG
Flt4	4	DRG		Dgka	7	URG
Gadd45g	4	DRG		Edf1	7	URG
Ggnbp2	4	DRG		Eif3a	7	URG
Gm10263	4	DRG		Fam213b	7	URG
Gm10288	4	DRG		Fosl2	7	URG
Gm10443	4	DRG		Fpr2	7	URG
Gm12248	4	DRG		Fxyd3	7	URG
Gm13889	4	DRG		Gimap3	7	URG
Gnai2	4	DRG		Glrx5	7	URG
Gorasp2	4	DRG		Gm10736	7	URG
Gpr146	4	DRG		Gm525	7	URG
Gpr153	4	DRG		Gpihbp1	7	URG
Gpx1	4	DRG		Gpx3	7	URG
Gsk3b	4	DRG		H3f3b	7	URG
H2-D1	4	DRG		Hat1	7	URG
H2afx	4	DRG		Hexb	7	URG
Herpud1	4	DRG		Hsd17b10	7	URG
Hspa2	4	DRG		Icam2	7	URG
Ighg2b	4	DRG		Ier2	7	URG
Iglc2	4	DRG		Ifi209	7	URG
Incenp	4	DRG		Ifi27l2b	7	URG
Itga4	4	DRG		Ifitm1	7	URG
Itk	4	DRG		Isg20	7	URG
Jak1	4	DRG		Itm2a	7	URG
Jam2	4	DRG		Ivns1abp	7	URG
Jchain	4	DRG		Klf4	7	URG
Klk1	4	DRG		Kpnb1	7	URG
Lgmn	4	DRG		Lamp1	7	URG
Lilr4b	4	DRG		Lamtor4	7	URG
Lilrb4a	4	DRG		Luc7l3	7	URG
Lsm2	4	DRG		Map2k3	7	URG
Marcksl1	4	DRG		Mapk3	7	URG
Muc3	4	DRG		Mfap5	7	URG
Myct1	4	DRG		Myd88	7	URG
Myh10	4	DRG		Ndrg1	7	URG
Naaladl1	4	DRG		Ndufa11	7	URG
Nbl1	4	DRG		Ndufa8	7	URG
Nfil3	4	DRG		Ndufb2	7	URG
Nfix	4	DRG		Ndufb4	7	URG
Ogdh	4	DRG		Ndufb7	7	URG
Oit3	4	DRG		Ndufb9	7	URG
P4ha3	4	DRG		Nedd8	7	URG
Pak2	4	DRG		Nenf	7	URG
Parm1	4	DRG		Nfkbia	7	URG
Pcdh17	4	DRG		Numa1	7	URG
Pde4d	4	DRG		Pa2g4	7	URG
Pik3r1	4	DRG		Pip4k2a	7	URG
Plbd1	4	DRG		Pmm2	7	URG
Plcxd2	4	DRG		Ppp1r1b	7	URG
Plod2	4	DRG		Prdx6	7	URG
Prdx6	4	DRG		Prelid1	7	URG
Prr11	4	DRG		Psmc4	7	URG
Prss32	4	DRG		Rab5c	7	URG
Prtn3	4	DRG		Reg3g	7	URG
Psma2	4	DRG		Rnf213	7	URG
Ptk2b	4	DRG		Rpn2	7	URG
Ptpn13	4	DRG		Rps29	7	URG
RP23-13B8.12	4	DRG		Sar1a	7	URG
Rab5b	4	DRG		Scand1	7	URG
Rack1	4	DRG		Sdhb	7	URG
Rasgrp3	4	DRG		Sdhc	7	URG
Rora	4	DRG		Sdhd	7	URG
Rpl15	4	DRG		Serp1	7	URG
Rpl17-ps10	4	DRG		Shank3	7	URG
Rpl41	4	DRG		Sik1	7	URG
Rps27rt	4	DRG		Sirt1	7	URG
Rps6	4	DRG		Slamf9	7	URG
Rps6-ps4	4	DRG		Slc25a5	7	URG
Rps6ka1	4	DRG		Slc38a2	7	URG
S100a11	4	DRG		Smap2	7	URG
Sdk1	4	DRG		Syngr2	7	URG
Selplg	4	DRG		Tlr2	7	URG
Serping1	4	DRG		Tmem100	7	URG
Sfrp1	4	DRG		Tmem147	7	URG
Slc12a6	4	DRG		Tnfaip2	7	URG
Slc18b1	4	DRG		Tnfaip8l2	7	URG
Slc25a20	4	DRG		Trim28	7	URG
Slc34a2	4	DRG		Trpm2	7	URG
Slc9a1	4	DRG		Ubald1	7	URG
Slpi	4	DRG		Ube2m	7	URG
Smarca2	4	DRG		Uvrag	7	URG
Snai1	4	DRG		Vamp8	7	URG
Snrpd3	4	DRG		Ypel3	7	URG
Sparcl1	4	DRG		mt-Cytb	7	URG
Stab2	4	DRG		AI467606	6	URG
Sult1a1	4	DRG		Aamp	6	URG
Taf1	4	DRG		Acot7	6	URG
Tcn2	4	DRG		App	6	URG
Tgm2	4	DRG		Arhgef1	6	URG
Thbs2	4	DRG		Arl4d	6	URG
Tiparp	4	DRG		Asb2	6	URG
Tmem123	4	DRG		Atp6v0d1	6	URG
Tmem176a	4	DRG		Atp6v1b2	6	URG
Tmem258	4	DRG		Bag3	6	URG
Tpm1	4	DRG		Canx	6	URG
Tpx2	4	DRG		Ccl11	6	URG
Trp53i11	4	DRG		Ccr7	6	URG
Ucp2	4	DRG		Cd14	6	URG
Vasp	4	DRG		Ceacam1	6	URG
Vcp	4	DRG		Clca3b	6	URG
Vprbp	4	DRG		Clec4d	6	URG
Wapl	4	DRG		Cmtm7	6	URG
Wasf2	4	DRG		Col5a2	6	URG
Wbp2	4	DRG		Crlf2	6	URG
Wdr26	4	DRG		Csf1r	6	URG
Ykt6	4	DRG		Ctla2a	6	URG
Zfp513	4	DRG		Cxcl17	6	URG
mt-Tw	4	DRG		Cyth4	6	URG
4933411K16Rik	3	DRG		Dmpk	6	URG
Acss1	3	DRG		Ehd2	6	URG
Acta2	3	DRG		Esam	6	URG
Actg2	3	DRG		Fcgr1	6	URG
Adam12	3	DRG		Fkbp2	6	URG
Adam23	3	DRG		Folr2	6	URG
Adamts4	3	DRG		Fxyd2	6	URG
Ahnak2	3	DRG		G6pdx	6	URG
Alcam	3	DRG		Galnt18	6	URG
Alpl	3	DRG		Gdf15	6	URG
Ampd3	3	DRG		Gfpt1	6	URG
Ang4	3	DRG		Gimap8	6	URG
Ano1	3	DRG		Gltscr2	6	URG
Anxa3	3	DRG		Gm12918	6	URG
Anxa4	3	DRG		Gm6863	6	URG
Ap1b1	3	DRG		Gnb1	6	URG
Arhgap6	3	DRG		Grap	6	URG
Arhgef12	3	DRG		Grk6	6	URG
Asah2	3	DRG		Gsn	6	URG
Ash1l	3	DRG		Gsta4	6	URG
Atp2b4	3	DRG		H2-DMb1	6	URG
Atp5d	3	DRG		H2-Ob	6	URG
Bcl2l11	3	DRG		Hopx	6	URG
Btf3	3	DRG		Ifngr2	6	URG
C3	3	DRG		Iglc1	6	URG
Canx	3	DRG		Il2rg	6	URG
Capns1	3	DRG		Irgm1	6	URG
Casp6	3	DRG		Lum	6	URG
Cbx4	3	DRG		Marc2	6	URG
Ccl3	3	DRG		Max	6	URG
Ccl7	3	DRG		Mcm5	6	URG
Cd300lf	3	DRG		Mdk	6	URG
Cdca7	3	DRG		Mettl7a1	6	URG
Cdk16	3	DRG		Mmp8	6	URG
Cebpb	3	DRG		Mrpl3	6	URG
Cela2a	3	DRG		Msl1	6	URG
Celsr2	3	DRG		Mustn1	6	URG
Chst15	3	DRG		Ndufs2	6	URG
Clps	3	DRG		Ndufs6	6	URG
Col12a1	3	DRG		Nfam1	6	URG
Col16a1	3	DRG		Nubp2	6	URG
Cox8a	3	DRG		Oat	6	URG
Cpeb4	3	DRG		Olfml3	6	URG
Cps1	3	DRG		Os9	6	URG
Crip1	3	DRG		P4hb	6	URG
Crlf3	3	DRG		Pea15a	6	URG
Csde1	3	DRG		Pld4	6	URG
Csf2rb	3	DRG		Plekho2	6	URG
Ctse	3	DRG		Pnn	6	URG
Ctsl	3	DRG		Ppard	6	URG
Cubn	3	DRG		Ppp1r14d	6	URG
Ddx3x	3	DRG		Prdx2	6	URG
Defa22	3	DRG		Prdx5	6	URG
Dhx15	3	DRG		Ptbp3	6	URG
Dlc1	3	DRG		Ptgs1	6	URG
Dnajc5	3	DRG		Qsox1	6	URG
Dnajc8	3	DRG		Rasgrp2	6	URG
Dpep1	3	DRG		Rgs1	6	URG
Dpt	3	DRG		Rgs2	6	URG
Dst	3	DRG		Rnf181	6	URG
Dusp10	3	DRG		Rpl29	6	URG
E430014B02Rik	3	DRG		Rpl36a-ps2	6	URG
Efemp1	3	DRG		Rps4x-ps	6	URG
Egfl6	3	DRG		Saraf	6	URG
Eif2ak3	3	DRG		Scn7a	6	URG
Eif4b	3	DRG		Sgk1	6	URG
Eif5a	3	DRG		Slc9a3r1	6	URG
Elovl6	3	DRG		Slfn8	6	URG
Entpd1	3	DRG		Smarcd2	6	URG
Epb41l3	3	DRG		Stat1	6	URG
Etfa	3	DRG		Tbca	6	URG
Ext2	3	DRG		Tcirg1	6	URG
Ezh2	3	DRG		Tef	6	URG
F2r	3	DRG		Tgm2	6	URG
Fa2h	3	DRG		Timm8b	6	URG
Fabp4	3	DRG		Tmed2	6	URG
Fam213a	3	DRG		Tmem109	6	URG
Fam46c	3	DRG		Tmem176a	6	URG
Fat1	3	DRG		Tnfrsf12a	6	URG
Fblim1	3	DRG		Tnfrsf1a	6	URG
Fbxo11	3	DRG		Tpm2	6	URG
Fchsd2	3	DRG		Tram1	6	URG
Fgfbp1	3	DRG		Treml4	6	URG
Fgfr2	3	DRG		Trip10	6	URG
Fkbp9	3	DRG		Uqcc2	6	URG
Flt1	3	DRG		Ybx3	6	URG
Fndc3a	3	DRG		mt-Nd1	6	URG
Fxyd5	3	DRG		1110008F13Rik	5	URG
Fzd1	3	DRG		4833439L19Rik	5	URG
Galnt4	3	DRG		Acat1	5	URG
Ganab	3	DRG		Acer2	5	URG
Gas1	3	DRG		Acin1	5	URG
Gas2l1	3	DRG		Acta2	5	URG
Gas7	3	DRG		Acy1	5	URG
Gata4	3	DRG		Adipor1	5	URG
Gdi2	3	DRG		Anxa4	5	URG
Gfpt2	3	DRG		Apod	5	URG
Gltp	3	DRG		Arglu1	5	URG
Gm1123	3	DRG		Arl1	5	URG
Gm11942	3	DRG		Arpc1b	5	URG
Gm28438	3	DRG		Bcam	5	URG
Gm44292	3	DRG		Bnip2	5	URG
Gm45836	3	DRG		C1s1	5	URG
Gm5485	3	DRG		Ccdc124	5	URG
Gm7600	3	DRG		Ccnl1	5	URG
Gm8894	3	DRG		Cct4	5	URG
Gpihbp1	3	DRG		Cct6a	5	URG
Gramd3	3	DRG		Cd55	5	URG
Grn	3	DRG		Cdca7	5	URG
H1f0	3	DRG		Chka	5	URG
Hdac7	3	DRG		Ckmt1	5	URG
Hdc	3	DRG		Clec2h	5	URG
Hnrnpul1	3	DRG		Clk1	5	URG
Hspb1	3	DRG		Cnih1	5	URG
Hspb7	3	DRG		Col6a4	5	URG
Ifitm6	3	DRG		Cpq	5	URG
Iglc3	3	DRG		Cpxm1	5	URG
Irf2bp2	3	DRG		Csrnp1	5	URG
Islr	3	DRG		Cxcl14	5	URG
Itgb1	3	DRG		Cxx1b	5	URG
Jmjd1c	3	DRG		Dbi	5	URG
Kifc3	3	DRG		Ddah2	5	URG
Lama1	3	DRG		Ddb1	5	URG
Lbr	3	DRG		Dpep1	5	URG
Lct	3	DRG		Dynll2	5	URG
Ldb2	3	DRG		Eif3m	5	URG
Lgals3	3	DRG		Eif5	5	URG
Lox	3	DRG		Fpr1	5	URG
Lrg1	3	DRG		Gas5	5	URG
Lrp10	3	DRG		Ggt1	5	URG
Lrrc59	3	DRG		Gm12254	5	URG
Lrrc8c	3	DRG		Gm7536	5	URG
Ly6c1	3	DRG		Gprc5a	5	URG
Lyve1	3	DRG		Grpel1	5	URG
M6pr	3	DRG		Guca2a	5	URG
Man1c1	3	DRG		Gzma	5	URG
Map1b	3	DRG		H13	5	URG
Map7d1	3	DRG		H2afy	5	URG
Med13	3	DRG		Hilpda	5	URG
Metap2	3	DRG		Hint1	5	URG
Mier1	3	DRG		Hipk3	5	URG
Mki67	3	DRG		Hn1	5	URG
Mkl2	3	DRG		Hsd11b1	5	URG
Mmrn2	3	DRG		Hsp90b1	5	URG
Mocs1	3	DRG		Hspb8	5	URG
Mrc1	3	DRG		Htra3	5	URG
Ms4a6b	3	DRG		Idh3g	5	URG
Msra	3	DRG		Igfbp5	5	URG
Mt1	3	DRG		Ik	5	URG
Myl9	3	DRG		Il1b	5	URG
Ndst1	3	DRG		Imp3	5	URG
Ndufa12	3	DRG		Itga5	5	URG
Neat1	3	DRG		Jaml	5	URG
Nedd4l	3	DRG		Klhl6	5	URG
Nfib	3	DRG		Kri1	5	URG
Nfkb1	3	DRG		Lamb1	5	URG
Nid2	3	DRG		Lfng	5	URG
Nipal1	3	DRG		Lsm14a	5	URG
Nkd2	3	DRG		Ly6d	5	URG
Npnt	3	DRG		Lyz1	5	URG
Nrp2	3	DRG		Lyz2	5	URG
Nudt4	3	DRG		Mbd3	5	URG
Olfml2a	3	DRG		Mdh1	5	URG
Olfml3	3	DRG		Mllt6	5	URG
P2ry13	3	DRG		Mndal	5	URG
Pcbp1	3	DRG		Mpeg1	5	URG
Pdia4	3	DRG		Mrfap1	5	URG
Pdzd11	3	DRG		Ms4a4c	5	URG
Phip	3	DRG		Nabp2	5	URG
Pi4k2b	3	DRG		Nasp	5	URG
Plcb1	3	DRG		Ncf4	5	URG
Pld3	3	DRG		Ndufv1	5	URG
Plek	3	DRG		Nfkbib	5	URG
Plin2	3	DRG		Oaz1	5	URG
Plscr1	3	DRG		Pabpc1	5	URG
Plxna1	3	DRG		Pcbd1	5	URG
Plxnd1	3	DRG		Pdap1	5	URG
Pmepa1	3	DRG		Pdpn	5	URG
Pmp22	3	DRG		Pfdn5	5	URG
Podxl	3	DRG		Phgr1	5	URG
Ppp1r1b	3	DRG		Phlda1	5	URG
Ppp2r3a	3	DRG		Phlda3	5	URG
Ppp3ca	3	DRG		Pla2g16	5	URG
Prr13	3	DRG		Plbd1	5	URG
Psmb2	3	DRG		Plk3	5	URG
Psme1	3	DRG		Pmpcb	5	URG
Ptbp1	3	DRG		Ppp2r1a	5	URG
Ptgs2	3	DRG		Ppp4c	5	URG
Ptms	3	DRG		Ppp6r1	5	URG
Ptpn5	3	DRG		Psmc5	5	URG
Ptpn9	3	DRG		Psme2	5	URG
Pygb	3	DRG		Ptprb	5	URG
Rab10	3	DRG		Rab20	5	URG
Rasgrp1	3	DRG		Rap1b	5	URG
Rfx2	3	DRG		Rbbp7	5	URG
Rgs5	3	DRG		Rbp2	5	URG
Rhoh	3	DRG		Reg3b	5	URG
Rnf152	3	DRG		Retnla	5	URG
Rnf26	3	DRG		Rnd2	5	URG
Rpl23	3	DRG		Rpl15	5	URG
Rpl29	3	DRG		Rps19-ps6	5	URG
Rpl32	3	DRG		Rrm1	5	URG
Rplp0	3	DRG		S100a16	5	URG
Rprd1b	3	DRG		Sae1	5	URG
Rps17	3	DRG		Scd2	5	URG
Rps21	3	DRG		Secisbp2	5	URG
Rps24-ps3	3	DRG		Sema3f	5	URG
Rpsa-ps1	3	DRG		Sept6	5	URG
Rsad2	3	DRG		Serf1	5	URG
Rsu1	3	DRG		Sirt2	5	URG
Rtn4rl1	3	DRG		Slc15a3	5	URG
Rxfp1	3	DRG		Slc16a1	5	URG
Sat1	3	DRG		Slc29a1	5	URG
Sbno1	3	DRG		Slc2a1	5	URG
Sbno2	3	DRG		Slc51a	5	URG
Sdc4	3	DRG		Slfn5	5	URG
Sell	3	DRG		Socs3	5	URG
Sema6d	3	DRG		Sod3	5	URG
Set	3	DRG		Spi1	5	URG
Sh2d2a	3	DRG		Spink4	5	URG
Shank2	3	DRG		Ssb	5	URG
Sla2	3	DRG		St3gal1	5	URG
Slc16a3	3	DRG		St6galnac6	5	URG
Slc6a19	3	DRG		Stmn1	5	URG
Snai2	3	DRG		Tceal9	5	URG
Snrnp70	3	DRG		Tcf21	5	URG
Sorbs2	3	DRG		Tie1	5	URG
Sorcs2	3	DRG		Tmod3	5	URG
Sort1	3	DRG		Tnfaip6	5	URG
Sowahc	3	DRG		Tpd52	5	URG
Sqrdl	3	DRG		Tspan4	5	URG
Ssr2	3	DRG		Txndc5	5	URG
Ssr3	3	DRG		Tyms	5	URG
Syt7	3	DRG		Uqcrc1	5	URG
Tbcel	3	DRG		Vcam1	5	URG
Tc2n	3	DRG		Vdac3	5	URG
Tcp1	3	DRG		Vps37b	5	URG
Tenm4	3	DRG		Vsir	5	URG
Thoc2	3	DRG		Xrcc6	5	URG
Tinagl1	3	DRG		Ybx1	5	URG
Tln1	3	DRG		Ybx2	5	URG
Tm2d2	3	DRG		mt-Nd4	5	URG
Tmcc2	3	DRG		1810011O10Rik	4	URG
Tnfrsf12a	3	DRG		AA467197	4	URG
Tnfrsf17	3	DRG		AI413582	4	URG
Tnfsf9	3	DRG		Abca1	4	URG
Tspan13	3	DRG		Actg1	4	URG
Tspan8	3	DRG		Actr2	4	URG
Ttc28	3	DRG		Adamts1	4	URG
Tubb4b	3	DRG		Adcy6	4	URG
Vcl	3	DRG		Aldh2	4	URG
Vil1	3	DRG		Alox5ap	4	URG
Vps35	3	DRG		Alpl	4	URG
Wnt4	3	DRG		Alyref	4	URG
Wt1	3	DRG		Ano6	4	URG
Ywhaq	3	DRG		Anpep	4	URG
Ywhaz	3	DRG		Aqp5	4	URG
Zfp292	3	DRG		Arl6ip5	4	URG
Zfp503	3	DRG		Arrdc2	4	URG
1700001K19Rik	2	DRG		Atp1a1	4	URG
2810474O19Rik	2	DRG		Atp1a2	4	URG
4632427E13Rik	2	DRG		Atp2a2	4	URG
4833439L19Rik	2	DRG		Atp5k	4	URG
5031439G07Rik	2	DRG		Atpif1	4	URG
8430408G22Rik	2	DRG		BC051142	4	URG
9030617O03Rik	2	DRG		Baiap2l2	4	URG
A2m	2	DRG		Basp1	4	URG
Abat	2	DRG		C1qtnf7	4	URG
Abcc9	2	DRG		C4b	4	URG
Abi3bp	2	DRG		Calcoco1	4	URG
Ablim1	2	DRG		Calu	4	URG
Acer2	2	DRG		Camk2n1	4	URG
Ackr1	2	DRG		Capg	4	URG
Aco1	2	DRG		Car4	4	URG
Acsbg1	2	DRG		Caskin2	4	URG
Adam19	2	DRG		Ccl25	4	URG
Adap2	2	DRG		Ccnd1	4	URG
Adgra3	2	DRG		Cd300ld	4	URG
Adk	2	DRG		Cd300lg	4	URG
Adpgk	2	DRG		Cd302	4	URG
Aebp2	2	DRG		Cd7	4	URG
Agr2	2	DRG		Cdc42ep1	4	URG
Akap9	2	DRG		Cds2	4	URG
Akr1cl	2	DRG		Cenpa	4	URG
Alg8	2	DRG		Ces2e	4	URG
Alpi	2	DRG		Cfb	4	URG
Amh	2	DRG		Clec10a	4	URG
Amotl1	2	DRG		Clec4a3	4	URG
Ank	2	DRG		Cmc1	4	URG
Ank2	2	DRG		Col18a1	4	URG
Ankrd17	2	DRG		Cox17	4	URG
Anp32e	2	DRG		Cox4i2	4	URG
Antxr1	2	DRG		Cox8a	4	URG
Ap1s3	2	DRG		Cpa1	4	URG
Apoa4	2	DRG		Crem	4	URG
Aprt	2	DRG		Cryab	4	URG
Aqp2	2	DRG		Cs	4	URG
Areg	2	DRG		Csf2rb2	4	URG
Arfgef1	2	DRG		Csk	4	URG
Arl4c	2	DRG		Ctsw	4	URG
Arpc1b	2	DRG		Cxcl16	4	URG
Atn1	2	DRG		Cxcl2	4	URG
Atp5k	2	DRG		Cxcr3	4	URG
Atrx	2	DRG		Cybb	4	URG
Atxn2l	2	DRG		Cyp1a1	4	URG
Auts2	2	DRG		Dag1	4	URG
B130021K23Rik	2	DRG		Ddx39b	4	URG
B3gnt9	2	DRG		Des	4	URG
B4galt1	2	DRG		Dnaja2	4	URG
B4galt5	2	DRG		Dnajc7	4	URG
Bak1	2	DRG		Dstn	4	URG
Baz1a	2	DRG		Eif5b	4	URG
Bcl2l13	2	DRG		Elf3	4	URG
Bfsp2	2	DRG		Eps8l3	4	URG
Bmp4	2	DRG		Erp44	4	URG
Bptf	2	DRG		Fabp2	4	URG
Brd8	2	DRG		Fam65a	4	URG
Bzw2	2	DRG		Fgfr3	4	URG
C1qtnf6	2	DRG		Fgl2	4	URG
Camk2g	2	DRG		Fgr	4	URG
Camkk2	2	DRG		Filip1l	4	URG
Capn1	2	DRG		Fosl1	4	URG
Car2	2	DRG		Ftl1-ps1	4	URG
Car3	2	DRG		G0s2	4	URG
Ccar1	2	DRG		Gale	4	URG
Ccdc88a	2	DRG		Gatad1	4	URG
Ccl6	2	DRG		Gbp8	4	URG
Ccnl2	2	DRG		Gch1	4	URG
Ccr1	2	DRG		Gclc	4	URG
Cd164	2	DRG		Gfpt2	4	URG
Cd177	2	DRG		Gimap7	4	URG
Cd180	2	DRG		Gm10800	4	URG
Cd209a	2	DRG		Gm11425	4	URG
Cd300lg	2	DRG		Gm11808	4	URG
Cd36	2	DRG		Gm7600	4	URG
Cd68	2	DRG		Gngt2	4	URG
Cd84	2	DRG		Golga7	4	URG
Cdhr2	2	DRG		Gpr153	4	URG
Cds1	2	DRG		Grb2	4	URG
Cebpa	2	DRG		Gsdmc2	4	URG
Cela1	2	DRG		Gsto1	4	URG
Cemip	2	DRG		H2afv	4	URG
Cfp	2	DRG		Hepacam2	4	URG
Chpt1	2	DRG		Hnrnpul2	4	URG
Chst2	2	DRG		Hpcal1	4	URG
Chsy1	2	DRG		Hspa4	4	URG
Ckap5	2	DRG		Hspa9	4	URG
Cldn18	2	DRG		Hyal2	4	URG
Cldn3	2	DRG		I830127L07Rik	4	URG
Cmah	2	DRG		Ifi205	4	URG
Cmtm3	2	DRG		Ifnar2	4	URG
Cnmd	2	DRG		Ift20	4	URG
Cnn3	2	DRG		Igbp1	4	URG
Col13a1	2	DRG		Ighd	4	URG
Col1a2	2	DRG		Ighg2c	4	URG
Col27a1	2	DRG		Itga3	4	URG
Col5a3	2	DRG		Kat2b	4	URG
Col8a1	2	DRG		Kcnq1	4	URG
Coq10b	2	DRG		Kitl	4	URG
Cpt1a	2	DRG		Klra2	4	URG
Creb5	2	DRG		Lcn2	4	URG
Crip2	2	DRG		Lox	4	URG
Crisp2	2	DRG		Ly6i	4	URG
Csf1r	2	DRG		Marveld1	4	URG
Cspg4	2	DRG		Mcam	4	URG
Ctsd	2	DRG		Me2	4	URG
Ctss	2	DRG		Misp	4	URG
Cwc25	2	DRG		Mlec	4	URG
Cxcl10	2	DRG		Mpdu1	4	URG
Cxcl13	2	DRG		Mrpl12	4	URG
Cxcl14	2	DRG		Mxd4	4	URG
Cxcl16	2	DRG		Myl6	4	URG
Cyc1	2	DRG		Myl9	4	URG
Cyfip1	2	DRG		Nap1l1	4	URG
Cyp2s1	2	DRG		Napsa	4	URG
Cyp3a11	2	DRG		Ndufa4l2	4	URG
Cyp3a13	2	DRG		Ndufc2	4	URG
Cyp4f14	2	DRG		Ndufs3	4	URG
Ddit4	2	DRG		Ndufs4	4	URG
Defa21	2	DRG		Ndufs8	4	URG
Defa34	2	DRG		Nfil3	4	URG
Defb50	2	DRG		Nme7	4	URG
Dgkz	2	DRG		Park7	4	URG
Dusp2	2	DRG		Pde9a	4	URG
Dusp3	2	DRG		Pdia4	4	URG
Edem2	2	DRG		Pigr	4	URG
Edil3	2	DRG		Pilra	4	URG
Efna1	2	DRG		Pla2g7	4	URG
Egfl7	2	DRG		Pld3	4	URG
Ehd1	2	DRG		Plekho1	4	URG
Ehd3	2	DRG		Pllp	4	URG
Eif3a	2	DRG		Pls3	4	URG
Eif3g	2	DRG		Plvap	4	URG
Eif4a1	2	DRG		Pmp22	4	URG
Eif4ebp2	2	DRG		Polr1d	4	URG
Eif4h	2	DRG		Ppp1cb	4	URG
Ell2	2	DRG		Ppp1r12c	4	URG
Elovl5	2	DRG		Ppt1	4	URG
Emd	2	DRG		Pqbp1	4	URG
Enpp7	2	DRG		Prap1	4	URG
Entpd2	2	DRG		Prdx4	4	URG
Esam	2	DRG		Prpsap1	4	URG
Esr1	2	DRG		Prr13	4	URG
Esr2	2	DRG		Psmd3	4	URG
Etv1	2	DRG		Psme3	4	URG
Evi2a	2	DRG		Ptafr	4	URG
Ezr	2	DRG		Ptbp1	4	URG
F3	2	DRG		Ptpa	4	URG
F8	2	DRG		Ptpn7	4	URG
Fabp6	2	DRG		Ptx3	4	URG
Fads1	2	DRG		Pycard	4	URG
Fam167b	2	DRG		Rab31	4	URG
Fam20a	2	DRG		Rarg	4	URG
Fank1	2	DRG		Rasd1	4	URG
Fasn	2	DRG		Rassf8	4	URG
Fbn2	2	DRG		Rbm14	4	URG
Fendrr	2	DRG		Rbm25	4	URG
Fhl1	2	DRG		Rbm39	4	URG
Flrt1	2	DRG		Rbm6	4	URG
Fmo2	2	DRG		Rer1	4	URG
Fosl1	2	DRG		Rexo2	4	URG
Frem1	2	DRG		Rnf7	4	URG
Frzb	2	DRG		Rnh1	4	URG
Fto	2	DRG		Rpl22l1	4	URG
G0s2	2	DRG		Rpl36a	4	URG
Galnt7	2	DRG		Rps10-ps1	4	URG
Gata2	2	DRG		Rps11-ps1	4	URG
Gcg	2	DRG		Rps12-ps4	4	URG
Gdf15	2	DRG		Rps6-ps4	4	URG
Gem	2	DRG		Rpsa-ps10	4	URG
Ggt5	2	DRG		Rrad	4	URG
Gja4	2	DRG		Ryk	4	URG
Glg1	2	DRG		Scarb2	4	URG
Gli1	2	DRG		Sdcbp2	4	URG
Gm10073	2	DRG		Sdf2l1	4	URG
Gm10269	2	DRG		Serf2	4	URG
Gm12346	2	DRG		Serpina3g	4	URG
Gm13680	2	DRG		Serpine1	4	URG
Gm21984	2	DRG		Set	4	URG
Gm4149	2	DRG		Sftpd	4	URG
Gm4332	2	DRG		Sipa1	4	URG
Gm5905	2	DRG		Sirt7	4	URG
Gm7808	2	DRG		Skil	4	URG
Gm8730	2	DRG		Slc39a4	4	URG
Gm9294	2	DRG		Sox13	4	URG
Gng11	2	DRG		Sox18	4	URG
Gpc1	2	DRG		Spcs2	4	URG
Gpd2	2	DRG		Srm	4	URG
Gpr182	2	DRG		Srsf4	4	URG
Gpr183	2	DRG		Srsf5	4	URG
Gramd1b	2	DRG		Srsf7	4	URG
Grem2	2	DRG		Star	4	URG
H2-Aa	2	DRG		Stard10	4	URG
H2-K1	2	DRG		Syk	4	URG
H2afz	2	DRG		Tfrc	4	URG
Hba-a1	2	DRG		Tgfb1i1	4	URG
Hdac4	2	DRG		Tgtp1	4	URG
Hist1h2bc	2	DRG		Tln1	4	URG
Hmcn2	2	DRG		Tnc	4	URG
Hmgn1	2	DRG		Tns2	4	URG
Hoxc8	2	DRG		Traf1	4	URG
Hoxd9	2	DRG		Trem2	4	URG
Hs3st1	2	DRG		Trib1	4	URG
Hspd1	2	DRG		Tspan8	4	URG
Iars	2	DRG		Tspan9	4	URG
Icam1	2	DRG		Tuba4a	4	URG
Id2	2	DRG		Tubb6	4	URG
Idh3a	2	DRG		Txn2	4	URG
Ifi207	2	DRG		Ubqln1	4	URG
Ifitm2	2	DRG		Uchl1	4	URG
Iglv1	2	DRG		Upp1	4	URG
Igsf10	2	DRG		Vat1	4	URG
Ikzf1	2	DRG		Wfdc17	4	URG
Ikzf2	2	DRG		1110038B12Rik	3	URG
Il1r2	2	DRG		2210010C04Rik	3	URG
Il6st	2	DRG		2510039O18Rik	3	URG
Il7r	2	DRG		2610528J11Rik	3	URG
Ildr2	2	DRG		Abhd11	3	URG
Inafm2	2	DRG		Abhd17c	3	URG
Ins2	2	DRG		Acot13	3	URG
Itga11	2	DRG		Adam8	3	URG
Itgb4	2	DRG		Adcy4	3	URG
Itpr2	2	DRG		Adh6a	3	URG
Itsn2	2	DRG		Agpat2	3	URG
Kcnj1	2	DRG		Anxa3	3	URG
Kcnj15	2	DRG		Ap1s1	3	URG
Kcnj8	2	DRG		Ap1s2	3	URG
Kdelr2	2	DRG		Apobec3	3	URG
Klf10	2	DRG		Araf	3	URG
Klf13	2	DRG		Arhgap30	3	URG
Klrb1b	2	DRG		Arhgdig	3	URG
Krt20	2	DRG		Arpc5	3	URG
Lad1	2	DRG		Atf1	3	URG
Laptm4a	2	DRG		Atf5	3	URG
Lcp1	2	DRG		Atp13a2	3	URG
Lgals12	2	DRG		Atp5j	3	URG
Lgals9	2	DRG		Atp6ap1	3	URG
Lhfp	2	DRG		Bcl2a1a	3	URG
Lig3	2	DRG		Bcl2a1b	3	URG
Lipe	2	DRG		Bcl2l11	3	URG
Lmcd1	2	DRG		Blk	3	URG
Lmo2	2	DRG		C130074G19Rik	3	URG
Lmo4	2	DRG		C1qbp	3	URG
Lmo7	2	DRG		C1ra	3	URG
Lrrfip1	2	DRG		Cadm1	3	URG
Lsp1	2	DRG		Calm2	3	URG
Lum	2	DRG		Capn2	3	URG
Ly6a	2	DRG		Carhsp1	3	URG
Ly6d	2	DRG		Cbfa2t3	3	URG
Maff	2	DRG		Cbr2	3	URG
Mamdc2	2	DRG		Ccdc34	3	URG
Mapt	2	DRG		Ccni	3	URG
Mbnl1	2	DRG		Cd33	3	URG
Mep1a	2	DRG		Cd3d	3	URG
Mettl7a1	2	DRG		Cd47	3	URG
Mettl7b	2	DRG		Cd48	3	URG
Mex3c	2	DRG		Cd93	3	URG
Mfap5	2	DRG		Cdc25a	3	URG
Mfge8	2	DRG		Cdk1	3	URG
Mfhas1	2	DRG		Cdk2ap1	3	URG
Midn	2	DRG		Cdk9	3	URG
Mlph	2	DRG		Cdkn1c	3	URG
Mndal	2	DRG		Cfp	3	URG
Morf4l2	2	DRG		Chchd1	3	URG
Mpeg1	2	DRG		Chil4	3	URG
Mt2	2	DRG		Chkb	3	URG
Mthfd1l	2	DRG		Clasrp	3	URG
Mtss1l	2	DRG		Cldn2	3	URG
Muc13	2	DRG		Cldn3	3	URG
Muc2	2	DRG		Cldn4	3	URG
Myh11	2	DRG		Clps	3	URG
Myo5a	2	DRG		Clu	3	URG
Ncapd2	2	DRG		Cnn3	3	URG
Ndrg1	2	DRG		Cnpy3	3	URG
Nectin1	2	DRG		Col23a1	3	URG
Neil1	2	DRG		Copz1	3	URG
Neil3	2	DRG		Copz2	3	URG
Nfatc1	2	DRG		Coq10b	3	URG
Npas2	2	DRG		Cox4i1	3	URG
Npc2	2	DRG		Cp	3	URG
Npm1	2	DRG		Cpne2	3	URG
Npr1	2	DRG		Cryl1	3	URG
Nr1d1	2	DRG		Ctnnb1	3	URG
Nr1h4	2	DRG		Cycs	3	URG
Nrep	2	DRG		Cyp4f18	3	URG
Nrg1	2	DRG		Dcxr	3	URG
Nrgn	2	DRG		Ddt	3	URG
Nsd3	2	DRG		Dedd2	3	URG
Nt5e	2	DRG		Dennd1c	3	URG
Ntn4	2	DRG		Denr	3	URG
Nuak2	2	DRG		Dmbt1	3	URG
Nusap1	2	DRG		Dnaja4	3	URG
Oaz1-ps	2	DRG		Dnajc21	3	URG
Ociad2	2	DRG		Dusp6	3	URG
Odc1	2	DRG		Dut	3	URG
Osbpl3	2	DRG		Dync1h1	3	URG
Osm	2	DRG		Ece1	3	URG
Oxct1	2	DRG		Eci1	3	URG
P2ry12	2	DRG		Ecscr	3	URG
Pak3	2	DRG		Eef2	3	URG
Pcdh9	2	DRG		Efhd2	3	URG
Pclaf	2	DRG		Egr2	3	URG
Pcolce2	2	DRG		Eif2ak2	3	URG
Pea15a	2	DRG		Eif6	3	URG
Pf4	2	DRG		Elmo2	3	URG
Pfkm	2	DRG		Emilin2	3	URG
Phkb	2	DRG		Ephb4	3	URG
Pid1	2	DRG		Errfi1	3	URG
Pkm	2	DRG		F11r	3	URG
Pla2g4a	2	DRG		F2r	3	URG
Pla2g7	2	DRG		Fabp4	3	URG
Plb1	2	DRG		Fam111a	3	URG
Plcb4	2	DRG		Fbl	3	URG
Pls1	2	DRG		Fbn1	3	URG
Plscr3	2	DRG		Fcgr2b	3	URG
Plxna2	2	DRG		Fkbp10	3	URG
Plxnc1	2	DRG		Fkbp8	3	URG
Pmaip1	2	DRG		Flt1	3	URG
Pnliprp2	2	DRG		Fubp1	3	URG
Pof1b	2	DRG		Fundc2	3	URG
Pou2af1	2	DRG		Gadd45a	3	URG
Ppia	2	DRG		Gba	3	URG
Prag1	2	DRG		Gbp2	3	URG
Prcp	2	DRG		Gbp4	3	URG
Prdx2	2	DRG		Glmp	3	URG
Prg2	2	DRG		Gm10250	3	URG
Prg4	2	DRG		Gm12174	3	URG
Prkab1	2	DRG		Gm13192	3	URG
Prkar2a	2	DRG		Gm2a	3	URG
Ptgs1	2	DRG		Gnas	3	URG
Ptn	2	DRG		Gng2	3	URG
Ptprd	2	DRG		Gnl2	3	URG
Ptprk	2	DRG		Gns	3	URG
Ptprz1	2	DRG		Got1	3	URG
Rab11fip1	2	DRG		Gramd3	3	URG
Rab2b	2	DRG		Greb1	3	URG
Rad21	2	DRG		Gsdmc3	3	URG
Rai14	2	DRG		Gsr	3	URG
Ralb	2	DRG		Gsta3	3	URG
Raly	2	DRG		Gstt1	3	URG
Rbm39	2	DRG		Gzmb	3	URG
Rbm47	2	DRG		Hadha	3	URG
Rbm5	2	DRG		Hcar2	3	URG
Rbp4	2	DRG		Hcst	3	URG
Rcan1	2	DRG		Helz2	3	URG
Rcn1	2	DRG		Hexa	3	URG
Rcor1	2	DRG		Hmgb2	3	URG
Reg3b	2	DRG		Hmgb4	3	URG
Reg3g	2	DRG		Hmgcs2	3	URG
Rnf19a	2	DRG		Hmox2	3	URG
Robo4	2	DRG		Hnrnpd	3	URG
Rpl22l1	2	DRG		Hspa12b	3	URG
Rps10-ps2	2	DRG		Htra1	3	URG
Rrad	2	DRG		Ifi211	3	URG
Rspo1	2	DRG		Ifi35	3	URG
Rxra	2	DRG		Ifit1	3	URG
S100a16	2	DRG		Igf1	3	URG
S100a6	2	DRG		Ighg2b	3	URG
S1pr1	2	DRG		Iigp1	3	URG
Samd4	2	DRG		Il1r2	3	URG
Samhd1	2	DRG		Irf8	3	URG
Saraf	2	DRG		Ist1	3	URG
Scamp2	2	DRG		Isyna1	3	URG
Scara5	2	DRG		Itga2b	3	URG
Scin	2	DRG		Itga9	3	URG
Scnn1a	2	DRG		Itm2b	3	URG
Scnn1g	2	DRG		Izumo1r	3	URG
Scpep1	2	DRG		Kctd12	3	URG
Sdc1	2	DRG		Khk	3	URG
Sdc3	2	DRG		Khsrp	3	URG
Sdpr	2	DRG		Kif1c	3	URG
Sec31a	2	DRG		Klf6	3	URG
Sec61a1	2	DRG		Klhl5	3	URG
Sema3f	2	DRG		Lamb2	3	URG
Sema3g	2	DRG		Lamc2	3	URG
Serinc2	2	DRG		Lmo4	3	URG
Serinc5	2	DRG		Lpar6	3	URG
Serpina3g	2	DRG		Lrp10	3	URG
Serpinb1a	2	DRG		Lsm4	3	URG
Sfrp2	2	DRG		Lyl1	3	URG
Sfxn3	2	DRG		Magoh	3	URG
Sgpl1	2	DRG		Map1lc3b	3	URG
Shisa5	2	DRG		Mcf2l	3	URG
Sidt2	2	DRG		Mepce	3	URG
Slc13a1	2	DRG		Mfap4	3	URG
Slc1a3	2	DRG		Mical2	3	URG
Slc26a2	2	DRG		Mrc1	3	URG
Slc29a1	2	DRG		Mrpl14	3	URG
Slc31a1	2	DRG		Mrpl20	3	URG
Slc40a1	2	DRG		Mrps7	3	URG
Slc4a4	2	DRG		Ms4a18	3	URG
Slc5a5	2	DRG		Ms4a4b	3	URG
Slit3	2	DRG		Msh6	3	URG
Smarcd1	2	DRG		Mt3	3	URG
Sned1	2	DRG		Mtmr1	3	URG
Sod3	2	DRG		Mtss1l	3	URG
Sos1	2	DRG		Mxd1	3	URG
Spata33	2	DRG		Mybbp1a	3	URG
Spata4	2	DRG		Mydgf	3	URG
Spire1	2	DRG		Myh11	3	URG
Spock2	2	DRG		Mylip	3	URG
Sprn	2	DRG		Myo1a	3	URG
Srek1	2	DRG		Nampt	3	URG
Srrm2	2	DRG		Nans	3	URG
Srsf11	2	DRG		Ndufb6	3	URG
Srsf5	2	DRG		Nkg7	3	URG
Stc1	2	DRG		Nr4a3	3	URG
Stra6	2	DRG		Nsg1	3	URG
Strn3	2	DRG		Nt5dc2	3	URG
Sult1c2	2	DRG		Oas1a	3	URG
Sult1d1	2	DRG		Oasl1	3	URG
Sun1	2	DRG		Oaz2	3	URG
Suox	2	DRG		Olfml2b	3	URG
Susd2	2	DRG		Ostc	3	URG
Svep1	2	DRG		Oxct1	3	URG
Sycn	2	DRG		Pamr1	3	URG
Syngr2	2	DRG		Pbxip1	3	URG
Syt11	2	DRG		Pcdh1	3	URG
Sytl2	2	DRG		Pdhb	3	URG
Tars	2	DRG		Penk	3	URG
Tars2	2	DRG		Per1	3	URG
Tbx3	2	DRG		Pgrmc1	3	URG
Tcf3	2	DRG		Phc2	3	URG
Tgfb1i1	2	DRG		Phf1	3	URG
Tgfbi	2	DRG		Phf13	3	URG
Tgs1	2	DRG		Pilrb1	3	URG
Themis	2	DRG		Pim3	3	URG
Thy1	2	DRG		Pla1a	3	URG
Tie1	2	DRG		Plekhf1	3	URG
Tm4sf1	2	DRG		Plp2	3	URG
Tmcc3	2	DRG		Plpp3	3	URG
Tmed2	2	DRG		Pmf1	3	URG
Tmed7	2	DRG		Pparg	3	URG
Tmeff2	2	DRG		Prdx1	3	URG
Tmem229a	2	DRG		Prss35	3	URG
Tmem236	2	DRG		Prx	3	URG
Tmem252	2	DRG		Psmb8	3	URG
Tnfaip8l3	2	DRG		Psmd14	3	URG
Tnfrsf13c	2	DRG		Ptch1	3	URG
Tnfrsf1a	2	DRG		Ptgs2	3	URG
Tom1l1	2	DRG		Ptp4a2	3	URG
Tor1aip1	2	DRG		Ptprh	3	URG
Trim11	2	DRG		RP23-269H21.1	3	URG
Trim13	2	DRG		Rab35	3	URG
Trim25	2	DRG		Rab7	3	URG
Trps1	2	DRG		Rag2	3	URG
Trpv4	2	DRG		Ranbp1	3	URG
Tsc22d3	2	DRG		Rangap1	3	URG
Tshz3	2	DRG		Rassf5	3	URG
Tspan7	2	DRG		Rbl2	3	URG
Tubg1	2	DRG		Rbm38	3	URG
Twf1	2	DRG		Rbp7	3	URG
Twsg1	2	DRG		Rcsd1	3	URG
Tyrobp	2	DRG		Renbp	3	URG
Uaca	2	DRG		Rgs16	3	URG
Ube2g1	2	DRG		Rgs4	3	URG
Ugt2b34	2	DRG		Rinl	3	URG
Unc5b	2	DRG		Rnf167	3	URG
Unc93b1	2	DRG		Rnf5	3	URG
Ushbp1	2	DRG		Rogdi	3	URG
Usp49	2	DRG		Rpl13a	3	URG
Vegfa	2	DRG		Rpl35	3	URG
Wipf3	2	DRG		Rps2-ps10	3	URG
Wnt2	2	DRG		Rsad2	3	URG
Xbp1	2	DRG		Rtn4	3	URG
Xist	2	DRG		Samm50	3	URG
Xpr1	2	DRG		Sat1	3	URG
Zdhhc9	2	DRG		Satb1	3	URG
Zg16	2	DRG		Sbno2	3	URG
Znrf1	2	DRG		Scara5	3	URG
mt-Ta	2	DRG		Scnn1a	3	URG
1700016C15Rik	1	DRG		Sct	3	URG
1700029H14Rik	1	DRG		Sdc4	3	URG
1700034E13Rik	1	DRG		Senp3	3	URG
1700040L02Rik	1	DRG		Serbp1	3	URG
1810011O10Rik	1	DRG		Sf3a2	3	URG
1810065E05Rik	1	DRG		Sf3a3	3	URG
2010008C14Rik	1	DRG		Sfr1	3	URG
2210408I21Rik	1	DRG		Sirpa	3	URG
2310057J18Rik	1	DRG		Slc13a2	3	URG
2410089E03Rik	1	DRG		Slc1a5	3	URG
2610002M06Rik	1	DRG		Slc25a39	3	URG
3110056K07Rik	1	DRG		Slc35b1	3	URG
4833423E24Rik	1	DRG		Slc50a1	3	URG
4921524J17Rik	1	DRG		Slfn4	3	URG
4930449E01Rik	1	DRG		Smox	3	URG
4930523C07Rik	1	DRG		Snap23	3	URG
4931406P16Rik	1	DRG		Sncg	3	URG
4933431E20Rik	1	DRG		Snhg1	3	URG
5430405H02Rik	1	DRG		Sod2	3	URG
5830444B04Rik	1	DRG		Sprr1a	3	URG
5830454E08Rik	1	DRG		Sptssa	3	URG
8030462N17Rik	1	DRG		Srrm2	3	URG
9030619P08Rik	1	DRG		Srrt	3	URG
9530002B09Rik	1	DRG		Srsf1	3	URG
9930111J21Rik2	1	DRG		Ssr3	3	URG
A130014A01Rik	1	DRG		St3gal4	3	URG
A330069E16Rik	1	DRG		Stab1	3	URG
A4gnt	1	DRG		Stard5	3	URG
A530020G20Rik	1	DRG		Sub1	3	URG
A730035I17Rik	1	DRG		Sult2b1	3	URG
A930024E05Rik	1	DRG		Surf1	3	URG
Abca8a	1	DRG		Tbrg1	3	URG
Abcb10	1	DRG		Tcp1	3	URG
Abcb1a	1	DRG		Tcrg-C1	3	URG
Abcc3	1	DRG		Tecr	3	URG
Abcc4	1	DRG		Tgfbr3	3	URG
Abcd3	1	DRG		Thoc7	3	URG
Abcg3	1	DRG		Thrsp	3	URG
Ablim3	1	DRG		Tifab	3	URG
Acadl	1	DRG		Timp3	3	URG
Acadm	1	DRG		Tiparp	3	URG
Acly	1	DRG		Tk1	3	URG
Acod1	1	DRG		Tma7	3	URG
Acsbg2	1	DRG		Tmem214	3	URG
Acsl1	1	DRG		Tmem43	3	URG
Acsl4	1	DRG		Tmem54	3	URG
Acsm3	1	DRG		Tmem86b	3	URG
Actr3	1	DRG		Tmem88	3	URG
Adam15	1	DRG		Tnfaip3	3	URG
Adamts10	1	DRG		Tnfrsf1b	3	URG
Adcy6	1	DRG		Trac	3	URG
Adcy7	1	DRG		Trf	3	URG
Add3	1	DRG		Tsc22d4	3	URG
Adgrd1	1	DRG		Tssc1	3	URG
Adgre1	1	DRG		Uap1	3	URG
Adgre4	1	DRG		Uba7	3	URG
Adgrg3	1	DRG		Ube2d2a	3	URG
Adgrl1	1	DRG		Unc93b1	3	URG
Adh7	1	DRG		Usp18	3	URG
Adrb2	1	DRG		Vegfa	3	URG
Afdn	1	DRG		Vmp1	3	URG
Aff3	1	DRG		Vps29	3	URG
Aff4	1	DRG		Vps72	3	URG
Aga	1	DRG		Wif1	3	URG
Agps	1	DRG		Zc3h12a	3	URG
Agt	1	DRG		Zfand5	3	URG
Ahcyl1	1	DRG		Zfp36l1	3	URG
Ahcyl2	1	DRG		Zfp36l2	3	URG
Ahdc1	1	DRG		mt-Tt	3	URG
Ahnak	1	DRG		1700020L24Rik	2	URG
Akr1b3	1	DRG		1810037I17Rik	2	URG
Akr1b8	1	DRG		2810025M15Rik	2	URG
Akr1c18	1	DRG		2810468N07Rik	2	URG
Alas2	1	DRG		6430548M08Rik	2	URG
Alb	1	DRG		8430408G22Rik	2	URG
Aldh1a3	1	DRG		9530053A07Rik	2	URG
Aldh6a1	1	DRG		A2ml1	2	URG
Aldoc	1	DRG		AC149090.1	2	URG
Alkbh6	1	DRG		Abhd14a	2	URG
Alox15	1	DRG		Acaa1a	2	URG
Amhr2	1	DRG		Acaa2	2	URG
Angptl1	1	DRG		Acbd4	2	URG
Ankhd1	1	DRG		Acox1	2	URG
Ankrd55	1	DRG		Acp2	2	URG
Ano6	1	DRG		Actn1	2	URG
Anp32a	1	DRG		Adam15	2	URG
Anxa1	1	DRG		Adap1	2	URG
Anxa8	1	DRG		Adcy7	2	URG
Aoc3	1	DRG		Adgre5	2	URG
Aox3	1	DRG		Adgrg1	2	URG
Ap1g1	1	DRG		Adgrg5	2	URG
Ap2b1	1	DRG		Adgrl4	2	URG
Ap3s1	1	DRG		Adipor2	2	URG
Apbb2	1	DRG		Agr2	2	URG
Apela	1	DRG		Ahsa2	2	URG
Aplp1	1	DRG		Ahsg	2	URG
Apoa1	1	DRG		Ak2	2	URG
Apoc3	1	DRG		Akap12	2	URG
Apod	1	DRG		Akr1b7	2	URG
Arap2	1	DRG		Aldh1a3	2	URG
Arfgef2	1	DRG		Aldob	2	URG
Arhgap18	1	DRG		Anapc5	2	URG
Arhgap20	1	DRG		Ang	2	URG
Arhgap23	1	DRG		Angptl4	2	URG
Arhgap31	1	DRG		Ankrd10	2	URG
Arhgap33	1	DRG		Ankrd12	2	URG
Arhgap45	1	DRG		Ankrd46	2	URG
Arhgef37	1	DRG		Anp32a	2	URG
Arhgef7	1	DRG		Anp32e	2	URG
Arl2	1	DRG		Ap1m2	2	URG
Arl5b	1	DRG		Aplp2	2	URG
Arl5c	1	DRG		Apoa1	2	URG
Arl8b	1	DRG		Apoa4	2	URG
Armc10	1	DRG		Apol10a	2	URG
Arpc5	1	DRG		Apol7c	2	URG
Arrdc3	1	DRG		Areg	2	URG
Arsi	1	DRG		Arg1	2	URG
Asap1	1	DRG		Arhgap22	2	URG
Asic2	1	DRG		Arhgap27	2	URG
Asns	1	DRG		Arl5c	2	URG
Atcayos	1	DRG		Arl6ip4	2	URG
Atg7	1	DRG		Asnsd1	2	URG
Atoh8	1	DRG		Atp11b	2	URG
Atp10b	1	DRG		Atp1b2	2	URG
Atp13a1	1	DRG		BC017643	2	URG
Atp13a3	1	DRG		Bace2	2	URG
Atp1a2	1	DRG		Baiap2	2	URG
Atp1b3	1	DRG		Baz1b	2	URG
Atp5j	1	DRG		Becn1	2	URG
Atp6ap1	1	DRG		Bex4	2	URG
Atp7b	1	DRG		Bin1	2	URG
Atpif1	1	DRG		Birc5	2	URG
Atrn	1	DRG		Blnk	2	URG
Aurka	1	DRG		Bmp4	2	URG
Avil	1	DRG		Bpifb1	2	URG
Avpi1	1	DRG		Bzw1	2	URG
B130024G19Rik	1	DRG		C2	2	URG
B230219D22Rik	1	DRG		Cadm4	2	URG
B630019K06Rik	1	DRG		Car1	2	URG
Bace2	1	DRG		Casp1	2	URG
Bag6	1	DRG		Casp8	2	URG
Baiap2	1	DRG		Cav2	2	URG
Bard1	1	DRG		Cbfb	2	URG
Barx1	1	DRG		Ccm2	2	URG
Bbs7	1	DRG		Ccm2l	2	URG
Bbx	1	DRG		Ccnl2	2	URG
Bcan	1	DRG		Ccr2	2	URG
Bcar3	1	DRG		Cct3	2	URG
Bcas1	1	DRG		Cd163	2	URG
Bcl11a	1	DRG		Cd27	2	URG
Bcl11b	1	DRG		Cd4	2	URG
Bcl2a1b	1	DRG		Cdc42ep4	2	URG
Bcl7c	1	DRG		Cers2	2	URG
Bcl9l	1	DRG		Ces1d	2	URG
Bmp3	1	DRG		Ces2a	2	URG
Bmp5	1	DRG		Cfh	2	URG
Bmpr2	1	DRG		Chchd4	2	URG
Bmyc	1	DRG		Chtop	2	URG
Bnip3	1	DRG		Cisd3	2	URG
Bpgm	1	DRG		Cish	2	URG
Bst1	1	DRG		Cks2	2	URG
Btnl1	1	DRG		Clcn4	2	URG
Bves	1	DRG		Cln3	2	URG
Bzw1	1	DRG		Clrn3	2	URG
C1qa	1	DRG		Clstn1	2	URG
C1qb	1	DRG		Cltb	2	URG
C1qc	1	DRG		Cmtm3	2	URG
C1qtnf3	1	DRG		Cntfr	2	URG
C1ra	1	DRG		Cog3	2	URG
C1s1	1	DRG		Cops6	2	URG
C2cd4b	1	DRG		Cox20	2	URG
C6	1	DRG		Cox6a1	2	URG
C77080	1	DRG		Cox6c	2	URG
Caap1	1	DRG		Cox7a1	2	URG
Cab39	1	DRG		Cox7b	2	URG
Cacna2d1	1	DRG		Cpn1	2	URG
Cad	1	DRG		Crispld2	2	URG
Cadm4	1	DRG		Csf1	2	URG
Camta1	1	DRG		Csf3r	2	URG
Capn15	1	DRG		Csnk2a1	2	URG
Capn5	1	DRG		Csrp2	2	URG
Car14	1	DRG		Cst7	2	URG
Car4	1	DRG		Ctdnep1	2	URG
Carhsp1	1	DRG		Cxcl9	2	URG
Cblb	1	DRG		Cxcr6	2	URG
Cbr2	1	DRG		Cxx1a	2	URG
Cbx5	1	DRG		Cxxc1	2	URG
Ccdc141	1	DRG		Cyp2b10	2	URG
Ccdc3	1	DRG		Cyp2s1	2	URG
Ccl8	1	DRG		Cyp51	2	URG
Ccnb1	1	DRG		Cystm1	2	URG
Ccnb2	1	DRG		D030056L22Rik	2	URG
Ccng1	1	DRG		D8Ertd738e	2	URG
Ccnj	1	DRG		Dab2	2	URG
Ccr9	1	DRG		Dapl1	2	URG
Cct7	1	DRG		Ddx1	2	URG
Cd151	1	DRG		Ddx19a	2	URG
Cd209f	1	DRG		Dgat2	2	URG
Cd274	1	DRG		Dgcr6	2	URG
Cd276	1	DRG		Dhcr24	2	URG
Cd300ld	1	DRG		Dhrs11	2	URG
Cd33	1	DRG		Dlc1	2	URG
Cd3e	1	DRG		Dnajb11	2	URG
Cd48	1	DRG		Dnajb9	2	URG
Cd5	1	DRG		Dnajc2	2	URG
Cd55	1	DRG		Dnase2a	2	URG
Cd6	1	DRG		Dot1l	2	URG
Cd82	1	DRG		Dpp4	2	URG
Cdc20	1	DRG		Dpp7	2	URG
Cdc40	1	DRG		Dsp	2	URG
Cdc42bpg	1	DRG		Dtx1	2	URG
Cdh23	1	DRG		Dusp5	2	URG
Cdh3	1	DRG		Dusp8	2	URG
Cdk1	1	DRG		Eaf2	2	URG
Cdk4	1	DRG		Ecd	2	URG
Cdx2	1	DRG		Ech1	2	URG
Ceacam20	1	DRG		Echs1	2	URG
Cebpd	1	DRG		Ehd1	2	URG
Cep170	1	DRG		Ehd4	2	URG
Cep57	1	DRG		Ehf	2	URG
Cep70	1	DRG		Ehmt2	2	URG
Cers2	1	DRG		Eid1	2	URG
Ces1c	1	DRG		Eif1b	2	URG
Ces1g	1	DRG		Eif3k	2	URG
Cftr	1	DRG		Eif4b	2	URG
Cgref1	1	DRG		Eif4e	2	URG
Ch25h	1	DRG		Eif4ebp2	2	URG
Chad	1	DRG		Eif4g1	2	URG
Chd2	1	DRG		Eif4g2	2	URG
Chd3	1	DRG		Eif4h	2	URG
Chd9	1	DRG		Eln	2	URG
Chmp4c	1	DRG		Elof1	2	URG
Chn1	1	DRG		Emc8	2	URG
Chst1	1	DRG		Emilin1	2	URG
Chst11	1	DRG		Eno1	2	URG
Ciita	1	DRG		Enpep	2	URG
Cilp	1	DRG		Entpd1	2	URG
Cit	1	DRG		Ephx2	2	URG
Ckap2l	1	DRG		Erp29	2	URG
Cks1b	1	DRG		Esd	2	URG
Clca4a	1	DRG		Espn	2	URG
Clcf1	1	DRG		Etfb	2	URG
Cldn10	1	DRG		Exoc3l4	2	URG
Cldn5	1	DRG		Exosc10	2	URG
Cldn6	1	DRG		Ext1	2	URG
Cldn7	1	DRG		Ezr	2	URG
Clec3b	1	DRG		F3	2	URG
Clic1	1	DRG		Fahd1	2	URG
Clic4	1	DRG		Fam162a	2	URG
Clk3	1	DRG		Fam183b	2	URG
Cln5	1	DRG		Fam219a	2	URG
Clpx	1	DRG		Fbln5	2	URG
Clstn1	1	DRG		Fbp2	2	URG
Clybl	1	DRG		Fbrsl1	2	URG
Cmpk1	1	DRG		Fbxo31	2	URG
Cnih1	1	DRG		Fbxw5	2	URG
Cnn1	1	DRG		Fcgbp	2	URG
Cnot6	1	DRG		Fcmr	2	URG
Cntnap5b	1	DRG		Fcnb	2	URG
Coa5	1	DRG		Fkbp7	2	URG
Cog2	1	DRG		Fmo1	2	URG
Col14a1	1	DRG		Fmo2	2	URG
Col4a4	1	DRG		Foxj1	2	URG
Col4a6	1	DRG		Foxp4	2	URG
Col6a1	1	DRG		Fzd4	2	URG
Col6a2	1	DRG		Gabrp	2	URG
Col6a3	1	DRG		Gas1	2	URG
Col6a5	1	DRG		Gas6	2	URG
Col7a1	1	DRG		Gas7	2	URG
Colec12	1	DRG		Gbp7	2	URG
Cotl1	1	DRG		Gcnt2	2	URG
Cox7a2	1	DRG		Gdi2	2	URG
Cox7b	1	DRG		Gem	2	URG
Cpa2	1	DRG		Gfra1	2	URG
Cpa3	1	DRG		Ggt5	2	URG
Cpb1	1	DRG		Gja4	2	URG
Cped1	1	DRG		Gjc2	2	URG
Cpne3	1	DRG		Gli1	2	URG
Cpox	1	DRG		Glod5	2	URG
Cpz	1	DRG		Gls	2	URG
Cracr2a	1	DRG		Gltp	2	URG
Cradd	1	DRG		Gm10282	2	URG
Creb3l2	1	DRG		Gm11249	2	URG
Creb3l3	1	DRG		Gm11966	2	URG
Crebbp	1	DRG		Gm13436	2	URG
Creg1	1	DRG		Gm14539	2	URG
Csnk1a1	1	DRG		Gm20559	2	URG
Cst7	1	DRG		Gm24270	2	URG
Cst8	1	DRG		Gm26669	2	URG
Ctla2b	1	DRG		Gm42644	2	URG
Ctnna1	1	DRG		Gm4997	2	URG
Ctnnbip1	1	DRG		Gm5879	2	URG
Ctr9	1	DRG		Gm5905	2	URG
Ctrl	1	DRG		Gm6085	2	URG
[truncated: 2,133 more rows]
