# Supplementary material for: Dissecting cross‐lineage tumourigenesis under p53 inactivation through single‐cell multi‐omics and spatial transcriptomics
Source: Clin Transl Med. 2025 Aug 31;15(9):e70461. doi: 10.1002/ctm2.70461 (PMC12399789; doi:10.1002/ctm2.70461)
Supplement: Supplementary file 15 — Supporting Information [file CTM2-15-e70461-s005.xlsx]

## Sheet: intersect.res.true
source	target	tissue	cell type	cell lineage	cell sublineage
Trp53	Bach2	Thymus	Alpha beta T cell	Immune	Lymphoid-T
Trp53	Rpl34	Thymus	Alpha beta T cell	Immune	Lymphoid-T
Trp53	Ptma	Thymus	Alpha beta T cell	Immune	Lymphoid-T
Trp53	Lck	Thymus	Alpha beta T cell	Immune	Lymphoid-T
Trp53	Tox	Thymus	Alpha beta T cell	Immune	Lymphoid-T
Trp53	Ets1	Thymus	Alpha beta T cell	Immune	Lymphoid-T
Trp53	Ybx3	Thymus	Alpha beta T cell	Immune	Lymphoid-T
Trp53	Jak1	Thymus	Alpha beta T cell	Immune	Lymphoid-T
Trp53	Cd247	Thymus	Alpha beta T cell	Immune	Lymphoid-T
Trp53	Ikbkb	Thymus	Alpha beta T cell	Immune	Lymphoid-T
Trp53	Ssbp2	Thymus	Alpha beta T cell	Immune	Lymphoid-T
Trp53	Cnot1	Thymus	Alpha beta T cell	Immune	Lymphoid-T
Trp53	Sptbn1	Thymus	Alpha beta T cell	Immune	Lymphoid-T
Trp53	Tsc22d3	Thymus	Alpha beta T cell	Immune	Lymphoid-T
Trp53	Gramd3	Thymus	Alpha beta T cell	Immune	Lymphoid-T
Trp53	Man1a	Thymus	Alpha beta T cell	Immune	Lymphoid-T
Trp53	Svil	Thymus	Alpha beta T cell	Immune	Lymphoid-T
Trp53	Cytip	Thymus	Alpha beta T cell	Immune	Lymphoid-T
Trp53	Tmem164	Thymus	Alpha beta T cell	Immune	Lymphoid-T
Trp53	Slc38a1	Thymus	Alpha beta T cell	Immune	Lymphoid-T
Trp53	Acsl5	Thymus	Alpha beta T cell	Immune	Lymphoid-T
Trp53	Tcp11l2	Thymus	Alpha beta T cell	Immune	Lymphoid-T
Trp53	Baz2b	Thymus	Alpha beta T cell	Immune	Lymphoid-T
Trp53	Gpr132	Thymus	Alpha beta T cell	Immune	Lymphoid-T
Trp53	Chd6	Thymus	Alpha beta T cell	Immune	Lymphoid-T
Trp53	Khsrp	Thymus	Alpha beta T cell	Immune	Lymphoid-T
Trp53	Tbca	Thymus	Alpha beta T cell	Immune	Lymphoid-T
Trp53	Mdn1	Thymus	Alpha beta T cell	Immune	Lymphoid-T
Trp53	Pik3ca	Thymus	Alpha beta T cell	Immune	Lymphoid-T
Trp53	Plxnd1	Thymus	Alpha beta T cell	Immune	Lymphoid-T
Trp53	Neil1	Thymus	Alpha beta T cell	Immune	Lymphoid-T
Trp53	Slco3a1	Thymus	Alpha beta T cell	Immune	Lymphoid-T
Trp53	Rpl7	Thymus	Alpha beta T cell	Immune	Lymphoid-T
Trp53	Atxn7l1	Thymus	Alpha beta T cell	Immune	Lymphoid-T
Trp53	Acat2	Thymus	Alpha beta T cell	Immune	Lymphoid-T
Trp53	Glyr1	Thymus	Alpha beta T cell	Immune	Lymphoid-T
Trp53	Hdac4	Thymus	Alpha beta T cell	Immune	Lymphoid-T
Trp53	Trim32	Thymus	Alpha beta T cell	Immune	Lymphoid-T
Trp53	Ubald1	Thymus	Alpha beta T cell	Immune	Lymphoid-T
Trp53	Slain1	Thymus	Alpha beta T cell	Immune	Lymphoid-T
Trp53	Lcmt1	Thymus	Alpha beta T cell	Immune	Lymphoid-T
Trp53	Cd2ap	Thymus	Alpha beta T cell	Immune	Lymphoid-T
Trp53	Tacc2	Thymus	Alpha beta T cell	Immune	Lymphoid-T
Trp53	Add3	Thymus	Alpha beta T cell	Immune	Lymphoid-T
Trp53	Colq	Thymus	Alpha beta T cell	Immune	Lymphoid-T
Trp53	Cr1l	Thymus	Alpha beta T cell	Immune	Lymphoid-T
Trp53	Tubgcp5	Thymus	Alpha beta T cell	Immune	Lymphoid-T
Trp53	Paxip1	Thymus	Alpha beta T cell	Immune	Lymphoid-T
Trp53	Hdac3	Thymus	Alpha beta T cell	Immune	Lymphoid-T
Trp53	Nfatc2	Thymus	Alpha beta T cell	Immune	Lymphoid-T
Trp53	Coro2a	Thymus	Alpha beta T cell	Immune	Lymphoid-T
Trp53	Ptma	Thymus	B cell_APC	Immune	Lymphoid-B
Trp53	Rpl34	Thymus	B cell_APC	Immune	Lymphoid-B
Trp53	Bach2	Thymus	B cell_APC	Immune	Lymphoid-B
Trp53	B2m	Thymus	B cell_APC	Immune	Lymphoid-B
Trp53	Rpl34	Thymus	DC	Immune	Myeloid
Trp53	Ptma	Thymus	DC	Immune	Myeloid
Trp53	Bach2	Thymus	DC	Immune	Myeloid
Trp53	B2m	Thymus	DC	Immune	Myeloid
Trp53	Ybx3	Thymus	DC	Immune	Myeloid
Trp53	Cybb	Thymus	DC	Immune	Myeloid
Trp53	Rpl7	Thymus	DC	Immune	Myeloid
Trp53	Ptma	Thymus	DP T cell	Immune	Lymphoid-T
Trp53	Rpl34	Thymus	DP T cell	Immune	Lymphoid-T
Trp53	Bach2	Thymus	DP T cell	Immune	Lymphoid-T
Trp53	B2m	Thymus	DP T cell	Immune	Lymphoid-T
Trp53	Ssbp2	Thymus	DP T cell	Immune	Lymphoid-T
Trp53	Nav2	Thymus	DP T cell	Immune	Lymphoid-T
Trp53	Gpr132	Thymus	DP T cell	Immune	Lymphoid-T
Trp53	Pnrc1	Thymus	DP T cell	Immune	Lymphoid-T
Trp53	Lck	Thymus	DP T cell	Immune	Lymphoid-T
Trp53	Slc38a1	Thymus	DP T cell	Immune	Lymphoid-T
Trp53	Nebl	Thymus	DP T cell	Immune	Lymphoid-T
Trp53	Ybx3	Thymus	DP T cell	Immune	Lymphoid-T
Trp53	Desi2	Thymus	DP T cell	Immune	Lymphoid-T
Trp53	Zbtb20	Thymus	DP T cell	Immune	Lymphoid-T
Trp53	Akirin1	Thymus	DP T cell	Immune	Lymphoid-T
Trp53	Mef2d	Thymus	DP T cell	Immune	Lymphoid-T
Trp53	Neil1	Thymus	DP T cell	Immune	Lymphoid-T
Trp53	Plxnd1	Thymus	DP T cell	Immune	Lymphoid-T
Trp53	Khsrp	Thymus	DP T cell	Immune	Lymphoid-T
Trp53	Hnrnph1	Thymus	DP T cell	Immune	Lymphoid-T
Trp53	Gramd3	Thymus	DP T cell	Immune	Lymphoid-T
Trp53	Cic	Thymus	DP T cell	Immune	Lymphoid-T
Trp53	Trrap	Thymus	DP T cell	Immune	Lymphoid-T
Trp53	Svil	Thymus	DP T cell	Immune	Lymphoid-T
Trp53	Tsc22d3	Thymus	DP T cell	Immune	Lymphoid-T
Trp53	Top2b	Thymus	DP T cell	Immune	Lymphoid-T
Trp53	Angel2	Thymus	DP T cell	Immune	Lymphoid-T
Trp53	Glyr1	Thymus	DP T cell	Immune	Lymphoid-T
Trp53	Dzip1	Thymus	DP T cell	Immune	Lymphoid-T
Trp53	Recql	Thymus	DP T cell	Immune	Lymphoid-T
Trp53	Ap1ar	Thymus	DP T cell	Immune	Lymphoid-T
Trp53	Hdac3	Thymus	DP T cell	Immune	Lymphoid-T
Trp53	Csrnp1	Thymus	DP T cell	Immune	Lymphoid-T
Trp53	Ankhd1	Thymus	DP T cell	Immune	Lymphoid-T
Trp53	Sh3kbp1	Thymus	DP T cell	Immune	Lymphoid-T
Trp53	Pcgf3	Thymus	DP T cell	Immune	Lymphoid-T
Trp53	Tox	Thymus	DP T cell	Immune	Lymphoid-T
Trp53	Rps6ka3	Thymus	DP T cell	Immune	Lymphoid-T
Trp53	Cr1l	Thymus	DP T cell	Immune	Lymphoid-T
Trp53	Pik3ca	Thymus	DP T cell	Immune	Lymphoid-T
Trp53	Cd247	Thymus	DP T cell	Immune	Lymphoid-T
Trp53	Trim32	Thymus	DP T cell	Immune	Lymphoid-T
Trp53	Vps41	Thymus	DP T cell	Immune	Lymphoid-T
Trp53	Ptpre	Thymus	DP T cell	Immune	Lymphoid-T
Trp53	Scai	Thymus	DP T cell	Immune	Lymphoid-T
Trp53	Cpox	Thymus	DP T cell	Immune	Lymphoid-T
Trp53	St8sia1	Thymus	DP T cell	Immune	Lymphoid-T
Trp53	Dapk1	Thymus	DP T cell	Immune	Lymphoid-T
Trp53	Cytip	Thymus	DP T cell	Immune	Lymphoid-T
Trp53	Aldh9a1	Thymus	DP T cell	Immune	Lymphoid-T
Trp53	Acsl5	Thymus	DP T cell	Immune	Lymphoid-T
Trp53	Ppp2r5a	Thymus	DP T cell	Immune	Lymphoid-T
Trp53	Zzz3	Thymus	DP T cell	Immune	Lymphoid-T
Trp53	Mdn1	Thymus	DP T cell	Immune	Lymphoid-T
Trp53	Ids	Thymus	DP T cell	Immune	Lymphoid-T
Trp53	Cmip	Thymus	DP T cell	Immune	Lymphoid-T
Trp53	Tubgcp5	Thymus	DP T cell	Immune	Lymphoid-T
Trp53	Golga4	Thymus	DP T cell	Immune	Lymphoid-T
Trp53	Lpp	Thymus	DP T cell	Immune	Lymphoid-T
Trp53	Mocs2	Thymus	DP T cell	Immune	Lymphoid-T
Trp53	Ubald1	Thymus	DP T cell	Immune	Lymphoid-T
Trp53	Ndufa5	Thymus	DP T cell	Immune	Lymphoid-T
Trp53	Tbca	Thymus	DP T cell	Immune	Lymphoid-T
Trp53	Smc6	Thymus	DP T cell	Immune	Lymphoid-T
Trp53	Sp1	Thymus	DP T cell	Immune	Lymphoid-T
Trp53	Sptbn1	Thymus	DP T cell	Immune	Lymphoid-T
Trp53	Whrn	Thymus	DP T cell	Immune	Lymphoid-T
Trp53	Slc12a6	Thymus	DP T cell	Immune	Lymphoid-T
Trp53	Mbnl1	Thymus	DP T cell	Immune	Lymphoid-T
Trp53	Cds2	Thymus	DP T cell	Immune	Lymphoid-T
Trp53	Cd2ap	Thymus	DP T cell	Immune	Lymphoid-T
Trp53	Ptk2b	Thymus	DP T cell	Immune	Lymphoid-T
Trp53	Sap130	Thymus	DP T cell	Immune	Lymphoid-T
Trp53	Dbf4	Thymus	DP T cell	Immune	Lymphoid-T
Trp53	Jak1	Thymus	DP T cell	Immune	Lymphoid-T
Trp53	Madd	Thymus	DP T cell	Immune	Lymphoid-T
Trp53	Tada1	Thymus	DP T cell	Immune	Lymphoid-T
Trp53	Itm2b	Thymus	DP T cell	Immune	Lymphoid-T
Trp53	Tbc1d10c	Thymus	DP T cell	Immune	Lymphoid-T
Trp53	Bbc3	Thymus	DP T cell	Immune	Lymphoid-T
Trp53	Zcchc17	Thymus	DP T cell	Immune	Lymphoid-T
Trp53	Kdm4b	Thymus	DP T cell	Immune	Lymphoid-T
Trp53	Plcg1	Thymus	DP T cell	Immune	Lymphoid-T
Trp53	Snhg15	Thymus	DP T cell	Immune	Lymphoid-T
Trp53	Plxdc2	Thymus	DP T cell	Immune	Lymphoid-T
Trp53	Cnot1	Thymus	DP T cell	Immune	Lymphoid-T
Trp53	Suclg2	Thymus	DP T cell	Immune	Lymphoid-T
Trp53	Herc2	Thymus	DP T cell	Immune	Lymphoid-T
Trp53	Tns1	Thymus	DP T cell	Immune	Lymphoid-T
Trp53	Ptma	Thymus	Gamma delta T cell	Immune	Lymphoid-T
Trp53	Rpl34	Thymus	Gamma delta T cell	Immune	Lymphoid-T
Trp53	B2m	Thymus	Gamma delta T cell	Immune	Lymphoid-T
Trp53	Ybx3	Thymus	Gamma delta T cell	Immune	Lymphoid-T
Trp53	Khsrp	Thymus	Gamma delta T cell	Immune	Lymphoid-T
Trp53	Bach2	Thymus	Gamma delta T cell	Immune	Lymphoid-T
Trp53	Cnot1	Thymus	Gamma delta T cell	Immune	Lymphoid-T
Trp53	Zbtb20	Thymus	Gamma delta T cell	Immune	Lymphoid-T
Trp53	Ssbp2	Thymus	Gamma delta T cell	Immune	Lymphoid-T
Trp53	Sh3kbp1	Thymus	Gamma delta T cell	Immune	Lymphoid-T
Trp53	Glyr1	Thymus	Gamma delta T cell	Immune	Lymphoid-T
Trp53	Svil	Thymus	Gamma delta T cell	Immune	Lymphoid-T
Trp53	Ets1	Thymus	Gamma delta T cell	Immune	Lymphoid-T
Trp53	Cdc123	Thymus	Gamma delta T cell	Immune	Lymphoid-T
Trp53	Lck	Thymus	Gamma delta T cell	Immune	Lymphoid-T
Trp53	Paxip1	Thymus	Gamma delta T cell	Immune	Lymphoid-T
Trp53	Gpr132	Thymus	Gamma delta T cell	Immune	Lymphoid-T
Trp53	Nebl	Thymus	Gamma delta T cell	Immune	Lymphoid-T
Trp53	Nav2	Thymus	Gamma delta T cell	Immune	Lymphoid-T
Trp53	Rpl7	Thymus	Gamma delta T cell	Immune	Lymphoid-T
Trp53	Aldh9a1	Thymus	Gamma delta T cell	Immune	Lymphoid-T
Trp53	Ada	Thymus	Gamma delta T cell	Immune	Lymphoid-T
Trp53	Slain1	Thymus	Gamma delta T cell	Immune	Lymphoid-T
Trp53	Mdn1	Thymus	Gamma delta T cell	Immune	Lymphoid-T
Trp53	Slc38a1	Thymus	Gamma delta T cell	Immune	Lymphoid-T
Trp53	Hnrnph1	Thymus	Gamma delta T cell	Immune	Lymphoid-T
Trp53	Camk1d	Thymus	Gamma delta T cell	Immune	Lymphoid-T
Trp53	Desi2	Thymus	Gamma delta T cell	Immune	Lymphoid-T
Trp53	Colq	Thymus	Gamma delta T cell	Immune	Lymphoid-T
Trp53	Ntrk3	Thymus	Gamma delta T cell	Immune	Lymphoid-T
Trp53	Neil1	Thymus	Gamma delta T cell	Immune	Lymphoid-T
Trp53	Hdac3	Thymus	Gamma delta T cell	Immune	Lymphoid-T
Trp53	Ndufa5	Thymus	Gamma delta T cell	Immune	Lymphoid-T
Trp53	Leng8	Thymus	Gamma delta T cell	Immune	Lymphoid-T
Trp53	Rps6ka3	Thymus	Gamma delta T cell	Immune	Lymphoid-T
Trp53	Acsl5	Thymus	Gamma delta T cell	Immune	Lymphoid-T
Trp53	Zcchc17	Thymus	Gamma delta T cell	Immune	Lymphoid-T
Trp53	Cwf19l2	Thymus	Gamma delta T cell	Immune	Lymphoid-T
Trp53	Rpl34	Thymus	Macrophage	Immune	Myeloid
Trp53	Ptma	Thymus	Macrophage	Immune	Myeloid
Trp53	B2m	Thymus	Macrophage	Immune	Myeloid
Trp53	Rpl7	Thymus	Macrophage	Immune	Myeloid
Trp53	Ptma	Thymus	NK T cell	Immune	Lymphoid-T
Trp53	Rpl34	Thymus	NK T cell	Immune	Lymphoid-T
Trp53	Bach2	Thymus	NK T cell	Immune	Lymphoid-T
Trp53	B2m	Thymus	NK T cell	Immune	Lymphoid-T
Trp53	Ybx3	Thymus	NK T cell	Immune	Lymphoid-T
Trp53	Hdac3	Thymus	NK T cell	Immune	Lymphoid-T
Trp53	Rpl7	Thymus	NK T cell	Immune	Lymphoid-T
Trp53	Khsrp	Thymus	NK T cell	Immune	Lymphoid-T
Trp53	Gpr132	Thymus	NK T cell	Immune	Lymphoid-T
Trp53	Cd247	Thymus	NK T cell	Immune	Lymphoid-T
Trp53	Ptma	Thymus	Plasma cell	Immune	Lymphoid-B
Trp53	Rpl34	Thymus	Plasma cell	Immune	Lymphoid-B
Trp53	B2m	Thymus	Plasma cell	Immune	Lymphoid-B
Trp53	Rpl7	Thymus	Plasma cell	Immune	Lymphoid-B
Trp53	Ybx3	Thymus	Plasma cell	Immune	Lymphoid-B
Trp53	Bach2	Thymus	Plasma cell	Immune	Lymphoid-B
Trp53	Khsrp	Thymus	Plasma cell	Immune	Lymphoid-B
Trp53	Rpl34	Thymus	Proliferating Cd8 T cell	Immune	Lymphoid-T
Trp53	Ptma	Thymus	Proliferating Cd8 T cell	Immune	Lymphoid-T
Trp53	B2m	Thymus	Proliferating Cd8 T cell	Immune	Lymphoid-T
Trp53	Ybx3	Thymus	Proliferating Cd8 T cell	Immune	Lymphoid-T
Trp53	Khsrp	Thymus	Proliferating Cd8 T cell	Immune	Lymphoid-T
Trp53	Hdac3	Thymus	Proliferating Cd8 T cell	Immune	Lymphoid-T
Trp53	Aldh9a1	Thymus	Proliferating Cd8 T cell	Immune	Lymphoid-T
Trp53	Ssbp2	Thymus	Proliferating Cd8 T cell	Immune	Lymphoid-T
Trp53	Mdn1	Thymus	Proliferating Cd8 T cell	Immune	Lymphoid-T
Trp53	Mef2d	Thymus	Proliferating Cd8 T cell	Immune	Lymphoid-T
Trp53	Slain1	Thymus	Proliferating Cd8 T cell	Immune	Lymphoid-T
Trp53	Ndufa5	Thymus	Proliferating Cd8 T cell	Immune	Lymphoid-T
Trp53	Rpl7	Thymus	Proliferating Cd8 T cell	Immune	Lymphoid-T
Trp53	Acsl5	Thymus	Proliferating Cd8 T cell	Immune	Lymphoid-T
Trp53	Miip	Thymus	Proliferating Cd8 T cell	Immune	Lymphoid-T
Trp53	Glyr1	Thymus	Proliferating Cd8 T cell	Immune	Lymphoid-T
Trp53	Nav2	Thymus	Proliferating Cd8 T cell	Immune	Lymphoid-T
Trp53	Svil	Thymus	Proliferating Cd8 T cell	Immune	Lymphoid-T
Trp53	Desi2	Thymus	Proliferating Cd8 T cell	Immune	Lymphoid-T
Trp53	Ccdc34	Thymus	Proliferating Cd8 T cell	Immune	Lymphoid-T
Trp53	Ets1	Thymus	Proliferating Cd8 T cell	Immune	Lymphoid-T
Trp53	Cnot1	Thymus	Proliferating Cd8 T cell	Immune	Lymphoid-T
Trp53	Pnrc1	Thymus	Proliferating Cd8 T cell	Immune	Lymphoid-T
Trp53	Acat2	Thymus	Proliferating Cd8 T cell	Immune	Lymphoid-T
Trp53	Zbtb20	Thymus	Proliferating Cd8 T cell	Immune	Lymphoid-T
Trp53	Top2b	Thymus	Proliferating Cd8 T cell	Immune	Lymphoid-T
Trp53	Chd6	Thymus	Proliferating Cd8 T cell	Immune	Lymphoid-T
Trp53	Tsc22d3	Thymus	Proliferating Cd8 T cell	Immune	Lymphoid-T
Trp53	Gramd3	Thymus	Proliferating Cd8 T cell	Immune	Lymphoid-T
Trp53	Camk1d	Thymus	Proliferating Cd8 T cell	Immune	Lymphoid-T
Trp53	Ada	Thymus	Proliferating Cd8 T cell	Immune	Lymphoid-T
Trp53	Tox	Thymus	Proliferating Cd8 T cell	Immune	Lymphoid-T
Trp53	Ppp6r1	Thymus	Proliferating Cd8 T cell	Immune	Lymphoid-T
Trp53	Ldlrad4	Thymus	Proliferating Cd8 T cell	Immune	Lymphoid-T
Trp53	Paxip1	Thymus	Proliferating Cd8 T cell	Immune	Lymphoid-T
Trp53	Utrn	Thymus	Proliferating Cd8 T cell	Immune	Lymphoid-T
Trp53	Tbc1d10c	Thymus	Proliferating Cd8 T cell	Immune	Lymphoid-T
Trp53	Ppp1r12a	Thymus	Proliferating Cd8 T cell	Immune	Lymphoid-T
Trp53	Akap1	Thymus	Proliferating Cd8 T cell	Immune	Lymphoid-T
Trp53	Plxdc2	Thymus	Proliferating Cd8 T cell	Immune	Lymphoid-T
Trp53	Rbms1	Thymus	Proliferating Cd8 T cell	Immune	Lymphoid-T
Trp53	Slc38a1	Thymus	Proliferating Cd8 T cell	Immune	Lymphoid-T
Trp53	Plxnd1	Thymus	Proliferating Cd8 T cell	Immune	Lymphoid-T
Trp53	Sla	Thymus	Proliferating Cd8 T cell	Immune	Lymphoid-T
Trp53	Cwf19l2	Thymus	Proliferating Cd8 T cell	Immune	Lymphoid-T
Trp53	Ankfy1	Thymus	Proliferating Cd8 T cell	Immune	Lymphoid-T
Trp53	Ankhd1	Thymus	Proliferating Cd8 T cell	Immune	Lymphoid-T
Trp53	Suclg2	Thymus	Proliferating Cd8 T cell	Immune	Lymphoid-T
Trp53	Nedd4l	Thymus	Proliferating Cd8 T cell	Immune	Lymphoid-T
Trp53	Taf4	Thymus	Proliferating Cd8 T cell	Immune	Lymphoid-T
Trp53	Ahcyl2	Thymus	Proliferating Cd8 T cell	Immune	Lymphoid-T
Trp53	Ttc7b	Thymus	Proliferating Cd8 T cell	Immune	Lymphoid-T
Trp53	Golga4	Thymus	Proliferating Cd8 T cell	Immune	Lymphoid-T
Trp53	Sema4d	Thymus	Proliferating Cd8 T cell	Immune	Lymphoid-T
Trp53	Cep57	Thymus	Proliferating Cd8 T cell	Immune	Lymphoid-T
Trp53	Cpox	Thymus	Proliferating Cd8 T cell	Immune	Lymphoid-T
Trp53	Cep128	Thymus	Proliferating Cd8 T cell	Immune	Lymphoid-T
Trp53	Cdc123	Thymus	Proliferating Cd8 T cell	Immune	Lymphoid-T
Trp53	Trim32	Thymus	Proliferating Cd8 T cell	Immune	Lymphoid-T
Trp53	Hnrnph1	Thymus	Proliferating Cd8 T cell	Immune	Lymphoid-T
Trp53	Stx18	Thymus	Proliferating Cd8 T cell	Immune	Lymphoid-T
Trp53	Ppm1b	Thymus	Proliferating Cd8 T cell	Immune	Lymphoid-T
Trp53	Ptk2b	Thymus	Proliferating Cd8 T cell	Immune	Lymphoid-T
Trp53	Colq	Thymus	Proliferating Cd8 T cell	Immune	Lymphoid-T
Trp53	Sos1	Thymus	Proliferating Cd8 T cell	Immune	Lymphoid-T
Trp53	Stat1	Thymus	Proliferating Cd8 T cell	Immune	Lymphoid-T
Trp53	Mbnl2	Thymus	Proliferating Cd8 T cell	Immune	Lymphoid-T
Trp53	Ralbp1	Thymus	Proliferating Cd8 T cell	Immune	Lymphoid-T
Trp53	Kdm4c	Thymus	Proliferating Cd8 T cell	Immune	Lymphoid-T
Trp53	Itm2b	Thymus	Proliferating Cd8 T cell	Immune	Lymphoid-T
Trp53	Pdlim2	Thymus	Proliferating Cd8 T cell	Immune	Lymphoid-T
Trp53	Gpr132	Thymus	Proliferating Cd8 T cell	Immune	Lymphoid-T
Trp53	Tbck	Thymus	Proliferating Cd8 T cell	Immune	Lymphoid-T
Trp53	Rps6ka3	Thymus	Proliferating Cd8 T cell	Immune	Lymphoid-T
Trp53	St8sia1	Thymus	Proliferating Cd8 T cell	Immune	Lymphoid-T
Trp53	Dnajc15	Thymus	Proliferating Cd8 T cell	Immune	Lymphoid-T
Trp53	Tbl1xr1	Thymus	Proliferating Cd8 T cell	Immune	Lymphoid-T
Trp53	Herc2	Thymus	Proliferating Cd8 T cell	Immune	Lymphoid-T
Trp53	Rpl34	Thymus	Proliferating DP T cell	Immune	Lymphoid-T
Trp53	Ptma	Thymus	Proliferating DP T cell	Immune	Lymphoid-T
Trp53	B2m	Thymus	Proliferating DP T cell	Immune	Lymphoid-T
Trp53	Ybx3	Thymus	Proliferating DP T cell	Immune	Lymphoid-T
Trp53	Ets1	Thymus	Proliferating DP T cell	Immune	Lymphoid-T
Trp53	Rpl7	Thymus	Proliferating DP T cell	Immune	Lymphoid-T
Trp53	Mef2d	Thymus	Proliferating DP T cell	Immune	Lymphoid-T
Trp53	Aldh9a1	Thymus	Proliferating DP T cell	Immune	Lymphoid-T
Trp53	Cd2ap	Thymus	Proliferating DP T cell	Immune	Lymphoid-T
Trp53	Khsrp	Thymus	Proliferating DP T cell	Immune	Lymphoid-T
Trp53	Sh3kbp1	Thymus	Proliferating DP T cell	Immune	Lymphoid-T
Trp53	Zbtb20	Thymus	Proliferating DP T cell	Immune	Lymphoid-T
Trp53	Csrnp1	Thymus	Proliferating DP T cell	Immune	Lymphoid-T
Trp53	Lck	Thymus	Proliferating DP T cell	Immune	Lymphoid-T
Trp53	Ssbp2	Thymus	Proliferating DP T cell	Immune	Lymphoid-T
Trp53	Ada	Thymus	Proliferating DP T cell	Immune	Lymphoid-T
Trp53	Svil	Thymus	Proliferating DP T cell	Immune	Lymphoid-T
Trp53	Mdn1	Thymus	Proliferating DP T cell	Immune	Lymphoid-T
Trp53	Chd6	Thymus	Proliferating DP T cell	Immune	Lymphoid-T
Trp53	Miip	Thymus	Proliferating DP T cell	Immune	Lymphoid-T
Trp53	Slc38a1	Thymus	Proliferating DP T cell	Immune	Lymphoid-T
Trp53	Rbm38	Thymus	Proliferating DP T cell	Immune	Lymphoid-T
Trp53	Ralbp1	Thymus	Proliferating DP T cell	Immune	Lymphoid-T
Trp53	Psmd1	Thymus	Proliferating DP T cell	Immune	Lymphoid-T
Trp53	Cmc2	Thymus	Proliferating DP T cell	Immune	Lymphoid-T
Trp53	Rasa1	Thymus	Proliferating DP T cell	Immune	Lymphoid-T
Trp53	Ing1	Thymus	Proliferating DP T cell	Immune	Lymphoid-T
Trp53	Ppp2r5a	Thymus	Proliferating DP T cell	Immune	Lymphoid-T
Trp53	Cpox	Thymus	Proliferating DP T cell	Immune	Lymphoid-T
Trp53	Sla	Thymus	Proliferating DP T cell	Immune	Lymphoid-T
Trp53	Sp1	Thymus	Proliferating DP T cell	Immune	Lymphoid-T
Trp53	Acsl5	Thymus	Proliferating DP T cell	Immune	Lymphoid-T
Trp53	Ankhd1	Thymus	Proliferating DP T cell	Immune	Lymphoid-T
Trp53	Neil1	Thymus	Proliferating DP T cell	Immune	Lymphoid-T
Trp53	Baz2b	Thymus	Proliferating DP T cell	Immune	Lymphoid-T
Trp53	Nav2	Thymus	Proliferating DP T cell	Immune	Lymphoid-T
Trp53	Gramd3	Thymus	Proliferating DP T cell	Immune	Lymphoid-T
Trp53	Nebl	Thymus	Proliferating DP T cell	Immune	Lymphoid-T
Trp53	Madd	Thymus	Proliferating DP T cell	Immune	Lymphoid-T
Trp53	Il16	Thymus	Proliferating DP T cell	Immune	Lymphoid-T
Trp53	Angel2	Thymus	Proliferating DP T cell	Immune	Lymphoid-T
Trp53	Rnf20	Thymus	Proliferating DP T cell	Immune	Lymphoid-T
Trp53	Mkln1	Thymus	Proliferating DP T cell	Immune	Lymphoid-T
Trp53	Wdr61	Thymus	Proliferating DP T cell	Immune	Lymphoid-T
Trp53	Snx25	Thymus	Proliferating DP T cell	Immune	Lymphoid-T
Trp53	Ntrk3	Thymus	Proliferating DP T cell	Immune	Lymphoid-T
Trp53	Cep128	Thymus	Proliferating DP T cell	Immune	Lymphoid-T
Trp53	Cd247	Thymus	Proliferating DP T cell	Immune	Lymphoid-T
Trp53	Trim32	Thymus	Proliferating DP T cell	Immune	Lymphoid-T
Trp53	Whrn	Thymus	Proliferating DP T cell	Immune	Lymphoid-T
Trp53	Cep70	Thymus	Proliferating DP T cell	Immune	Lymphoid-T
Trp53	Gcfc2	Thymus	Proliferating DP T cell	Immune	Lymphoid-T
Trp53	Hace1	Thymus	Proliferating DP T cell	Immune	Lymphoid-T
Trp53	Ndufa5	Thymus	Proliferating DP T cell	Immune	Lymphoid-T
Trp53	Sos1	Thymus	Proliferating DP T cell	Immune	Lymphoid-T
Trp53	Trrap	Thymus	Proliferating DP T cell	Immune	Lymphoid-T
Trp53	Slc12a6	Thymus	Proliferating DP T cell	Immune	Lymphoid-T
Trp53	Add3	Thymus	Proliferating DP T cell	Immune	Lymphoid-T
Trp53	Ppm1b	Thymus	Proliferating DP T cell	Immune	Lymphoid-T
Trp53	Tbl1xr1	Thymus	Proliferating DP T cell	Immune	Lymphoid-T
Trp53	Stx18	Thymus	Proliferating DP T cell	Immune	Lymphoid-T
Trp53	Slc39a10	Thymus	Proliferating DP T cell	Immune	Lymphoid-T
Trp53	Prkca	Thymus	Proliferating DP T cell	Immune	Lymphoid-T
Trp53	Ankfy1	Thymus	Proliferating DP T cell	Immune	Lymphoid-T
Trp53	Suclg2	Thymus	Proliferating DP T cell	Immune	Lymphoid-T
Trp53	Ccdc34	Thymus	Proliferating DP T cell	Immune	Lymphoid-T
Trp53	Tnfrsf1b	Thymus	Proliferating DP T cell	Immune	Lymphoid-T
Trp53	Tbc1d10c	Thymus	Proliferating DP T cell	Immune	Lymphoid-T
Trp53	Ptpre	Thymus	Proliferating DP T cell	Immune	Lymphoid-T
Trp53	Tbca	Thymus	Proliferating DP T cell	Immune	Lymphoid-T
Trp53	Clasp1	Thymus	Proliferating DP T cell	Immune	Lymphoid-T
Trp53	Stim2	Thymus	Proliferating DP T cell	Immune	Lymphoid-T
Trp53	Mpc2	Thymus	Proliferating DP T cell	Immune	Lymphoid-T
Trp53	Atp2b1	Thymus	Proliferating DP T cell	Immune	Lymphoid-T
Trp53	Nudt16	Thymus	Proliferating DP T cell	Immune	Lymphoid-T
Trp53	Hnrnph1	Thymus	Proliferating DP T cell	Immune	Lymphoid-T
Trp53	Tmod3	Thymus	Proliferating DP T cell	Immune	Lymphoid-T
Trp53	Znhit6	Thymus	Proliferating DP T cell	Immune	Lymphoid-T
Trp53	Slc12a7	Thymus	Proliferating DP T cell	Immune	Lymphoid-T
Trp53	Itk	Thymus	Proliferating DP T cell	Immune	Lymphoid-T
Trp53	Tbck	Thymus	Proliferating DP T cell	Immune	Lymphoid-T
Trp53	Dmbt1	Intestine	B cell_APC	Immune	Lymphoid-B
Trp53	Fabp1	Intestine	B cell_APC	Immune	Lymphoid-B
Trp53	Rps15a	Intestine	B cell_APC	Immune	Lymphoid-B
Trp53	Hspd1	Intestine	B cell_APC	Immune	Lymphoid-B
Trp53	Lgals9	Intestine	B cell_APC	Immune	Lymphoid-B
Trp53	Smim24	Intestine	B cell_APC	Immune	Lymphoid-B
Trp53	P4hb	Intestine	B cell_APC	Immune	Lymphoid-B
Trp53	Fkbp4	Intestine	B cell_APC	Immune	Lymphoid-B
Trp53	Cdhr5	Intestine	B cell_APC	Immune	Lymphoid-B
Trp53	Slc5a1	Intestine	B cell_APC	Immune	Lymphoid-B
Trp53	Eif5a	Intestine	B cell_APC	Immune	Lymphoid-B
Trp53	Banf1	Intestine	B cell_APC	Immune	Lymphoid-B
Trp53	Cdca7	Intestine	B cell_APC	Immune	Lymphoid-B
Trp53	Actb	Intestine	B cell_APC	Immune	Lymphoid-B
Trp53	St3gal4	Intestine	B cell_APC	Immune	Lymphoid-B
Trp53	Gna11	Intestine	B cell_APC	Immune	Lymphoid-B
Trp53	Txn1	Intestine	B cell_APC	Immune	Lymphoid-B
Trp53	Lct	Intestine	B cell_APC	Immune	Lymphoid-B
Trp53	Cdhr2	Intestine	B cell_APC	Immune	Lymphoid-B
Trp53	Pycard	Intestine	B cell_APC	Immune	Lymphoid-B
Trp53	Vmp1	Intestine	B cell_APC	Immune	Lymphoid-B
Trp53	Prdx2	Intestine	B cell_APC	Immune	Lymphoid-B
Trp53	Oat	Intestine	B cell_APC	Immune	Lymphoid-B
Trp53	Zzef1	Intestine	B cell_APC	Immune	Lymphoid-B
Trp53	Eif3f	Intestine	B cell_APC	Immune	Lymphoid-B
Trp53	Ran	Intestine	B cell_APC	Immune	Lymphoid-B
Trp53	Xdh	Intestine	B cell_APC	Immune	Lymphoid-B
Trp53	Cdkn1a	Intestine	B cell_APC	Immune	Lymphoid-B
Trp53	Cct5	Intestine	B cell_APC	Immune	Lymphoid-B
Trp53	Ipo5	Intestine	B cell_APC	Immune	Lymphoid-B
Trp53	F11r	Intestine	B cell_APC	Immune	Lymphoid-B
Trp53	Itga6	Intestine	B cell_APC	Immune	Lymphoid-B
Trp53	Ano6	Intestine	B cell_APC	Immune	Lymphoid-B
Trp53	Etfa	Intestine	B cell_APC	Immune	Lymphoid-B
Trp53	Rpl36	Intestine	B cell_APC	Immune	Lymphoid-B
Trp53	Tagln2	Intestine	B cell_APC	Immune	Lymphoid-B
Trp53	Zfp36	Intestine	B cell_APC	Immune	Lymphoid-B
Trp53	Fabp1	Intestine	DC	Immune	Myeloid
Trp53	Dmbt1	Intestine	DC	Immune	Myeloid
Trp53	Rps15a	Intestine	DC	Immune	Myeloid
Trp53	P4hb	Intestine	DC	Immune	Myeloid
Trp53	Hspd1	Intestine	DC	Immune	Myeloid
Trp53	Slc5a1	Intestine	DC	Immune	Myeloid
Trp53	Cdhr5	Intestine	DC	Immune	Myeloid
Trp53	Lgals9	Intestine	DC	Immune	Myeloid
Trp53	Fkbp4	Intestine	DC	Immune	Myeloid
Trp53	Banf1	Intestine	DC	Immune	Myeloid
Trp53	Smim24	Intestine	DC	Immune	Myeloid
Trp53	Lct	Intestine	DC	Immune	Myeloid
Trp53	Eif5a	Intestine	DC	Immune	Myeloid
Trp53	Pycard	Intestine	DC	Immune	Myeloid
Trp53	Vmp1	Intestine	DC	Immune	Myeloid
Trp53	Actb	Intestine	DC	Immune	Myeloid
Trp53	Cdca7	Intestine	DC	Immune	Myeloid
Trp53	St3gal4	Intestine	DC	Immune	Myeloid
Trp53	Cdhr2	Intestine	DC	Immune	Myeloid
Trp53	Fgfbp1	Intestine	DC	Immune	Myeloid
Trp53	Ccl25	Intestine	DC	Immune	Myeloid
Trp53	Txn1	Intestine	DC	Immune	Myeloid
Trp53	Gna11	Intestine	DC	Immune	Myeloid
Trp53	Itga6	Intestine	DC	Immune	Myeloid
Trp53	Ran	Intestine	DC	Immune	Myeloid
Trp53	Xdh	Intestine	DC	Immune	Myeloid
Trp53	Fabp1	Intestine	Endothelial cell	Endothelial	Endothelial
Trp53	Dmbt1	Intestine	Endothelial cell	Endothelial	Endothelial
Trp53	Rps15a	Intestine	Endothelial cell	Endothelial	Endothelial
Trp53	Smim24	Intestine	Endothelial cell	Endothelial	Endothelial
Trp53	Hspd1	Intestine	Endothelial cell	Endothelial	Endothelial
Trp53	Cdhr5	Intestine	Endothelial cell	Endothelial	Endothelial
Trp53	Lct	Intestine	Endothelial cell	Endothelial	Endothelial
Trp53	Slc5a1	Intestine	Endothelial cell	Endothelial	Endothelial
Trp53	Fkbp4	Intestine	Endothelial cell	Endothelial	Endothelial
Trp53	Cdca7	Intestine	Endothelial cell	Endothelial	Endothelial
Trp53	St3gal4	Intestine	Endothelial cell	Endothelial	Endothelial
Trp53	Lgals9	Intestine	Endothelial cell	Endothelial	Endothelial
Trp53	Eif5a	Intestine	Endothelial cell	Endothelial	Endothelial
Trp53	Gna11	Intestine	Endothelial cell	Endothelial	Endothelial
Trp53	Dmbt1	Intestine	Enterocyte	Epithelial	Epithelial
Trp53	Fabp1	Intestine	Enterocyte	Epithelial	Epithelial
Trp53	Slc5a1	Intestine	Enterocyte	Epithelial	Epithelial
Trp53	Lct	Intestine	Enterocyte	Epithelial	Epithelial
Trp53	Rps15a	Intestine	Enterocyte	Epithelial	Epithelial
Trp53	P4hb	Intestine	Enterocyte	Epithelial	Epithelial
Trp53	Actb	Intestine	Enterocyte	Epithelial	Epithelial
Trp53	Hspd1	Intestine	Enterocyte	Epithelial	Epithelial
Trp53	Cdhr5	Intestine	Enterocyte	Epithelial	Epithelial
Trp53	St3gal4	Intestine	Enterocyte	Epithelial	Epithelial
Trp53	Smim24	Intestine	Enterocyte	Epithelial	Epithelial
Trp53	Gna11	Intestine	Enterocyte	Epithelial	Epithelial
Trp53	Vmp1	Intestine	Enterocyte	Epithelial	Epithelial
Trp53	Lgals9	Intestine	Enterocyte	Epithelial	Epithelial
Trp53	Cdca7	Intestine	Enterocyte	Epithelial	Epithelial
Trp53	Xdh	Intestine	Enterocyte	Epithelial	Epithelial
Trp53	Pycard	Intestine	Enterocyte	Epithelial	Epithelial
Trp53	Itga6	Intestine	Enterocyte	Epithelial	Epithelial
Trp53	Eif5a	Intestine	Enterocyte	Epithelial	Epithelial
Trp53	Zzef1	Intestine	Enterocyte	Epithelial	Epithelial
Trp53	Banf1	Intestine	Enterocyte	Epithelial	Epithelial
Trp53	Cdhr2	Intestine	Enterocyte	Epithelial	Epithelial
Trp53	Ogdh	Intestine	Enterocyte	Epithelial	Epithelial
Trp53	Ano6	Intestine	Enterocyte	Epithelial	Epithelial
Trp53	Fkbp4	Intestine	Enterocyte	Epithelial	Epithelial
Trp53	Ccl25	Intestine	Enterocyte	Epithelial	Epithelial
Trp53	Apob	Intestine	Enterocyte	Epithelial	Epithelial
Trp53	Ace	Intestine	Enterocyte	Epithelial	Epithelial
Trp53	Gpd1	Intestine	Enterocyte	Epithelial	Epithelial
Trp53	Tmem41a	Intestine	Enterocyte	Epithelial	Epithelial
Trp53	Ms4a10	Intestine	Enterocyte	Epithelial	Epithelial
Trp53	Tgfbi	Intestine	Enterocyte	Epithelial	Epithelial
Trp53	Slc15a1	Intestine	Enterocyte	Epithelial	Epithelial
Trp53	Fabp1	Intestine	Enterocyte Progenitor cell	Epithelial	Epithelial
Trp53	Rps15a	Intestine	Enterocyte Progenitor cell	Epithelial	Epithelial
Trp53	Lgals9	Intestine	Enterocyte Progenitor cell	Epithelial	Epithelial
Trp53	Txn1	Intestine	Enterocyte Progenitor cell	Epithelial	Epithelial
Trp53	Banf1	Intestine	Enterocyte Progenitor cell	Epithelial	Epithelial
Trp53	Fkbp4	Intestine	Enterocyte Progenitor cell	Epithelial	Epithelial
Trp53	Pycard	Intestine	Enterocyte Progenitor cell	Epithelial	Epithelial
Trp53	Oat	Intestine	Enterocyte Progenitor cell	Epithelial	Epithelial
Trp53	Eif5a	Intestine	Enterocyte Progenitor cell	Epithelial	Epithelial
Trp53	Cdca7	Intestine	Enterocyte Progenitor cell	Epithelial	Epithelial
Trp53	Prdx2	Intestine	Enterocyte Progenitor cell	Epithelial	Epithelial
Trp53	Rpl36	Intestine	Enterocyte Progenitor cell	Epithelial	Epithelial
Trp53	Hspd1	Intestine	Enterocyte Progenitor cell	Epithelial	Epithelial
Trp53	Etfa	Intestine	Enterocyte Progenitor cell	Epithelial	Epithelial
Trp53	Cct5	Intestine	Enterocyte Progenitor cell	Epithelial	Epithelial
Trp53	Actb	Intestine	Enterocyte Progenitor cell	Epithelial	Epithelial
Trp53	Ptpn2	Intestine	Enterocyte Progenitor cell	Epithelial	Epithelial
Trp53	Fuom	Intestine	Enterocyte Progenitor cell	Epithelial	Epithelial
Trp53	Ghitm	Intestine	Enterocyte Progenitor cell	Epithelial	Epithelial
Trp53	Ipo5	Intestine	Enterocyte Progenitor cell	Epithelial	Epithelial
Trp53	Rnf44	Intestine	Enterocyte Progenitor cell	Epithelial	Epithelial
Trp53	Psma7	Intestine	Enterocyte Progenitor cell	Epithelial	Epithelial
Trp53	Cops9	Intestine	Enterocyte Progenitor cell	Epithelial	Epithelial
Trp53	Vmp1	Intestine	Enterocyte Progenitor cell	Epithelial	Epithelial
Trp53	Ezh2	Intestine	Enterocyte Progenitor cell	Epithelial	Epithelial
Trp53	Psap	Intestine	Enterocyte Progenitor cell	Epithelial	Epithelial
Trp53	Khsrp	Intestine	Enterocyte Progenitor cell	Epithelial	Epithelial
Trp53	Ran	Intestine	Enterocyte Progenitor cell	Epithelial	Epithelial
Trp53	Rfc5	Intestine	Enterocyte Progenitor cell	Epithelial	Epithelial
Trp53	Rps6	Intestine	Enterocyte Progenitor cell	Epithelial	Epithelial
Trp53	Lsm4	Intestine	Enterocyte Progenitor cell	Epithelial	Epithelial
Trp53	Rbx1	Intestine	Enterocyte Progenitor cell	Epithelial	Epithelial
Trp53	Zzef1	Intestine	Enterocyte Progenitor cell	Epithelial	Epithelial
Trp53	Pdlim1	Intestine	Enterocyte Progenitor cell	Epithelial	Epithelial
Trp53	Tagln2	Intestine	Enterocyte Progenitor cell	Epithelial	Epithelial
Trp53	Nfia	Intestine	Enterocyte Progenitor cell	Epithelial	Epithelial
Trp53	Mfge8	Intestine	Enterocyte Progenitor cell	Epithelial	Epithelial
Trp53	Adh5	Intestine	Enterocyte Progenitor cell	Epithelial	Epithelial
Trp53	Slc5a1	Intestine	Enterocyte Progenitor cell	Epithelial	Epithelial
Trp53	Ssbp3	Intestine	Enterocyte Progenitor cell	Epithelial	Epithelial
Trp53	Degs2	Intestine	Enterocyte Progenitor cell	Epithelial	Epithelial
Trp53	Efnb1	Intestine	Enterocyte Progenitor cell	Epithelial	Epithelial
Trp53	Tmem41a	Intestine	Enterocyte Progenitor cell	Epithelial	Epithelial
Trp53	Polr1d	Intestine	Enterocyte Progenitor cell	Epithelial	Epithelial
Trp53	Snapc5	Intestine	Enterocyte Progenitor cell	Epithelial	Epithelial
Trp53	Lyar	Intestine	Enterocyte Progenitor cell	Epithelial	Epithelial
Trp53	Brd2	Intestine	Enterocyte Progenitor cell	Epithelial	Epithelial
Trp53	B2m	Intestine	Enterocyte Progenitor cell	Epithelial	Epithelial
Trp53	Ndufs7	Intestine	Enterocyte Progenitor cell	Epithelial	Epithelial
Trp53	Isx	Intestine	Enterocyte Progenitor cell	Epithelial	Epithelial
Trp53	Fto	Intestine	Enterocyte Progenitor cell	Epithelial	Epithelial
Trp53	Ccdc91	Intestine	Enterocyte Progenitor cell	Epithelial	Epithelial
Trp53	Cd38	Intestine	Enterocyte Progenitor cell	Epithelial	Epithelial
Trp53	Zfpm1	Intestine	Enterocyte Progenitor cell	Epithelial	Epithelial
Trp53	Eps8l3	Intestine	Enterocyte Progenitor cell	Epithelial	Epithelial
Trp53	Sdc4	Intestine	Enterocyte Progenitor cell	Epithelial	Epithelial
Trp53	Dok4	Intestine	Enterocyte Progenitor cell	Epithelial	Epithelial
Trp53	Rps6ka1	Intestine	Enterocyte Progenitor cell	Epithelial	Epithelial
Trp53	Lad1	Intestine	Enterocyte Progenitor cell	Epithelial	Epithelial
Trp53	St3gal4	Intestine	Enterocyte Progenitor cell	Epithelial	Epithelial
Trp53	Iars	Intestine	Enterocyte Progenitor cell	Epithelial	Epithelial
Trp53	Ube2l3	Intestine	Enterocyte Progenitor cell	Epithelial	Epithelial
Trp53	Thap4	Intestine	Enterocyte Progenitor cell	Epithelial	Epithelial
Trp53	Ano6	Intestine	Enterocyte Progenitor cell	Epithelial	Epithelial
Trp53	Nedd4l	Intestine	Enterocyte Progenitor cell	Epithelial	Epithelial
Trp53	Slc6a6	Intestine	Enterocyte Progenitor cell	Epithelial	Epithelial
Trp53	Cotl1	Intestine	Enterocyte Progenitor cell	Epithelial	Epithelial
Trp53	P4hb	Intestine	Enterocyte Progenitor cell	Epithelial	Epithelial
Trp53	Sptan1	Intestine	Enterocyte Progenitor cell	Epithelial	Epithelial
Trp53	Slc4a4	Intestine	Enterocyte Progenitor cell	Epithelial	Epithelial
Trp53	Smpd3	Intestine	Enterocyte Progenitor cell	Epithelial	Epithelial
Trp53	Fkbp2	Intestine	Enterocyte Progenitor cell	Epithelial	Epithelial
Trp53	Pmf1	Intestine	Enterocyte Progenitor cell	Epithelial	Epithelial
Trp53	Cdhr2	Intestine	Enterocyte Progenitor cell	Epithelial	Epithelial
Trp53	Chdh	Intestine	Enterocyte Progenitor cell	Epithelial	Epithelial
Trp53	Atp13a1	Intestine	Enterocyte Progenitor cell	Epithelial	Epithelial
Trp53	Stk25	Intestine	Enterocyte Progenitor cell	Epithelial	Epithelial
Trp53	Krtcap2	Intestine	Enterocyte Progenitor cell	Epithelial	Epithelial
Trp53	Pold2	Intestine	Enterocyte Progenitor cell	Epithelial	Epithelial
Trp53	Rexo1	Intestine	Enterocyte Progenitor cell	Epithelial	Epithelial
Trp53	Fuca1	Intestine	Enterocyte Progenitor cell	Epithelial	Epithelial
Trp53	Dhrs11	Intestine	Enterocyte Progenitor cell	Epithelial	Epithelial
Trp53	Sema4g	Intestine	Enterocyte Progenitor cell	Epithelial	Epithelial
Trp53	Fmc1	Intestine	Enterocyte Progenitor cell	Epithelial	Epithelial
Trp53	Hsd17b12	Intestine	Enterocyte Progenitor cell	Epithelial	Epithelial
Trp53	Hspg2	Intestine	Enterocyte Progenitor cell	Epithelial	Epithelial
Trp53	Pak4	Intestine	Enterocyte Progenitor cell	Epithelial	Epithelial
Trp53	Leprot	Intestine	Enterocyte Progenitor cell	Epithelial	Epithelial
Trp53	Clptm1l	Intestine	Enterocyte Progenitor cell	Epithelial	Epithelial
Trp53	Mia2	Intestine	Enterocyte Progenitor cell	Epithelial	Epithelial
Trp53	Aqp1	Intestine	Enterocyte Progenitor cell	Epithelial	Epithelial
Trp53	Sptbn1	Intestine	Enterocyte Progenitor cell	Epithelial	Epithelial
Trp53	Slc1a5	Intestine	Enterocyte Progenitor cell	Epithelial	Epithelial
Trp53	Ephb2	Intestine	Enterocyte Progenitor cell	Epithelial	Epithelial
Trp53	Szt2	Intestine	Enterocyte Progenitor cell	Epithelial	Epithelial
Trp53	Lmnb1	Intestine	Enterocyte Progenitor cell	Epithelial	Epithelial
Trp53	Dnpep	Intestine	Enterocyte Progenitor cell	Epithelial	Epithelial
Trp53	Atp10b	Intestine	Enterocyte Progenitor cell	Epithelial	Epithelial
Trp53	Rab10	Intestine	Enterocyte Progenitor cell	Epithelial	Epithelial
Trp53	Ctdsp2	Intestine	Enterocyte Progenitor cell	Epithelial	Epithelial
Trp53	Baz2b	Intestine	Enterocyte Progenitor cell	Epithelial	Epithelial
Trp53	Eed	Intestine	Enterocyte Progenitor cell	Epithelial	Epithelial
Trp53	Cebpa	Intestine	Enterocyte Progenitor cell	Epithelial	Epithelial
Trp53	Etv6	Intestine	Enterocyte Progenitor cell	Epithelial	Epithelial
Trp53	Ccl25	Intestine	Enterocyte Progenitor cell	Epithelial	Epithelial
Trp53	Prkar1a	Intestine	Enterocyte Progenitor cell	Epithelial	Epithelial
Trp53	Tmprss4	Intestine	Enterocyte Progenitor cell	Epithelial	Epithelial
Trp53	Limk2	Intestine	Enterocyte Progenitor cell	Epithelial	Epithelial
Trp53	Serinc2	Intestine	Enterocyte Progenitor cell	Epithelial	Epithelial
Trp53	Pbx1	Intestine	Enterocyte Progenitor cell	Epithelial	Epithelial
Trp53	Ubtf	Intestine	Enterocyte Progenitor cell	Epithelial	Epithelial
Trp53	Msh2	Intestine	Enterocyte Progenitor cell	Epithelial	Epithelial
Trp53	Vdr	Intestine	Enterocyte Progenitor cell	Epithelial	Epithelial
Trp53	Pik3r1	Intestine	Enterocyte Progenitor cell	Epithelial	Epithelial
Trp53	Ipmk	Intestine	Enterocyte Progenitor cell	Epithelial	Epithelial
Trp53	Parp4	Intestine	Enterocyte Progenitor cell	Epithelial	Epithelial
Trp53	Usp3	Intestine	Enterocyte Progenitor cell	Epithelial	Epithelial
Trp53	Cdx2	Intestine	Enterocyte Progenitor cell	Epithelial	Epithelial
Trp53	Slc44a1	Intestine	Enterocyte Progenitor cell	Epithelial	Epithelial
Trp53	Ms4a10	Intestine	Enterocyte Progenitor cell	Epithelial	Epithelial
Trp53	Fam162a	Intestine	Enterocyte Progenitor cell	Epithelial	Epithelial
Trp53	Strbp	Intestine	Enterocyte Progenitor cell	Epithelial	Epithelial
Trp53	Ccng1	Intestine	Enterocyte Progenitor cell	Epithelial	Epithelial
Trp53	Sfxn1	Intestine	Enterocyte Progenitor cell	Epithelial	Epithelial
Trp53	Cntrl	Intestine	Enterocyte Progenitor cell	Epithelial	Epithelial
Trp53	Mrpl33	Intestine	Enterocyte Progenitor cell	Epithelial	Epithelial
Trp53	Src	Intestine	Enterocyte Progenitor cell	Epithelial	Epithelial
Trp53	Cers2	Intestine	Enterocyte Progenitor cell	Epithelial	Epithelial
Trp53	Ppp5c	Intestine	Enterocyte Progenitor cell	Epithelial	Epithelial
Trp53	Agap1	Intestine	Enterocyte Progenitor cell	Epithelial	Epithelial
Trp53	Setd3	Intestine	Enterocyte Progenitor cell	Epithelial	Epithelial
Trp53	Itga6	Intestine	Enterocyte Progenitor cell	Epithelial	Epithelial
Trp53	Tns3	Intestine	Enterocyte Progenitor cell	Epithelial	Epithelial
Trp53	Tmem176a	Intestine	Enterocyte Progenitor cell	Epithelial	Epithelial
Trp53	Pdcd4	Intestine	Enterocyte Progenitor cell	Epithelial	Epithelial
Trp53	Aldh18a1	Intestine	Enterocyte Progenitor cell	Epithelial	Epithelial
Trp53	Rrbp1	Intestine	Enterocyte Progenitor cell	Epithelial	Epithelial
Trp53	Nadsyn1	Intestine	Enterocyte Progenitor cell	Epithelial	Epithelial
Trp53	Vasp	Intestine	Enterocyte Progenitor cell	Epithelial	Epithelial
Trp53	Traf7	Intestine	Enterocyte Progenitor cell	Epithelial	Epithelial
Trp53	Zfp36l1	Intestine	Enterocyte Progenitor cell	Epithelial	Epithelial
Trp53	Dyrk1a	Intestine	Enterocyte Progenitor cell	Epithelial	Epithelial
Trp53	Ptprf	Intestine	Enterocyte Progenitor cell	Epithelial	Epithelial
Trp53	Sp1	Intestine	Enterocyte Progenitor cell	Epithelial	Epithelial
Trp53	Car12	Intestine	Enterocyte Progenitor cell	Epithelial	Epithelial
Trp53	Tmprss2	Intestine	Enterocyte Progenitor cell	Epithelial	Epithelial
Trp53	Irf2	Intestine	Enterocyte Progenitor cell	Epithelial	Epithelial
Trp53	Fbl	Intestine	Enterocyte Progenitor cell	Epithelial	Epithelial
Trp53	Ptov1	Intestine	Enterocyte Progenitor cell	Epithelial	Epithelial
Trp53	Pccb	Intestine	Enterocyte Progenitor cell	Epithelial	Epithelial
Trp53	Abcd1	Intestine	Enterocyte Progenitor cell	Epithelial	Epithelial
Trp53	Gpr89	Intestine	Enterocyte Progenitor cell	Epithelial	Epithelial
Trp53	Taok3	Intestine	Enterocyte Progenitor cell	Epithelial	Epithelial
Trp53	Pim3	Intestine	Enterocyte Progenitor cell	Epithelial	Epithelial
Trp53	Mark2	Intestine	Enterocyte Progenitor cell	Epithelial	Epithelial
Trp53	Cth	Intestine	Enterocyte Progenitor cell	Epithelial	Epithelial
Trp53	Brpf3	Intestine	Enterocyte Progenitor cell	Epithelial	Epithelial
Trp53	Cnppd1	Intestine	Enterocyte Progenitor cell	Epithelial	Epithelial
Trp53	Nostrin	Intestine	Enterocyte Progenitor cell	Epithelial	Epithelial
Trp53	Csnk1g2	Intestine	Enterocyte Progenitor cell	Epithelial	Epithelial
Trp53	Top2b	Intestine	Enterocyte Progenitor cell	Epithelial	Epithelial
Trp53	Dnmt1	Intestine	Enterocyte Progenitor cell	Epithelial	Epithelial
Trp53	Kcnn4	Intestine	Enterocyte Progenitor cell	Epithelial	Epithelial
Trp53	Ap2s1	Intestine	Enterocyte Progenitor cell	Epithelial	Epithelial
Trp53	Stk24	Intestine	Enterocyte Progenitor cell	Epithelial	Epithelial
Trp53	Id3	Intestine	Enterocyte Progenitor cell	Epithelial	Epithelial
Trp53	Psmc3	Intestine	Enterocyte Progenitor cell	Epithelial	Epithelial
Trp53	Cs	Intestine	Enterocyte Progenitor cell	Epithelial	Epithelial
Trp53	Eif3f	Intestine	Enterocyte Progenitor cell	Epithelial	Epithelial
Trp53	Shisa5	Intestine	Enterocyte Progenitor cell	Epithelial	Epithelial
Trp53	Wasf2	Intestine	Enterocyte Progenitor cell	Epithelial	Epithelial
Trp53	Atxn2	Intestine	Enterocyte Progenitor cell	Epithelial	Epithelial
Trp53	Capzb	Intestine	Enterocyte Progenitor cell	Epithelial	Epithelial
Trp53	Mta3	Intestine	Enterocyte Progenitor cell	Epithelial	Epithelial
Trp53	Gns	Intestine	Enterocyte Progenitor cell	Epithelial	Epithelial
Trp53	Parva	Intestine	Enterocyte Progenitor cell	Epithelial	Epithelial
Trp53	Frg1	Intestine	Enterocyte Progenitor cell	Epithelial	Epithelial
Trp53	Pml	Intestine	Enterocyte Progenitor cell	Epithelial	Epithelial
Trp53	Ing1	Intestine	Enterocyte Progenitor cell	Epithelial	Epithelial
Trp53	Riox2	Intestine	Enterocyte Progenitor cell	Epithelial	Epithelial
Trp53	Paxip1	Intestine	Enterocyte Progenitor cell	Epithelial	Epithelial
Trp53	Sorl1	Intestine	Enterocyte Progenitor cell	Epithelial	Epithelial
Trp53	Dus1l	Intestine	Enterocyte Progenitor cell	Epithelial	Epithelial
Trp53	Lrig1	Intestine	Enterocyte Progenitor cell	Epithelial	Epithelial
Trp53	Bcar1	Intestine	Enterocyte Progenitor cell	Epithelial	Epithelial
Trp53	Cmas	Intestine	Enterocyte Progenitor cell	Epithelial	Epithelial
Trp53	Hcfc1	Intestine	Enterocyte Progenitor cell	Epithelial	Epithelial
Trp53	Sdf4	Intestine	Enterocyte Progenitor cell	Epithelial	Epithelial
Trp53	Atp13a3	Intestine	Enterocyte Progenitor cell	Epithelial	Epithelial
Trp53	Nomo1	Intestine	Enterocyte Progenitor cell	Epithelial	Epithelial
Trp53	Lig3	Intestine	Enterocyte Progenitor cell	Epithelial	Epithelial
Trp53	Ccnd3	Intestine	Enterocyte Progenitor cell	Epithelial	Epithelial
Trp53	Cc2d2a	Intestine	Enterocyte Progenitor cell	Epithelial	Epithelial
Trp53	Sgsm2	Intestine	Enterocyte Progenitor cell	Epithelial	Epithelial
Trp53	Jak1	Intestine	Enterocyte Progenitor cell	Epithelial	Epithelial
Trp53	Adk	Intestine	Enterocyte Progenitor cell	Epithelial	Epithelial
Trp53	Plpp2	Intestine	Enterocyte Progenitor cell	Epithelial	Epithelial
Trp53	Atg4c	Intestine	Enterocyte Progenitor cell	Epithelial	Epithelial
Trp53	Sec31a	Intestine	Enterocyte Progenitor cell	Epithelial	Epithelial
Trp53	Rab8a	Intestine	Enterocyte Progenitor cell	Epithelial	Epithelial
Trp53	Colgalt1	Intestine	Enterocyte Progenitor cell	Epithelial	Epithelial
Trp53	Lasp1	Intestine	Enterocyte Progenitor cell	Epithelial	Epithelial
Trp53	Lrp5	Intestine	Enterocyte Progenitor cell	Epithelial	Epithelial
Trp53	Lrpap1	Intestine	Enterocyte Progenitor cell	Epithelial	Epithelial
Trp53	Msra	Intestine	Enterocyte Progenitor cell	Epithelial	Epithelial
Trp53	Esrp2	Intestine	Enterocyte Progenitor cell	Epithelial	Epithelial
Trp53	Cdh1	Intestine	Enterocyte Progenitor cell	Epithelial	Epithelial
Trp53	Stim1	Intestine	Enterocyte Progenitor cell	Epithelial	Epithelial
Trp53	Nsmce1	Intestine	Enterocyte Progenitor cell	Epithelial	Epithelial
Trp53	Dock1	Intestine	Enterocyte Progenitor cell	Epithelial	Epithelial
Trp53	Plin2	Intestine	Enterocyte Progenitor cell	Epithelial	Epithelial
Trp53	Akr1a1	Intestine	Enterocyte Progenitor cell	Epithelial	Epithelial
Trp53	Casp8	Intestine	Enterocyte Progenitor cell	Epithelial	Epithelial
Trp53	Myh9	Intestine	Enterocyte Progenitor cell	Epithelial	Epithelial
Trp53	Kazn	Intestine	Enterocyte Progenitor cell	Epithelial	Epithelial
Trp53	Gale	Intestine	Enterocyte Progenitor cell	Epithelial	Epithelial
Trp53	Xpo7	Intestine	Enterocyte Progenitor cell	Epithelial	Epithelial
Trp53	Coro2a	Intestine	Enterocyte Progenitor cell	Epithelial	Epithelial
Trp53	Myo9b	Intestine	Enterocyte Progenitor cell	Epithelial	Epithelial
Trp53	Csnk1d	Intestine	Enterocyte Progenitor cell	Epithelial	Epithelial
Trp53	Cd151	Intestine	Enterocyte Progenitor cell	Epithelial	Epithelial
Trp53	Tsc22d1	Intestine	Enterocyte Progenitor cell	Epithelial	Epithelial
Trp53	Txndc5	Intestine	Enterocyte Progenitor cell	Epithelial	Epithelial
Trp53	Rexo2	Intestine	Enterocyte Progenitor cell	Epithelial	Epithelial
Trp53	Lrp1	Intestine	Enterocyte Progenitor cell	Epithelial	Epithelial
Trp53	Psen2	Intestine	Enterocyte Progenitor cell	Epithelial	Epithelial
Trp53	B4galnt1	Intestine	Enterocyte Progenitor cell	Epithelial	Epithelial
Trp53	Dmbt1	Intestine	Enterocyte Progenitor cell_Gkn3 high	Epithelial	Epithelial
Trp53	Rps15a	Intestine	Enterocyte Progenitor cell_Gkn3 high	Epithelial	Epithelial
Trp53	Lgals9	Intestine	Enterocyte Progenitor cell_Gkn3 high	Epithelial	Epithelial
Trp53	Hspd1	Intestine	Enterocyte Progenitor cell_Gkn3 high	Epithelial	Epithelial
Trp53	Fabp1	Intestine	Enterocyte Progenitor cell_Gkn3 high	Epithelial	Epithelial
Trp53	Fkbp4	Intestine	Enterocyte Progenitor cell_Gkn3 high	Epithelial	Epithelial
Trp53	Banf1	Intestine	Enterocyte Progenitor cell_Gkn3 high	Epithelial	Epithelial
Trp53	Cdca7	Intestine	Enterocyte Progenitor cell_Gkn3 high	Epithelial	Epithelial
Trp53	Txn1	Intestine	Enterocyte Progenitor cell_Gkn3 high	Epithelial	Epithelial
Trp53	Eif5a	Intestine	Enterocyte Progenitor cell_Gkn3 high	Epithelial	Epithelial
Trp53	Pycard	Intestine	Enterocyte Progenitor cell_Gkn3 high	Epithelial	Epithelial
Trp53	St3gal4	Intestine	Enterocyte Progenitor cell_Gkn3 high	Epithelial	Epithelial
Trp53	Gna11	Intestine	Enterocyte Progenitor cell_Gkn3 high	Epithelial	Epithelial
Trp53	Cdhr5	Intestine	Enterocyte Progenitor cell_Gkn3 high	Epithelial	Epithelial
Trp53	Prdx2	Intestine	Enterocyte Progenitor cell_Gkn3 high	Epithelial	Epithelial
Trp53	Smim24	Intestine	Enterocyte Progenitor cell_Gkn3 high	Epithelial	Epithelial
Trp53	Oat	Intestine	Enterocyte Progenitor cell_Gkn3 high	Epithelial	Epithelial
Trp53	Etfa	Intestine	Enterocyte Progenitor cell_Gkn3 high	Epithelial	Epithelial
Trp53	Rpl36	Intestine	Enterocyte Progenitor cell_Gkn3 high	Epithelial	Epithelial
Trp53	Zzef1	Intestine	Enterocyte Progenitor cell_Gkn3 high	Epithelial	Epithelial
Trp53	Vmp1	Intestine	Enterocyte Progenitor cell_Gkn3 high	Epithelial	Epithelial
Trp53	Ran	Intestine	Enterocyte Progenitor cell_Gkn3 high	Epithelial	Epithelial
Trp53	Tagln2	Intestine	Enterocyte Progenitor cell_Gkn3 high	Epithelial	Epithelial
Trp53	Slc5a1	Intestine	Enterocyte Progenitor cell_Gkn3 high	Epithelial	Epithelial
Trp53	Cct5	Intestine	Enterocyte Progenitor cell_Gkn3 high	Epithelial	Epithelial
Trp53	Eif3f	Intestine	Enterocyte Progenitor cell_Gkn3 high	Epithelial	Epithelial
Trp53	Coro2a	Intestine	Enterocyte Progenitor cell_Gkn3 high	Epithelial	Epithelial
Trp53	Osr2	Intestine	Enterocyte Progenitor cell_Gkn3 high	Epithelial	Epithelial
Trp53	Ano6	Intestine	Enterocyte Progenitor cell_Gkn3 high	Epithelial	Epithelial
Trp53	Slc6a6	Intestine	Enterocyte Progenitor cell_Gkn3 high	Epithelial	Epithelial
Trp53	Fabp1	Intestine	Enterocyte_Alpi high	Epithelial	Epithelial
Trp53	Dmbt1	Intestine	Enterocyte_Alpi high	Epithelial	Epithelial
Trp53	Slc5a1	Intestine	Enterocyte_Alpi high	Epithelial	Epithelial
Trp53	Txn1	Intestine	Enterocyte_Alpi high	Epithelial	Epithelial
Trp53	B2m	Intestine	Enterocyte_Alpi high	Epithelial	Epithelial
Trp53	Hspd1	Intestine	Enterocyte_Alpi high	Epithelial	Epithelial
Trp53	P4hb	Intestine	Enterocyte_Alpi high	Epithelial	Epithelial
Trp53	Rps15a	Intestine	Enterocyte_Alpi high	Epithelial	Epithelial
Trp53	Banf1	Intestine	Enterocyte_Alpi high	Epithelial	Epithelial
Trp53	Pycard	Intestine	Enterocyte_Alpi high	Epithelial	Epithelial
Trp53	Cdhr5	Intestine	Enterocyte_Alpi high	Epithelial	Epithelial
Trp53	Lgals9	Intestine	Enterocyte_Alpi high	Epithelial	Epithelial
Trp53	Vmp1	Intestine	Enterocyte_Alpi high	Epithelial	Epithelial
Trp53	Xdh	Intestine	Enterocyte_Alpi high	Epithelial	Epithelial
Trp53	Slc5a9	Intestine	Enterocyte_Alpi high	Epithelial	Epithelial
Trp53	Pccb	Intestine	Enterocyte_Alpi high	Epithelial	Epithelial
Trp53	Eif5a	Intestine	Enterocyte_Alpi high	Epithelial	Epithelial
Trp53	Epb41l3	Intestine	Enterocyte_Alpi high	Epithelial	Epithelial
Trp53	Myo5b	Intestine	Enterocyte_Alpi high	Epithelial	Epithelial
Trp53	Actb	Intestine	Enterocyte_Alpi high	Epithelial	Epithelial
Trp53	Gpd1	Intestine	Enterocyte_Alpi high	Epithelial	Epithelial
Trp53	Sectm1b	Intestine	Enterocyte_Alpi high	Epithelial	Epithelial
Trp53	Tgfbi	Intestine	Enterocyte_Alpi high	Epithelial	Epithelial
Trp53	Faah	Intestine	Enterocyte_Alpi high	Epithelial	Epithelial
Trp53	Dok4	Intestine	Enterocyte_Alpi high	Epithelial	Epithelial
Trp53	F11r	Intestine	Enterocyte_Alpi high	Epithelial	Epithelial
Trp53	Fgfbp1	Intestine	Enterocyte_Alpi high	Epithelial	Epithelial
Trp53	Fkbp4	Intestine	Enterocyte_Alpi high	Epithelial	Epithelial
Trp53	Glrx	Intestine	Enterocyte_Alpi high	Epithelial	Epithelial
Trp53	Cdx2	Intestine	Enterocyte_Alpi high	Epithelial	Epithelial
Trp53	Ogdh	Intestine	Enterocyte_Alpi high	Epithelial	Epithelial
Trp53	Itga6	Intestine	Enterocyte_Alpi high	Epithelial	Epithelial
Trp53	Slc2a5	Intestine	Enterocyte_Alpi high	Epithelial	Epithelial
Trp53	Tagln2	Intestine	Enterocyte_Alpi high	Epithelial	Epithelial
Trp53	Sec31a	Intestine	Enterocyte_Alpi high	Epithelial	Epithelial
Trp53	Ran	Intestine	Enterocyte_Alpi high	Epithelial	Epithelial
Trp53	Cd38	Intestine	Enterocyte_Alpi high	Epithelial	Epithelial
Trp53	Zzef1	Intestine	Enterocyte_Alpi high	Epithelial	Epithelial
Trp53	Mvp	Intestine	Enterocyte_Alpi high	Epithelial	Epithelial
Trp53	Slc6a6	Intestine	Enterocyte_Alpi high	Epithelial	Epithelial
Trp53	Cdkn1a	Intestine	Enterocyte_Alpi high	Epithelial	Epithelial
Trp53	Tmem41a	Intestine	Enterocyte_Alpi high	Epithelial	Epithelial
Trp53	Fabp1	Intestine	Enterocyte_Lct high	Epithelial	Epithelial
Trp53	Dmbt1	Intestine	Enterocyte_Lct high	Epithelial	Epithelial
Trp53	Rps15a	Intestine	Enterocyte_Lct high	Epithelial	Epithelial
Trp53	P4hb	Intestine	Enterocyte_Lct high	Epithelial	Epithelial
Trp53	Vmp1	Intestine	Enterocyte_Lct high	Epithelial	Epithelial
Trp53	Smim24	Intestine	Enterocyte_Lct high	Epithelial	Epithelial
Trp53	Hspd1	Intestine	Enterocyte_Lct high	Epithelial	Epithelial
Trp53	Faah	Intestine	Enterocyte_Lct high	Epithelial	Epithelial
Trp53	Cdhr5	Intestine	Enterocyte_Lct high	Epithelial	Epithelial
Trp53	Eif5a	Intestine	Enterocyte_Lct high	Epithelial	Epithelial
Trp53	Lgals9	Intestine	Enterocyte_Lct high	Epithelial	Epithelial
Trp53	Tagln2	Intestine	Enterocyte_Lct high	Epithelial	Epithelial
Trp53	Gpd1	Intestine	Enterocyte_Lct high	Epithelial	Epithelial
Trp53	Pccb	Intestine	Enterocyte_Lct high	Epithelial	Epithelial
Trp53	Slc15a1	Intestine	Enterocyte_Lct high	Epithelial	Epithelial
Trp53	St3gal4	Intestine	Enterocyte_Lct high	Epithelial	Epithelial
Trp53	Itga6	Intestine	Enterocyte_Lct high	Epithelial	Epithelial
Trp53	Cdx2	Intestine	Enterocyte_Lct high	Epithelial	Epithelial
Trp53	Ccl25	Intestine	Enterocyte_Lct high	Epithelial	Epithelial
Trp53	Actb	Intestine	Enterocyte_Lct high	Epithelial	Epithelial
Trp53	Banf1	Intestine	Enterocyte_Lct high	Epithelial	Epithelial
Trp53	Sec31a	Intestine	Enterocyte_Lct high	Epithelial	Epithelial
Trp53	Pycard	Intestine	Enterocyte_Lct high	Epithelial	Epithelial
Trp53	Slc2a5	Intestine	Enterocyte_Lct high	Epithelial	Epithelial
Trp53	Fkbp4	Intestine	Enterocyte_Lct high	Epithelial	Epithelial
Trp53	Tmem41a	Intestine	Enterocyte_Lct high	Epithelial	Epithelial
Trp53	Cdca7	Intestine	Enterocyte_Lct high	Epithelial	Epithelial
Trp53	Fgfbp1	Intestine	Enterocyte_Lct high	Epithelial	Epithelial
Trp53	Myo5b	Intestine	Enterocyte_Lct high	Epithelial	Epithelial
Trp53	Cdh1	Intestine	Enterocyte_Lct high	Epithelial	Epithelial
Trp53	Slc5a9	Intestine	Enterocyte_Lct high	Epithelial	Epithelial
Trp53	Khsrp	Intestine	Enterocyte_Lct high	Epithelial	Epithelial
Trp53	Cdkn1a	Intestine	Enterocyte_Lct high	Epithelial	Epithelial
Trp53	Pigu	Intestine	Enterocyte_Lct high	Epithelial	Epithelial
Trp53	Ssbp3	Intestine	Enterocyte_Lct high	Epithelial	Epithelial
Trp53	F11r	Intestine	Enterocyte_Lct high	Epithelial	Epithelial
Trp53	Slc6a6	Intestine	Enterocyte_Lct high	Epithelial	Epithelial
Trp53	Lmo7	Intestine	Enterocyte_Lct high	Epithelial	Epithelial
Trp53	Epb41l3	Intestine	Enterocyte_Lct high	Epithelial	Epithelial
Trp53	Ano6	Intestine	Enterocyte_Lct high	Epithelial	Epithelial
Trp53	Prdx2	Intestine	Enterocyte_Lct high	Epithelial	Epithelial
Trp53	Zzef1	Intestine	Enterocyte_Lct high	Epithelial	Epithelial
Trp53	Ephb2	Intestine	Enterocyte_Lct high	Epithelial	Epithelial
Trp53	Plin3	Intestine	Enterocyte_Lct high	Epithelial	Epithelial
Trp53	Vdr	Intestine	Enterocyte_Lct high	Epithelial	Epithelial
Trp53	Gna11	Intestine	Enterocyte_Lct high	Epithelial	Epithelial
Trp53	Tgfbi	Intestine	Enterocyte_Lct high	Epithelial	Epithelial
Trp53	2900026A02Rik	Intestine	Enterocyte_Lct high	Epithelial	Epithelial
Trp53	Slc6a4	Intestine	Enterocyte_Lct high	Epithelial	Epithelial
Trp53	Slc44a1	Intestine	Enterocyte_Lct high	Epithelial	Epithelial
Trp53	Msra	Intestine	Enterocyte_Lct high	Epithelial	Epithelial
Trp53	Khk	Intestine	Enterocyte_Lct high	Epithelial	Epithelial
Trp53	Gpr89	Intestine	Enterocyte_Lct high	Epithelial	Epithelial
Trp53	Stk25	Intestine	Enterocyte_Lct high	Epithelial	Epithelial
Trp53	Rab8a	Intestine	Enterocyte_Lct high	Epithelial	Epithelial
Trp53	Atp10b	Intestine	Enterocyte_Lct high	Epithelial	Epithelial
Trp53	Aqp1	Intestine	Enterocyte_Lct high	Epithelial	Epithelial
Trp53	Sdc4	Intestine	Enterocyte_Lct high	Epithelial	Epithelial
Trp53	Hcfc1	Intestine	Enterocyte_Lct high	Epithelial	Epithelial
Trp53	Lsm4	Intestine	Enterocyte_Lct high	Epithelial	Epithelial
Trp53	Sfxn1	Intestine	Enterocyte_Lct high	Epithelial	Epithelial
Trp53	Ran	Intestine	Enterocyte_Lct high	Epithelial	Epithelial
Trp53	Cdca3	Intestine	Enterocyte_Lct high	Epithelial	Epithelial
Trp53	Acot9	Intestine	Enterocyte_Lct high	Epithelial	Epithelial
Trp53	Abcd1	Intestine	Enterocyte_Lct high	Epithelial	Epithelial
Trp53	Ccz1	Intestine	Enterocyte_Lct high	Epithelial	Epithelial
Trp53	Cndp1	Intestine	Enterocyte_Lct high	Epithelial	Epithelial
Trp53	Ipo5	Intestine	Enterocyte_Lct high	Epithelial	Epithelial
Trp53	Slc26a6	Intestine	Enterocyte_Lct high	Epithelial	Epithelial
Trp53	Nlrp6	Intestine	Enterocyte_Lct high	Epithelial	Epithelial
Trp53	Iqgap1	Intestine	Enterocyte_Lct high	Epithelial	Epithelial
Trp53	Acox1	Intestine	Enterocyte_Lct high	Epithelial	Epithelial
Trp53	Mgst2	Intestine	Enterocyte_Lct high	Epithelial	Epithelial
Trp53	Psap	Intestine	Enterocyte_Lct high	Epithelial	Epithelial
Trp53	Spns2	Intestine	Enterocyte_Lct high	Epithelial	Epithelial
Trp53	Tpd52	Intestine	Enterocyte_Lct high	Epithelial	Epithelial
Trp53	Cd38	Intestine	Enterocyte_Lct high	Epithelial	Epithelial
Trp53	Cth	Intestine	Enterocyte_Lct high	Epithelial	Epithelial
Trp53	Dmbt1	Intestine	Enterocyte_Plb1 high	Epithelial	Epithelial
Trp53	Lct	Intestine	Enterocyte_Plb1 high	Epithelial	Epithelial
Trp53	Lgals9	Intestine	Enterocyte_Plb1 high	Epithelial	Epithelial
Trp53	Rps15a	Intestine	Enterocyte_Plb1 high	Epithelial	Epithelial
Trp53	Hspd1	Intestine	Enterocyte_Plb1 high	Epithelial	Epithelial
Trp53	Actb	Intestine	Enterocyte_Plb1 high	Epithelial	Epithelial
Trp53	Txn1	Intestine	Enterocyte_Plb1 high	Epithelial	Epithelial
Trp53	Eif5a	Intestine	Enterocyte_Plb1 high	Epithelial	Epithelial
Trp53	Itga6	Intestine	Enterocyte_Plb1 high	Epithelial	Epithelial
Trp53	Pycard	Intestine	Enterocyte_Plb1 high	Epithelial	Epithelial
Trp53	B2m	Intestine	Enterocyte_Plb1 high	Epithelial	Epithelial
Trp53	Fkbp4	Intestine	Enterocyte_Plb1 high	Epithelial	Epithelial
Trp53	Psap	Intestine	Enterocyte_Plb1 high	Epithelial	Epithelial
Trp53	Ace	Intestine	Enterocyte_Plb1 high	Epithelial	Epithelial
Trp53	Pmp22	Intestine	Enterocyte_Plb1 high	Epithelial	Epithelial
Trp53	Banf1	Intestine	Enterocyte_Plb1 high	Epithelial	Epithelial
Trp53	Cdca7	Intestine	Enterocyte_Plb1 high	Epithelial	Epithelial
Trp53	Smim24	Intestine	Enterocyte_Plb1 high	Epithelial	Epithelial
Trp53	Slc5a9	Intestine	Enterocyte_Plb1 high	Epithelial	Epithelial
Trp53	Epb41l3	Intestine	Enterocyte_Plb1 high	Epithelial	Epithelial
Trp53	Vdr	Intestine	Enterocyte_Plb1 high	Epithelial	Epithelial
Trp53	Gna11	Intestine	Enterocyte_Plb1 high	Epithelial	Epithelial
Trp53	Ran	Intestine	Enterocyte_Plb1 high	Epithelial	Epithelial
Trp53	Etfa	Intestine	Enterocyte_Plb1 high	Epithelial	Epithelial
Trp53	Ano6	Intestine	Enterocyte_Plb1 high	Epithelial	Epithelial
Trp53	Efnb1	Intestine	Enterocyte_Plb1 high	Epithelial	Epithelial
Trp53	Tagln2	Intestine	Enterocyte_Plb1 high	Epithelial	Epithelial
Trp53	Pepd	Intestine	Enterocyte_Plb1 high	Epithelial	Epithelial
Trp53	Myo5b	Intestine	Enterocyte_Plb1 high	Epithelial	Epithelial
Trp53	Lsm4	Intestine	Enterocyte_Plb1 high	Epithelial	Epithelial
Trp53	Tsc22d1	Intestine	Enterocyte_Plb1 high	Epithelial	Epithelial
Trp53	Cdh1	Intestine	Enterocyte_Plb1 high	Epithelial	Epithelial
Trp53	Psma7	Intestine	Enterocyte_Plb1 high	Epithelial	Epithelial
Trp53	Oat	Intestine	Enterocyte_Plb1 high	Epithelial	Epithelial
Trp53	Eif3f	Intestine	Enterocyte_Plb1 high	Epithelial	Epithelial
Trp53	Fuom	Intestine	Enterocyte_Plb1 high	Epithelial	Epithelial
Trp53	Ssbp3	Intestine	Enterocyte_Plb1 high	Epithelial	Epithelial
Trp53	Spns2	Intestine	Enterocyte_Plb1 high	Epithelial	Epithelial
Trp53	Ccl25	Intestine	Enterocyte_Plb1 high	Epithelial	Epithelial
Trp53	Vmp1	Intestine	Enterocyte_Plb1 high	Epithelial	Epithelial
Trp53	Osr2	Intestine	Enterocyte_Plb1 high	Epithelial	Epithelial
Trp53	Id3	Intestine	Enterocyte_Plb1 high	Epithelial	Epithelial
Trp53	Prdx2	Intestine	Enterocyte_Plb1 high	Epithelial	Epithelial
Trp53	Ezh2	Intestine	Enterocyte_Plb1 high	Epithelial	Epithelial
Trp53	Cdx2	Intestine	Enterocyte_Plb1 high	Epithelial	Epithelial
Trp53	Src	Intestine	Enterocyte_Plb1 high	Epithelial	Epithelial
Trp53	Pigu	Intestine	Enterocyte_Plb1 high	Epithelial	Epithelial
Trp53	Irf2	Intestine	Enterocyte_Plb1 high	Epithelial	Epithelial
Trp53	Aqp1	Intestine	Enterocyte_Plb1 high	Epithelial	Epithelial
Trp53	Pgpep1	Intestine	Enterocyte_Plb1 high	Epithelial	Epithelial
Trp53	Mia2	Intestine	Enterocyte_Plb1 high	Epithelial	Epithelial
Trp53	Ephb2	Intestine	Enterocyte_Plb1 high	Epithelial	Epithelial
Trp53	Fgfbp1	Intestine	Enterocyte_Plb1 high	Epithelial	Epithelial
Trp53	Zzef1	Intestine	Enterocyte_Plb1 high	Epithelial	Epithelial
Trp53	Gde1	Intestine	Enterocyte_Plb1 high	Epithelial	Epithelial
Trp53	Slc2a5	Intestine	Enterocyte_Plb1 high	Epithelial	Epithelial
Trp53	Psmc3	Intestine	Enterocyte_Plb1 high	Epithelial	Epithelial
Trp53	Dok4	Intestine	Enterocyte_Plb1 high	Epithelial	Epithelial
Trp53	Capzb	Intestine	Enterocyte_Plb1 high	Epithelial	Epithelial
Trp53	Kcnn4	Intestine	Enterocyte_Plb1 high	Epithelial	Epithelial
Trp53	Prkcd	Intestine	Enterocyte_Plb1 high	Epithelial	Epithelial
Trp53	Faah	Intestine	Enterocyte_Plb1 high	Epithelial	Epithelial
Trp53	Khsrp	Intestine	Enterocyte_Plb1 high	Epithelial	Epithelial
Trp53	Msra	Intestine	Enterocyte_Plb1 high	Epithelial	Epithelial
Trp53	Akr1a1	Intestine	Enterocyte_Plb1 high	Epithelial	Epithelial
Trp53	Deptor	Intestine	Enterocyte_Plb1 high	Epithelial	Epithelial
Trp53	Myh9	Intestine	Enterocyte_Plb1 high	Epithelial	Epithelial
Trp53	Rpl36	Intestine	Enterocyte_Plb1 high	Epithelial	Epithelial
Trp53	Fabp1	Intestine	Enterocyte_Secretory	Epithelial	Epithelial
Trp53	Dmbt1	Intestine	Enterocyte_Secretory	Epithelial	Epithelial
Trp53	Lct	Intestine	Enterocyte_Secretory	Epithelial	Epithelial
Trp53	P4hb	Intestine	Enterocyte_Secretory	Epithelial	Epithelial
Trp53	Slc5a1	Intestine	Enterocyte_Secretory	Epithelial	Epithelial
Trp53	Rps15a	Intestine	Enterocyte_Secretory	Epithelial	Epithelial
Trp53	Hspd1	Intestine	Enterocyte_Secretory	Epithelial	Epithelial
Trp53	Smim24	Intestine	Enterocyte_Secretory	Epithelial	Epithelial
Trp53	Actb	Intestine	Enterocyte_Secretory	Epithelial	Epithelial
Trp53	Ace	Intestine	Enterocyte_Secretory	Epithelial	Epithelial
Trp53	Cdhr5	Intestine	Enterocyte_Secretory	Epithelial	Epithelial
Trp53	Pycard	Intestine	Enterocyte_Secretory	Epithelial	Epithelial
Trp53	Gpd1	Intestine	Enterocyte_Secretory	Epithelial	Epithelial
Trp53	Lgals9	Intestine	Enteroendocrine cell	Endocrine	Endocrine
Trp53	Rps15a	Intestine	Enteroendocrine cell	Endocrine	Endocrine
Trp53	Dmbt1	Intestine	Enteroendocrine cell	Endocrine	Endocrine
Trp53	Banf1	Intestine	Enteroendocrine cell	Endocrine	Endocrine
Trp53	Hspd1	Intestine	Enteroendocrine cell	Endocrine	Endocrine
Trp53	Txn1	Intestine	Enteroendocrine cell	Endocrine	Endocrine
Trp53	B2m	Intestine	Enteroendocrine cell	Endocrine	Endocrine
Trp53	Fkbp4	Intestine	Enteroendocrine cell	Endocrine	Endocrine
Trp53	Eif5a	Intestine	Enteroendocrine cell	Endocrine	Endocrine
Trp53	Tagln2	Intestine	Enteroendocrine cell	Endocrine	Endocrine
Trp53	Cdca7	Intestine	Enteroendocrine cell	Endocrine	Endocrine
Trp53	Slc5a1	Intestine	Enteroendocrine cell	Endocrine	Endocrine
Trp53	Prdx2	Intestine	Enteroendocrine cell	Endocrine	Endocrine
Trp53	Pycard	Intestine	Enteroendocrine cell	Endocrine	Endocrine
Trp53	Rpl36	Intestine	Enteroendocrine cell	Endocrine	Endocrine
Trp53	Oat	Intestine	Enteroendocrine cell	Endocrine	Endocrine
Trp53	Ran	Intestine	Enteroendocrine cell	Endocrine	Endocrine
Trp53	Vmp1	Intestine	Enteroendocrine cell	Endocrine	Endocrine
Trp53	Actb	Intestine	Enteroendocrine cell	Endocrine	Endocrine
Trp53	Psma7	Intestine	Enteroendocrine cell	Endocrine	Endocrine
Trp53	Smim24	Intestine	Enteroendocrine cell	Endocrine	Endocrine
Trp53	Tmem41a	Intestine	Enteroendocrine cell	Endocrine	Endocrine
Trp53	Etfa	Intestine	Enteroendocrine cell	Endocrine	Endocrine
Trp53	Cops9	Intestine	Enteroendocrine cell	Endocrine	Endocrine
Trp53	Vdr	Intestine	Enteroendocrine cell	Endocrine	Endocrine
Trp53	Ezh2	Intestine	Enteroendocrine cell	Endocrine	Endocrine
Trp53	Khsrp	Intestine	Enteroendocrine cell	Endocrine	Endocrine
Trp53	Pdlim1	Intestine	Enteroendocrine cell	Endocrine	Endocrine
Trp53	Cct5	Intestine	Enteroendocrine cell	Endocrine	Endocrine
Trp53	Ipo5	Intestine	Enteroendocrine cell	Endocrine	Endocrine
Trp53	Slc15a1	Intestine	Enteroendocrine cell	Endocrine	Endocrine
Trp53	Rbx1	Intestine	Enteroendocrine cell	Endocrine	Endocrine
Trp53	Mrpl33	Intestine	Enteroendocrine cell	Endocrine	Endocrine
Trp53	Zzef1	Intestine	Enteroendocrine cell	Endocrine	Endocrine
Trp53	Eif3f	Intestine	Enteroendocrine cell	Endocrine	Endocrine
Trp53	Rps6	Intestine	Enteroendocrine cell	Endocrine	Endocrine
Trp53	B4galnt1	Intestine	Enteroendocrine cell	Endocrine	Endocrine
Trp53	S100a10	Intestine	Enteroendocrine cell	Endocrine	Endocrine
Trp53	Lsm4	Intestine	Enteroendocrine cell	Endocrine	Endocrine
Trp53	St3gal4	Intestine	Enteroendocrine cell	Endocrine	Endocrine
Trp53	Dok4	Intestine	Enteroendocrine cell	Endocrine	Endocrine
Trp53	Cdhr5	Intestine	Enteroendocrine cell	Endocrine	Endocrine
Trp53	Fuom	Intestine	Enteroendocrine cell	Endocrine	Endocrine
Trp53	Rfc5	Intestine	Enteroendocrine cell	Endocrine	Endocrine
Trp53	Slc6a6	Intestine	Enteroendocrine cell	Endocrine	Endocrine
Trp53	Lad1	Intestine	Enteroendocrine cell	Endocrine	Endocrine
Trp53	Ube2l3	Intestine	Enteroendocrine cell	Endocrine	Endocrine
Trp53	Lyar	Intestine	Enteroendocrine cell	Endocrine	Endocrine
Trp53	Cdx2	Intestine	Enteroendocrine cell	Endocrine	Endocrine
Trp53	Aqp1	Intestine	Enteroendocrine cell	Endocrine	Endocrine
Trp53	Dot1l	Intestine	Enteroendocrine cell	Endocrine	Endocrine
Trp53	Mfge8	Intestine	Enteroendocrine cell	Endocrine	Endocrine
Trp53	Itga6	Intestine	Enteroendocrine cell	Endocrine	Endocrine
Trp53	Pold2	Intestine	Enteroendocrine cell	Endocrine	Endocrine
Trp53	Atp10b	Intestine	Enteroendocrine cell	Endocrine	Endocrine
Trp53	Polr1d	Intestine	Enteroendocrine cell	Endocrine	Endocrine
Trp53	Ssbp3	Intestine	Enteroendocrine cell	Endocrine	Endocrine
Trp53	Gna11	Intestine	Enteroendocrine cell	Endocrine	Endocrine
Trp53	Capzb	Intestine	Enteroendocrine cell	Endocrine	Endocrine
Trp53	Lmnb1	Intestine	Enteroendocrine cell	Endocrine	Endocrine
Trp53	Acer2	Intestine	Enteroendocrine cell	Endocrine	Endocrine
Trp53	Mrps5	Intestine	Enteroendocrine cell	Endocrine	Endocrine
Trp53	Cotl1	Intestine	Enteroendocrine cell	Endocrine	Endocrine
Trp53	Psmc3	Intestine	Enteroendocrine cell	Endocrine	Endocrine
Trp53	Sectm1b	Intestine	Enteroendocrine cell	Endocrine	Endocrine
Trp53	Akr1a1	Intestine	Enteroendocrine cell	Endocrine	Endocrine
Trp53	Slc1a5	Intestine	Enteroendocrine cell	Endocrine	Endocrine
Trp53	Fabp1	Intestine	Fibroblast	Stromal	Fibroblast
Trp53	Dmbt1	Intestine	Fibroblast	Stromal	Fibroblast
Trp53	Lct	Intestine	Fibroblast	Stromal	Fibroblast
Trp53	Rps15a	Intestine	Fibroblast	Stromal	Fibroblast
Trp53	Cdhr5	Intestine	Fibroblast	Stromal	Fibroblast
Trp53	Hspd1	Intestine	Fibroblast	Stromal	Fibroblast
Trp53	Smim24	Intestine	Fibroblast	Stromal	Fibroblast
Trp53	Slc5a1	Intestine	Fibroblast	Stromal	Fibroblast
Trp53	Cdhr2	Intestine	Fibroblast	Stromal	Fibroblast
Trp53	P4hb	Intestine	Fibroblast	Stromal	Fibroblast
Trp53	Fkbp4	Intestine	Fibroblast	Stromal	Fibroblast
Trp53	Cdca7	Intestine	Fibroblast	Stromal	Fibroblast
Trp53	St3gal4	Intestine	Fibroblast	Stromal	Fibroblast
Trp53	Eif5a	Intestine	Fibroblast	Stromal	Fibroblast
Trp53	Gna11	Intestine	Fibroblast	Stromal	Fibroblast
Trp53	Lgals9	Intestine	Fibroblast	Stromal	Fibroblast
Trp53	Itga6	Intestine	Fibroblast	Stromal	Fibroblast
Trp53	Banf1	Intestine	Fibroblast	Stromal	Fibroblast
Trp53	Actb	Intestine	Fibroblast	Stromal	Fibroblast
Trp53	Xdh	Intestine	Fibroblast	Stromal	Fibroblast
Trp53	Dmbt1	Intestine	Goblet cell_Ido1 high	Epithelial	Secretory
Trp53	Rps15a	Intestine	Goblet cell_Ido1 high	Epithelial	Secretory
Trp53	Hspd1	Intestine	Goblet cell_Ido1 high	Epithelial	Secretory
Trp53	Cdhr5	Intestine	Goblet cell_Ido1 high	Epithelial	Secretory
Trp53	Ern2	Intestine	Goblet cell_Ido1 high	Epithelial	Secretory
Trp53	Banf1	Intestine	Goblet cell_Ido1 high	Epithelial	Secretory
Trp53	Eif5a	Intestine	Goblet cell_Ido1 high	Epithelial	Secretory
Trp53	Fkbp4	Intestine	Goblet cell_Ido1 high	Epithelial	Secretory
Trp53	Etfa	Intestine	Goblet cell_Ido1 high	Epithelial	Secretory
Trp53	Txndc5	Intestine	Goblet cell_Ido1 high	Epithelial	Secretory
Trp53	Mlph	Intestine	Goblet cell_Ido1 high	Epithelial	Secretory
Trp53	Pycard	Intestine	Goblet cell_Ido1 high	Epithelial	Secretory
Trp53	Cdkn1a	Intestine	Goblet cell_Ido1 high	Epithelial	Secretory
Trp53	Oat	Intestine	Goblet cell_Ido1 high	Epithelial	Secretory
Trp53	Rrbp1	Intestine	Goblet cell_Ido1 high	Epithelial	Secretory
Trp53	Cdca7	Intestine	Goblet cell_Ido1 high	Epithelial	Secretory
Trp53	Prdx2	Intestine	Goblet cell_Ido1 high	Epithelial	Secretory
Trp53	Fabp1	Intestine	Goblet cell_Ido1 high	Epithelial	Secretory
Trp53	Cdhr2	Intestine	Goblet cell_Ido1 high	Epithelial	Secretory
Trp53	Ran	Intestine	Goblet cell_Ido1 high	Epithelial	Secretory
Trp53	F11r	Intestine	Goblet cell_Ido1 high	Epithelial	Secretory
Trp53	Itga6	Intestine	Goblet cell_Ido1 high	Epithelial	Secretory
Trp53	P4hb	Intestine	Goblet cell_Ido1 high	Epithelial	Secretory
Trp53	Fabp1	Intestine	Goblet cell_Pdia5 high	Epithelial	Secretory
Trp53	Rps15a	Intestine	Goblet cell_Pdia5 high	Epithelial	Secretory
Trp53	Dmbt1	Intestine	Goblet cell_Pdia5 high	Epithelial	Secretory
Trp53	Hspd1	Intestine	Goblet cell_Pdia5 high	Epithelial	Secretory
Trp53	Txn1	Intestine	Goblet cell_Pdia5 high	Epithelial	Secretory
Trp53	Eif5a	Intestine	Goblet cell_Pdia5 high	Epithelial	Secretory
Trp53	Banf1	Intestine	Goblet cell_Pdia5 high	Epithelial	Secretory
Trp53	Lgals9	Intestine	Goblet cell_Pdia5 high	Epithelial	Secretory
Trp53	Fkbp4	Intestine	Goblet cell_Pdia5 high	Epithelial	Secretory
Trp53	Pycard	Intestine	Goblet cell_Pdia5 high	Epithelial	Secretory
Trp53	Tagln2	Intestine	Goblet cell_Pdia5 high	Epithelial	Secretory
Trp53	Ran	Intestine	Goblet cell_Pdia5 high	Epithelial	Secretory
Trp53	Cct5	Intestine	Goblet cell_Pdia5 high	Epithelial	Secretory
Trp53	Oat	Intestine	Goblet cell_Pdia5 high	Epithelial	Secretory
Trp53	Cdhr2	Intestine	Goblet cell_Pdia5 high	Epithelial	Secretory
Trp53	Cdhr5	Intestine	Goblet cell_Pdia5 high	Epithelial	Secretory
Trp53	Smim24	Intestine	Goblet cell_Pdia5 high	Epithelial	Secretory
Trp53	Eif3f	Intestine	Goblet cell_Pdia5 high	Epithelial	Secretory
Trp53	Etfa	Intestine	Goblet cell_Pdia5 high	Epithelial	Secretory
Trp53	Slc5a1	Intestine	Goblet cell_Pdia5 high	Epithelial	Secretory
Trp53	Prdx2	Intestine	Goblet cell_Pdia5 high	Epithelial	Secretory
Trp53	Cdca7	Intestine	Goblet cell_Pdia5 high	Epithelial	Secretory
Trp53	Rpl36	Intestine	Goblet cell_Pdia5 high	Epithelial	Secretory
Trp53	Actb	Intestine	Goblet cell_Pdia5 high	Epithelial	Secretory
Trp53	P4hb	Intestine	Goblet cell_Pdia5 high	Epithelial	Secretory
Trp53	Atp10b	Intestine	Goblet cell_Pdia5 high	Epithelial	Secretory
Trp53	Khsrp	Intestine	Goblet cell_Pdia5 high	Epithelial	Secretory
Trp53	Vmp1	Intestine	Goblet cell_Pdia5 high	Epithelial	Secretory
Trp53	St3gal4	Intestine	Goblet cell_Pdia5 high	Epithelial	Secretory
Trp53	Gna11	Intestine	Goblet cell_Pdia5 high	Epithelial	Secretory
Trp53	Ssbp3	Intestine	Goblet cell_Pdia5 high	Epithelial	Secretory
Trp53	Mrpl33	Intestine	Goblet cell_Pdia5 high	Epithelial	Secretory
Trp53	Cdkn1a	Intestine	Goblet cell_Pdia5 high	Epithelial	Secretory
Trp53	B2m	Intestine	Goblet cell_Pdia5 high	Epithelial	Secretory
Trp53	Ezh2	Intestine	Goblet cell_Pdia5 high	Epithelial	Secretory
Trp53	Ipo5	Intestine	Goblet cell_Pdia5 high	Epithelial	Secretory
Trp53	Cops9	Intestine	Goblet cell_Pdia5 high	Epithelial	Secretory
Trp53	Fuom	Intestine	Goblet cell_Pdia5 high	Epithelial	Secretory
Trp53	Vdr	Intestine	Goblet cell_Pdia5 high	Epithelial	Secretory
Trp53	Eps8l2	Intestine	Goblet cell_Pdia5 high	Epithelial	Secretory
Trp53	Pold2	Intestine	Goblet cell_Pdia5 high	Epithelial	Secretory
Trp53	Psma7	Intestine	Goblet cell_Pdia5 high	Epithelial	Secretory
Trp53	Tmem41a	Intestine	Goblet cell_Pdia5 high	Epithelial	Secretory
Trp53	Xdh	Intestine	Goblet cell_Pdia5 high	Epithelial	Secretory
Trp53	Dnmt1	Intestine	Goblet cell_Pdia5 high	Epithelial	Secretory
Trp53	Rbx1	Intestine	Goblet cell_Pdia5 high	Epithelial	Secretory
Trp53	Zfp36	Intestine	Goblet cell_Pdia5 high	Epithelial	Secretory
Trp53	Mfge8	Intestine	Goblet cell_Pdia5 high	Epithelial	Secretory
Trp53	C77080	Intestine	Goblet cell_Pdia5 high	Epithelial	Secretory
Trp53	Psmc3	Intestine	Goblet cell_Pdia5 high	Epithelial	Secretory
Trp53	Pdcd5	Intestine	Goblet cell_Pdia5 high	Epithelial	Secretory
Trp53	Rabl6	Intestine	Goblet cell_Pdia5 high	Epithelial	Secretory
Trp53	Krtcap2	Intestine	Goblet cell_Pdia5 high	Epithelial	Secretory
Trp53	Ano6	Intestine	Goblet cell_Pdia5 high	Epithelial	Secretory
Trp53	Lyar	Intestine	Goblet cell_Pdia5 high	Epithelial	Secretory
Trp53	F11r	Intestine	Goblet cell_Pdia5 high	Epithelial	Secretory
Trp53	2200002D01Rik	Intestine	Goblet cell_Pdia5 high	Epithelial	Secretory
Trp53	Dhrs11	Intestine	Goblet cell_Pdia5 high	Epithelial	Secretory
Trp53	Degs2	Intestine	Goblet cell_Pdia5 high	Epithelial	Secretory
Trp53	Cotl1	Intestine	Goblet cell_Pdia5 high	Epithelial	Secretory
Trp53	Rrbp1	Intestine	Goblet cell_Pdia5 high	Epithelial	Secretory
Trp53	Iars	Intestine	Goblet cell_Pdia5 high	Epithelial	Secretory
Trp53	Epb41l3	Intestine	Goblet cell_Pdia5 high	Epithelial	Secretory
Trp53	Slc6a6	Intestine	Goblet cell_Pdia5 high	Epithelial	Secretory
Trp53	Thap4	Intestine	Goblet cell_Pdia5 high	Epithelial	Secretory
Trp53	Mlph	Intestine	Goblet cell_Pdia5 high	Epithelial	Secretory
Trp53	Ern2	Intestine	Goblet cell_Pdia5 high	Epithelial	Secretory
Trp53	Rps6	Intestine	Goblet cell_Pdia5 high	Epithelial	Secretory
Trp53	Zzef1	Intestine	Goblet cell_Pdia5 high	Epithelial	Secretory
Trp53	Lsm4	Intestine	Goblet cell_Pdia5 high	Epithelial	Secretory
Trp53	Lmnb1	Intestine	Goblet cell_Pdia5 high	Epithelial	Secretory
Trp53	Hcfc1	Intestine	Goblet cell_Pdia5 high	Epithelial	Secretory
Trp53	Gde1	Intestine	Goblet cell_Pdia5 high	Epithelial	Secretory
Trp53	Ogdh	Intestine	Goblet cell_Pdia5 high	Epithelial	Secretory
Trp53	Ndufs7	Intestine	Goblet cell_Pdia5 high	Epithelial	Secretory
Trp53	Rexo1	Intestine	Goblet cell_Pdia5 high	Epithelial	Secretory
Trp53	Fbl	Intestine	Goblet cell_Pdia5 high	Epithelial	Secretory
Trp53	Strbp	Intestine	Goblet cell_Pdia5 high	Epithelial	Secretory
Trp53	Ube2l3	Intestine	Goblet cell_Pdia5 high	Epithelial	Secretory
Trp53	Slc1a5	Intestine	Goblet cell_Pdia5 high	Epithelial	Secretory
Trp53	Tsc22d1	Intestine	Goblet cell_Pdia5 high	Epithelial	Secretory
Trp53	Coro2a	Intestine	Goblet cell_Pdia5 high	Epithelial	Secretory
Trp53	Nfia	Intestine	Goblet cell_Pdia5 high	Epithelial	Secretory
Trp53	Rfc5	Intestine	Goblet cell_Pdia5 high	Epithelial	Secretory
Trp53	Mpc2	Intestine	Goblet cell_Pdia5 high	Epithelial	Secretory
Trp53	Gpd1	Intestine	Goblet cell_Pdia5 high	Epithelial	Secretory
Trp53	Pmf1	Intestine	Goblet cell_Pdia5 high	Epithelial	Secretory
Trp53	Pkp4	Intestine	Goblet cell_Pdia5 high	Epithelial	Secretory
Trp53	Tns3	Intestine	Goblet cell_Pdia5 high	Epithelial	Secretory
Trp53	Ephb2	Intestine	Goblet cell_Pdia5 high	Epithelial	Secretory
Trp53	Rexo2	Intestine	Goblet cell_Pdia5 high	Epithelial	Secretory
Trp53	Adcy6	Intestine	Goblet cell_Pdia5 high	Epithelial	Secretory
Trp53	Pdcd4	Intestine	Goblet cell_Pdia5 high	Epithelial	Secretory
Trp53	Isyna1	Intestine	Goblet cell_Pdia5 high	Epithelial	Secretory
Trp53	Cd63	Intestine	Goblet cell_Pdia5 high	Epithelial	Secretory
Trp53	Stard10	Intestine	Goblet cell_Pdia5 high	Epithelial	Secretory
Trp53	Apob	Intestine	Goblet cell_Pdia5 high	Epithelial	Secretory
Trp53	Aqp4	Intestine	Goblet cell_Pdia5 high	Epithelial	Secretory
Trp53	Golga4	Intestine	Goblet cell_Pdia5 high	Epithelial	Secretory
Trp53	Efnb1	Intestine	Goblet cell_Pdia5 high	Epithelial	Secretory
Trp53	Lpp	Intestine	Goblet cell_Pdia5 high	Epithelial	Secretory
Trp53	Mvp	Intestine	Goblet cell_Pdia5 high	Epithelial	Secretory
Trp53	Msh2	Intestine	Goblet cell_Pdia5 high	Epithelial	Secretory
Trp53	Serhl	Intestine	Goblet cell_Pdia5 high	Epithelial	Secretory
Trp53	Dhx9	Intestine	Goblet cell_Pdia5 high	Epithelial	Secretory
Trp53	Fabp1	Intestine	Immature enterocyte	Epithelial	Epithelial
Trp53	Dmbt1	Intestine	Immature enterocyte	Epithelial	Epithelial
Trp53	Rps15a	Intestine	Immature enterocyte	Epithelial	Epithelial
Trp53	Lgals9	Intestine	Immature enterocyte	Epithelial	Epithelial
Trp53	Txn1	Intestine	Immature enterocyte	Epithelial	Epithelial
Trp53	Pycard	Intestine	Immature enterocyte	Epithelial	Epithelial
Trp53	Eif5a	Intestine	Immature enterocyte	Epithelial	Epithelial
Trp53	Banf1	Intestine	Immature enterocyte	Epithelial	Epithelial
Trp53	Hspd1	Intestine	Immature enterocyte	Epithelial	Epithelial
Trp53	Slc5a1	Intestine	Immature enterocyte	Epithelial	Epithelial
Trp53	Fkbp4	Intestine	Immature enterocyte	Epithelial	Epithelial
Trp53	Etfa	Intestine	Immature enterocyte	Epithelial	Epithelial
Trp53	Tagln2	Intestine	Immature enterocyte	Epithelial	Epithelial
Trp53	Cdca7	Intestine	Immature enterocyte	Epithelial	Epithelial
Trp53	Oat	Intestine	Immature enterocyte	Epithelial	Epithelial
Trp53	Prdx2	Intestine	Immature enterocyte	Epithelial	Epithelial
Trp53	Rpl36	Intestine	Immature enterocyte	Epithelial	Epithelial
Trp53	Cdhr5	Intestine	Immature enterocyte	Epithelial	Epithelial
Trp53	Eif3f	Intestine	Immature enterocyte	Epithelial	Epithelial
Trp53	Fuom	Intestine	Immature enterocyte	Epithelial	Epithelial
Trp53	Ptpn2	Intestine	Immature enterocyte	Epithelial	Epithelial
Trp53	Cct5	Intestine	Immature enterocyte	Epithelial	Epithelial
Trp53	Zzef1	Intestine	Immature enterocyte	Epithelial	Epithelial
Trp53	Tmem41a	Intestine	Immature enterocyte	Epithelial	Epithelial
Trp53	St3gal4	Intestine	Immature enterocyte	Epithelial	Epithelial
Trp53	Ipo5	Intestine	Immature enterocyte	Epithelial	Epithelial
Trp53	Vmp1	Intestine	Immature enterocyte	Epithelial	Epithelial
Trp53	Rbx1	Intestine	Immature enterocyte	Epithelial	Epithelial
Trp53	B2m	Intestine	Immature enterocyte	Epithelial	Epithelial
Trp53	Ran	Intestine	Immature enterocyte	Epithelial	Epithelial
Trp53	Ano6	Intestine	Immature enterocyte	Epithelial	Epithelial
Trp53	Lct	Intestine	Immature enterocyte	Epithelial	Epithelial
Trp53	Ghitm	Intestine	Immature enterocyte	Epithelial	Epithelial
Trp53	Dok4	Intestine	Immature enterocyte	Epithelial	Epithelial
Trp53	Psma7	Intestine	Immature enterocyte	Epithelial	Epithelial
Trp53	Polr1d	Intestine	Immature enterocyte	Epithelial	Epithelial
Trp53	Adh5	Intestine	Immature enterocyte	Epithelial	Epithelial
Trp53	Plin2	Intestine	Immature enterocyte	Epithelial	Epithelial
Trp53	Lsm4	Intestine	Immature enterocyte	Epithelial	Epithelial
Trp53	Cdhr2	Intestine	Immature enterocyte	Epithelial	Epithelial
Trp53	Cops9	Intestine	Immature enterocyte	Epithelial	Epithelial
Trp53	Vdr	Intestine	Immature enterocyte	Epithelial	Epithelial
Trp53	Ube2l3	Intestine	Immature enterocyte	Epithelial	Epithelial
Trp53	Iars	Intestine	Immature enterocyte	Epithelial	Epithelial
Trp53	Ctdsp2	Intestine	Immature enterocyte	Epithelial	Epithelial
Trp53	Gna11	Intestine	Immature enterocyte	Epithelial	Epithelial
Trp53	Khsrp	Intestine	Immature enterocyte	Epithelial	Epithelial
Trp53	Ccdc91	Intestine	Immature enterocyte	Epithelial	Epithelial
Trp53	Rps6	Intestine	Immature enterocyte	Epithelial	Epithelial
Trp53	Irf2	Intestine	Immature enterocyte	Epithelial	Epithelial
Trp53	Xdh	Intestine	Immature enterocyte	Epithelial	Epithelial
Trp53	Gpd1	Intestine	Immature enterocyte	Epithelial	Epithelial
Trp53	Cdx2	Intestine	Immature enterocyte	Epithelial	Epithelial
Trp53	Dot1l	Intestine	Immature enterocyte	Epithelial	Epithelial
Trp53	Rps6ka1	Intestine	Immature enterocyte	Epithelial	Epithelial
Trp53	Ssbp3	Intestine	Immature enterocyte	Epithelial	Epithelial
Trp53	Isx	Intestine	Immature enterocyte	Epithelial	Epithelial
Trp53	Nedd4l	Intestine	Immature enterocyte	Epithelial	Epithelial
Trp53	Ccl25	Intestine	Immature enterocyte	Epithelial	Epithelial
Trp53	Cst3	Intestine	Immature enterocyte	Epithelial	Epithelial
Trp53	Ezh2	Intestine	Immature enterocyte	Epithelial	Epithelial
Trp53	Gmds	Intestine	Immature enterocyte	Epithelial	Epithelial
Trp53	Cotl1	Intestine	Immature enterocyte	Epithelial	Epithelial
Trp53	Slc15a1	Intestine	Immature enterocyte	Epithelial	Epithelial
Trp53	Slc6a6	Intestine	Immature enterocyte	Epithelial	Epithelial
Trp53	Cdkn1a	Intestine	Immature enterocyte	Epithelial	Epithelial
Trp53	Smim24	Intestine	Immature enterocyte	Epithelial	Epithelial
Trp53	Psap	Intestine	Immature enterocyte	Epithelial	Epithelial
Trp53	Strbp	Intestine	Immature enterocyte	Epithelial	Epithelial
Trp53	Thap4	Intestine	Immature enterocyte	Epithelial	Epithelial
Trp53	Pold2	Intestine	Immature enterocyte	Epithelial	Epithelial
Trp53	Car12	Intestine	Immature enterocyte	Epithelial	Epithelial
Trp53	Suclg2	Intestine	Immature enterocyte	Epithelial	Epithelial
Trp53	Ap1ar	Intestine	Immature enterocyte	Epithelial	Epithelial
Trp53	Colgalt1	Intestine	Immature enterocyte	Epithelial	Epithelial
Trp53	Zfpm1	Intestine	Immature enterocyte	Epithelial	Epithelial
Trp53	Fto	Intestine	Immature enterocyte	Epithelial	Epithelial
Trp53	Brd2	Intestine	Immature enterocyte	Epithelial	Epithelial
Trp53	Ptprf	Intestine	Immature enterocyte	Epithelial	Epithelial
Trp53	Scamp2	Intestine	Immature enterocyte	Epithelial	Epithelial
Trp53	Ndufs7	Intestine	Immature enterocyte	Epithelial	Epithelial
Trp53	Pmf1	Intestine	Immature enterocyte	Epithelial	Epithelial
Trp53	Kcnn4	Intestine	Immature enterocyte	Epithelial	Epithelial
Trp53	Lyar	Intestine	Immature enterocyte	Epithelial	Epithelial
Trp53	Rexo1	Intestine	Immature enterocyte	Epithelial	Epithelial
Trp53	Rfc5	Intestine	Immature enterocyte	Epithelial	Epithelial
Trp53	Dhrs11	Intestine	Immature enterocyte	Epithelial	Epithelial
Trp53	Sgms2	Intestine	Immature enterocyte	Epithelial	Epithelial
Trp53	Ccng1	Intestine	Immature enterocyte	Epithelial	Epithelial
Trp53	Slc1a5	Intestine	Immature enterocyte	Epithelial	Epithelial
Trp53	Lrp5	Intestine	Immature enterocyte	Epithelial	Epithelial
Trp53	Eps8l3	Intestine	Immature enterocyte	Epithelial	Epithelial
Trp53	Fmc1	Intestine	Immature enterocyte	Epithelial	Epithelial
Trp53	Deptor	Intestine	Immature enterocyte	Epithelial	Epithelial
Trp53	Slc44a1	Intestine	Immature enterocyte	Epithelial	Epithelial
Trp53	Rab10	Intestine	Immature enterocyte	Epithelial	Epithelial
Trp53	Serhl	Intestine	Immature enterocyte	Epithelial	Epithelial
Trp53	Tsc22d1	Intestine	Immature enterocyte	Epithelial	Epithelial
Trp53	St3gal6	Intestine	Immature enterocyte	Epithelial	Epithelial
Trp53	Krtcap2	Intestine	Immature enterocyte	Epithelial	Epithelial
Trp53	Pdlim1	Intestine	Immature enterocyte	Epithelial	Epithelial
Trp53	Ddx27	Intestine	Immature enterocyte	Epithelial	Epithelial
Trp53	Ctsb	Intestine	Immature enterocyte	Epithelial	Epithelial
Trp53	Faah	Intestine	Immature enterocyte	Epithelial	Epithelial
Trp53	C77080	Intestine	Immature enterocyte	Epithelial	Epithelial
Trp53	Nadsyn1	Intestine	Immature enterocyte	Epithelial	Epithelial
Trp53	Clptm1l	Intestine	Immature enterocyte	Epithelial	Epithelial
Trp53	Limk2	Intestine	Immature enterocyte	Epithelial	Epithelial
Trp53	Abr	Intestine	Immature enterocyte	Epithelial	Epithelial
Trp53	Prkcd	Intestine	Immature enterocyte	Epithelial	Epithelial
Trp53	Rexo2	Intestine	Immature enterocyte	Epithelial	Epithelial
Trp53	Tpd52	Intestine	Immature enterocyte	Epithelial	Epithelial
Trp53	Lrp1	Intestine	Immature enterocyte	Epithelial	Epithelial
Trp53	Pdcd4	Intestine	Immature enterocyte	Epithelial	Epithelial
Trp53	Stk25	Intestine	Immature enterocyte	Epithelial	Epithelial
Trp53	Pcgf3	Intestine	Immature enterocyte	Epithelial	Epithelial
Trp53	Degs2	Intestine	Immature enterocyte	Epithelial	Epithelial
Trp53	Prkca	Intestine	Immature enterocyte	Epithelial	Epithelial
Trp53	Abcd1	Intestine	Immature enterocyte	Epithelial	Epithelial
Trp53	Cebpa	Intestine	Immature enterocyte	Epithelial	Epithelial
Trp53	Mlph	Intestine	Immature enterocyte	Epithelial	Epithelial
Trp53	Dhx8	Intestine	Immature enterocyte	Epithelial	Epithelial
Trp53	Parp4	Intestine	Immature enterocyte	Epithelial	Epithelial
Trp53	Sdf4	Intestine	Immature enterocyte	Epithelial	Epithelial
Trp53	Thra	Intestine	Immature enterocyte	Epithelial	Epithelial
Trp53	Atp10b	Intestine	Immature enterocyte	Epithelial	Epithelial
Trp53	Slc26a6	Intestine	Immature enterocyte	Epithelial	Epithelial
Trp53	Ptov1	Intestine	Immature enterocyte	Epithelial	Epithelial
Trp53	Cd151	Intestine	Immature enterocyte	Epithelial	Epithelial
Trp53	Stard10	Intestine	Immature enterocyte	Epithelial	Epithelial
Trp53	Ephb2	Intestine	Immature enterocyte	Epithelial	Epithelial
Trp53	Hcfc1	Intestine	Immature enterocyte	Epithelial	Epithelial
Trp53	Man2b1	Intestine	Immature enterocyte	Epithelial	Epithelial
Trp53	Herc2	Intestine	Immature enterocyte	Epithelial	Epithelial
Trp53	Mfge8	Intestine	Immature enterocyte	Epithelial	Epithelial
Trp53	Csnk1g2	Intestine	Immature enterocyte	Epithelial	Epithelial
Trp53	Gsk3b	Intestine	Immature enterocyte	Epithelial	Epithelial
Trp53	F11r	Intestine	Immature enterocyte	Epithelial	Epithelial
Trp53	Pik3r1	Intestine	Immature enterocyte	Epithelial	Epithelial
Trp53	Bcar1	Intestine	Immature enterocyte	Epithelial	Epithelial
Trp53	Pard3	Intestine	Immature enterocyte	Epithelial	Epithelial
Trp53	Dnpep	Intestine	Immature enterocyte	Epithelial	Epithelial
Trp53	Efnb1	Intestine	Immature enterocyte	Epithelial	Epithelial
Trp53	Ccnd3	Intestine	Immature enterocyte	Epithelial	Epithelial
Trp53	Heatr5a	Intestine	Immature enterocyte	Epithelial	Epithelial
Trp53	Apob	Intestine	Immature enterocyte	Epithelial	Epithelial
Trp53	Lrpap1	Intestine	Immature enterocyte	Epithelial	Epithelial
Trp53	Atp9a	Intestine	Immature enterocyte	Epithelial	Epithelial
Trp53	Atp8b1	Intestine	Immature enterocyte	Epithelial	Epithelial
Trp53	Fam162a	Intestine	Immature enterocyte	Epithelial	Epithelial
Trp53	Ktn1	Intestine	Immature enterocyte	Epithelial	Epithelial
Trp53	Cd63	Intestine	Immature enterocyte	Epithelial	Epithelial
Trp53	Prkar1a	Intestine	Immature enterocyte	Epithelial	Epithelial
Trp53	Eed	Intestine	Immature enterocyte	Epithelial	Epithelial
Trp53	Pcbd1	Intestine	Immature enterocyte	Epithelial	Epithelial
Trp53	Srxn1	Intestine	Immature enterocyte	Epithelial	Epithelial
Trp53	Ipmk	Intestine	Immature enterocyte	Epithelial	Epithelial
Trp53	Tbca	Intestine	Immature enterocyte	Epithelial	Epithelial
Trp53	Nostrin	Intestine	Immature enterocyte	Epithelial	Epithelial
Trp53	Nomo1	Intestine	Immature enterocyte	Epithelial	Epithelial
Trp53	C2cd3	Intestine	Immature enterocyte	Epithelial	Epithelial
Trp53	Hsd17b12	Intestine	Immature enterocyte	Epithelial	Epithelial
Trp53	Mocs1	Intestine	Immature enterocyte	Epithelial	Epithelial
Trp53	Gns	Intestine	Immature enterocyte	Epithelial	Epithelial
Trp53	Rnf5	Intestine	Immature enterocyte	Epithelial	Epithelial
Trp53	Exoc3	Intestine	Immature enterocyte	Epithelial	Epithelial
Trp53	Fam126a	Intestine	Immature enterocyte	Epithelial	Epithelial
Trp53	Dyrk1a	Intestine	Immature enterocyte	Epithelial	Epithelial
Trp53	Fuca1	Intestine	Immature enterocyte	Epithelial	Epithelial
Trp53	Mapkap1	Intestine	Immature enterocyte	Epithelial	Epithelial
Trp53	Tgfbi	Intestine	Immature enterocyte	Epithelial	Epithelial
Trp53	Dctd	Intestine	Immature enterocyte	Epithelial	Epithelial
Trp53	Ppp5c	Intestine	Immature enterocyte	Epithelial	Epithelial
Trp53	Ace	Intestine	Immature enterocyte	Epithelial	Epithelial
Trp53	Chdh	Intestine	Immature enterocyte	Epithelial	Epithelial
Trp53	Atp2b1	Intestine	Immature enterocyte	Epithelial	Epithelial
Trp53	Sdcbp2	Intestine	Immature enterocyte	Epithelial	Epithelial
Trp53	Sod2	Intestine	Immature enterocyte	Epithelial	Epithelial
Trp53	Llgl2	Intestine	Immature enterocyte	Epithelial	Epithelial
Trp53	Parva	Intestine	Immature enterocyte	Epithelial	Epithelial
Trp53	Ppard	Intestine	Immature enterocyte	Epithelial	Epithelial
Trp53	Zfyve21	Intestine	Immature enterocyte	Epithelial	Epithelial
Trp53	Dnmbp	Intestine	Immature enterocyte	Epithelial	Epithelial
Trp53	Pold1	Intestine	Immature enterocyte	Epithelial	Epithelial
Trp53	Entpd6	Intestine	Immature enterocyte	Epithelial	Epithelial
Trp53	Mical2	Intestine	Immature enterocyte	Epithelial	Epithelial
Trp53	Vasp	Intestine	Immature enterocyte	Epithelial	Epithelial
Trp53	Top2b	Intestine	Immature enterocyte	Epithelial	Epithelial
Trp53	Cmas	Intestine	Immature enterocyte	Epithelial	Epithelial
Trp53	Rnf44	Intestine	Immature enterocyte	Epithelial	Epithelial
Trp53	Slc9a1	Intestine	Immature enterocyte	Epithelial	Epithelial
Trp53	Ifngr1	Intestine	Immature enterocyte	Epithelial	Epithelial
Trp53	Plch2	Intestine	Immature enterocyte	Epithelial	Epithelial
Trp53	Brd1	Intestine	Immature enterocyte	Epithelial	Epithelial
Trp53	Mia2	Intestine	Immature enterocyte	Epithelial	Epithelial
Trp53	Mapkapk3	Intestine	Immature enterocyte	Epithelial	Epithelial
Trp53	Esrp2	Intestine	Immature enterocyte	Epithelial	Epithelial
Trp53	Tcf25	Intestine	Immature enterocyte	Epithelial	Epithelial
Trp53	Pdia5	Intestine	Immature enterocyte	Epithelial	Epithelial
Trp53	Nfia	Intestine	Immature enterocyte	Epithelial	Epithelial
Trp53	Phf23	Intestine	Immature enterocyte	Epithelial	Epithelial
Trp53	Mgst2	Intestine	Immature enterocyte	Epithelial	Epithelial
Trp53	Osr2	Intestine	Immature enterocyte	Epithelial	Epithelial
Trp53	Msra	Intestine	Immature enterocyte	Epithelial	Epithelial
Trp53	Parp9	Intestine	Immature enterocyte	Epithelial	Epithelial
Trp53	Fkbp2	Intestine	Immature enterocyte	Epithelial	Epithelial
Trp53	Ap2s1	Intestine	Immature enterocyte	Epithelial	Epithelial
Trp53	Hspg2	Intestine	Immature enterocyte	Epithelial	Epithelial
Trp53	Nfkbiz	Intestine	Immature enterocyte	Epithelial	Epithelial
Trp53	Arhgap21	Intestine	Immature enterocyte	Epithelial	Epithelial
Trp53	Gipc2	Intestine	Immature enterocyte	Epithelial	Epithelial
Trp53	Fabp1	Intestine	Macrophage	Immune	Myeloid
Trp53	Dmbt1	Intestine	Macrophage	Immune	Myeloid
Trp53	Lct	Intestine	Macrophage	Immune	Myeloid
Trp53	Rps15a	Intestine	Macrophage	Immune	Myeloid
Trp53	Slc5a1	Intestine	Macrophage	Immune	Myeloid
Trp53	P4hb	Intestine	Macrophage	Immune	Myeloid
Trp53	Cdhr5	Intestine	Macrophage	Immune	Myeloid
Trp53	Hspd1	Intestine	Macrophage	Immune	Myeloid
Trp53	Smim24	Intestine	Macrophage	Immune	Myeloid
Trp53	Lgals9	Intestine	Macrophage	Immune	Myeloid
Trp53	Xdh	Intestine	Macrophage	Immune	Myeloid
Trp53	Vmp1	Intestine	Macrophage	Immune	Myeloid
Trp53	Cdhr2	Intestine	Macrophage	Immune	Myeloid
Trp53	St3gal4	Intestine	Macrophage	Immune	Myeloid
Trp53	Pycard	Intestine	Macrophage	Immune	Myeloid
Trp53	Fkbp4	Intestine	Macrophage	Immune	Myeloid
Trp53	Cdca7	Intestine	Macrophage	Immune	Myeloid
Trp53	Gna11	Intestine	Macrophage	Immune	Myeloid
Trp53	Eif5a	Intestine	Macrophage	Immune	Myeloid
Trp53	Banf1	Intestine	Macrophage	Immune	Myeloid
Trp53	Ogdh	Intestine	Macrophage	Immune	Myeloid
Trp53	Itga6	Intestine	Macrophage	Immune	Myeloid
Trp53	Actb	Intestine	Macrophage	Immune	Myeloid
Trp53	Tagln2	Intestine	Macrophage	Immune	Myeloid
Trp53	Sectm1b	Intestine	Macrophage	Immune	Myeloid
Trp53	Etfa	Intestine	Macrophage	Immune	Myeloid
Trp53	Zzef1	Intestine	Macrophage	Immune	Myeloid
Trp53	Cdkn1a	Intestine	Macrophage	Immune	Myeloid
Trp53	Ephb2	Intestine	Macrophage	Immune	Myeloid
Trp53	Slc6a6	Intestine	Macrophage	Immune	Myeloid
Trp53	Ace	Intestine	Macrophage	Immune	Myeloid
Trp53	Oat	Intestine	Macrophage	Immune	Myeloid
Trp53	Iars	Intestine	Macrophage	Immune	Myeloid
Trp53	Ran	Intestine	Macrophage	Immune	Myeloid
Trp53	Gpd1	Intestine	Macrophage	Immune	Myeloid
Trp53	Dmbt1	Intestine	Mucous cell	Epithelial	Secretory
Trp53	Fabp1	Intestine	Mucous cell	Epithelial	Secretory
Trp53	Cdhr5	Intestine	Mucous cell	Epithelial	Secretory
Trp53	Rps15a	Intestine	Mucous cell	Epithelial	Secretory
Trp53	Lct	Intestine	Mucous cell	Epithelial	Secretory
Trp53	Hspd1	Intestine	Mucous cell	Epithelial	Secretory
Trp53	Cdca7	Intestine	Mucous cell	Epithelial	Secretory
Trp53	Fkbp4	Intestine	Mucous cell	Epithelial	Secretory
Trp53	Smim24	Intestine	Mucous cell	Epithelial	Secretory
Trp53	Lgals9	Intestine	Mucous cell	Epithelial	Secretory
Trp53	Rps15a	Intestine	Neuron	Neuronal	Neuron
Trp53	Dmbt1	Intestine	Neuron	Neuronal	Neuron
Trp53	Fabp1	Intestine	Paneth cell	Epithelial	Secretory
Trp53	Dmbt1	Intestine	Paneth cell	Epithelial	Secretory
Trp53	Rps15a	Intestine	Paneth cell	Epithelial	Secretory
Trp53	Hspd1	Intestine	Paneth cell	Epithelial	Secretory
Trp53	Cdhr5	Intestine	Paneth cell	Epithelial	Secretory
Trp53	Actb	Intestine	Paneth cell	Epithelial	Secretory
Trp53	P4hb	Intestine	Paneth cell	Epithelial	Secretory
Trp53	Fkbp4	Intestine	Paneth cell	Epithelial	Secretory
Trp53	Lct	Intestine	Paneth cell	Epithelial	Secretory
Trp53	St3gal4	Intestine	Paneth cell	Epithelial	Secretory
Trp53	Eif5a	Intestine	Paneth cell	Epithelial	Secretory
Trp53	Cdca7	Intestine	Paneth cell	Epithelial	Secretory
Trp53	Slc5a1	Intestine	Paneth cell	Epithelial	Secretory
Trp53	Eif3f	Intestine	Paneth cell	Epithelial	Secretory
Trp53	Cdhr2	Intestine	Paneth cell	Epithelial	Secretory
Trp53	Cdkn1a	Intestine	Paneth cell	Epithelial	Secretory
Trp53	Ran	Intestine	Paneth cell	Epithelial	Secretory
Trp53	Vmp1	Intestine	Paneth cell	Epithelial	Secretory
Trp53	Fgfbp1	Intestine	Paneth cell	Epithelial	Secretory
Trp53	Pycard	Intestine	Paneth cell	Epithelial	Secretory
Trp53	Oat	Intestine	Paneth cell	Epithelial	Secretory
Trp53	Tagln2	Intestine	Paneth cell	Epithelial	Secretory
Trp53	Prdx2	Intestine	Paneth cell	Epithelial	Secretory
Trp53	Banf1	Intestine	Paneth cell	Epithelial	Secretory
Trp53	Gna11	Intestine	Paneth cell	Epithelial	Secretory
Trp53	Vdr	Intestine	Paneth cell	Epithelial	Secretory
Trp53	Txn1	Intestine	Paneth cell	Epithelial	Secretory
Trp53	Dmbt1	Intestine	Paneth cell_Rp high	Epithelial	Secretory
Trp53	Rps15a	Intestine	Paneth cell_Rp high	Epithelial	Secretory
Trp53	Lgals9	Intestine	Paneth cell_Rp high	Epithelial	Secretory
Trp53	Lct	Intestine	Paneth cell_Rp high	Epithelial	Secretory
Trp53	Slc5a1	Intestine	Paneth cell_Rp high	Epithelial	Secretory
Trp53	Hspd1	Intestine	Paneth cell_Rp high	Epithelial	Secretory
Trp53	Txn1	Intestine	Paneth cell_Rp high	Epithelial	Secretory
Trp53	Pycard	Intestine	Paneth cell_Rp high	Epithelial	Secretory
Trp53	Eif5a	Intestine	Paneth cell_Rp high	Epithelial	Secretory
Trp53	Banf1	Intestine	Paneth cell_Rp high	Epithelial	Secretory
Trp53	Fkbp4	Intestine	Paneth cell_Rp high	Epithelial	Secretory
Trp53	P4hb	Intestine	Paneth cell_Rp high	Epithelial	Secretory
Trp53	Actb	Intestine	Paneth cell_Rp high	Epithelial	Secretory
Trp53	Oat	Intestine	Paneth cell_Rp high	Epithelial	Secretory
Trp53	Cdhr5	Intestine	Paneth cell_Rp high	Epithelial	Secretory
Trp53	Cdca7	Intestine	Paneth cell_Rp high	Epithelial	Secretory
Trp53	Tagln2	Intestine	Paneth cell_Rp high	Epithelial	Secretory
Trp53	B2m	Intestine	Paneth cell_Rp high	Epithelial	Secretory
Trp53	Ran	Intestine	Paneth cell_Rp high	Epithelial	Secretory
Trp53	Vmp1	Intestine	Paneth cell_Rp high	Epithelial	Secretory
Trp53	Etfa	Intestine	Paneth cell_Rp high	Epithelial	Secretory
Trp53	Cdhr2	Intestine	Paneth cell_Rp high	Epithelial	Secretory
Trp53	Rpl36	Intestine	Paneth cell_Rp high	Epithelial	Secretory
Trp53	Gna11	Intestine	Paneth cell_Rp high	Epithelial	Secretory
Trp53	Eif3f	Intestine	Paneth cell_Rp high	Epithelial	Secretory
Trp53	Xdh	Intestine	Paneth cell_Rp high	Epithelial	Secretory
Trp53	Prdx2	Intestine	Paneth cell_Rp high	Epithelial	Secretory
Trp53	Zzef1	Intestine	Paneth cell_Rp high	Epithelial	Secretory
Trp53	St3gal4	Intestine	Paneth cell_Rp high	Epithelial	Secretory
Trp53	Rbx1	Intestine	Paneth cell_Rp high	Epithelial	Secretory
Trp53	Ezh2	Intestine	Paneth cell_Rp high	Epithelial	Secretory
Trp53	Smim24	Intestine	Paneth cell_Rp high	Epithelial	Secretory
Trp53	Cct5	Intestine	Paneth cell_Rp high	Epithelial	Secretory
Trp53	Cdkn1a	Intestine	Paneth cell_Rp high	Epithelial	Secretory
Trp53	Gpd1	Intestine	Paneth cell_Rp high	Epithelial	Secretory
Trp53	Fuom	Intestine	Paneth cell_Rp high	Epithelial	Secretory
Trp53	Pdlim1	Intestine	Paneth cell_Rp high	Epithelial	Secretory
Trp53	Thap4	Intestine	Paneth cell_Rp high	Epithelial	Secretory
Trp53	Tgfbi	Intestine	Paneth cell_Rp high	Epithelial	Secretory
Trp53	Psma7	Intestine	Paneth cell_Rp high	Epithelial	Secretory
Trp53	Mrpl33	Intestine	Paneth cell_Rp high	Epithelial	Secretory
Trp53	Dok4	Intestine	Paneth cell_Rp high	Epithelial	Secretory
Trp53	Mfge8	Intestine	Paneth cell_Rp high	Epithelial	Secretory
Trp53	Stard10	Intestine	Paneth cell_Rp high	Epithelial	Secretory
Trp53	Epb41l3	Intestine	Paneth cell_Rp high	Epithelial	Secretory
Trp53	Tmem41a	Intestine	Paneth cell_Rp high	Epithelial	Secretory
Trp53	Cops9	Intestine	Paneth cell_Rp high	Epithelial	Secretory
Trp53	Ipo5	Intestine	Paneth cell_Rp high	Epithelial	Secretory
Trp53	Slc6a6	Intestine	Paneth cell_Rp high	Epithelial	Secretory
Trp53	Khsrp	Intestine	Paneth cell_Rp high	Epithelial	Secretory
Trp53	Cst3	Intestine	Paneth cell_Rp high	Epithelial	Secretory
Trp53	Ogdh	Intestine	Paneth cell_Rp high	Epithelial	Secretory
Trp53	Lyar	Intestine	Paneth cell_Rp high	Epithelial	Secretory
Trp53	C77080	Intestine	Paneth cell_Rp high	Epithelial	Secretory
Trp53	Slc4a4	Intestine	Paneth cell_Rp high	Epithelial	Secretory
Trp53	Lsm4	Intestine	Paneth cell_Rp high	Epithelial	Secretory
Trp53	Psmc3	Intestine	Paneth cell_Rp high	Epithelial	Secretory
Trp53	Ptpn2	Intestine	Paneth cell_Rp high	Epithelial	Secretory
Trp53	Fgfbp1	Intestine	Paneth cell_Rp high	Epithelial	Secretory
Trp53	Cotl1	Intestine	Paneth cell_Rp high	Epithelial	Secretory
Trp53	Abcd1	Intestine	Paneth cell_Rp high	Epithelial	Secretory
Trp53	Cd63	Intestine	Paneth cell_Rp high	Epithelial	Secretory
Trp53	Ccdc91	Intestine	Paneth cell_Rp high	Epithelial	Secretory
Trp53	Rps6	Intestine	Paneth cell_Rp high	Epithelial	Secretory
Trp53	Degs2	Intestine	Paneth cell_Rp high	Epithelial	Secretory
Trp53	Hcfc1	Intestine	Paneth cell_Rp high	Epithelial	Secretory
Trp53	Iars	Intestine	Paneth cell_Rp high	Epithelial	Secretory
Trp53	Krtcap2	Intestine	Paneth cell_Rp high	Epithelial	Secretory
Trp53	Ano6	Intestine	Paneth cell_Rp high	Epithelial	Secretory
Trp53	Rps15a	Intestine	Plasma cell	Immune	Lymphoid-B
Trp53	Fabp1	Intestine	Plasma cell	Immune	Lymphoid-B
Trp53	Dmbt1	Intestine	Plasma cell	Immune	Lymphoid-B
Trp53	Hspd1	Intestine	Plasma cell	Immune	Lymphoid-B
Trp53	Cdca7	Intestine	Plasma cell	Immune	Lymphoid-B
Trp53	Cdhr5	Intestine	Plasma cell	Immune	Lymphoid-B
Trp53	Smim24	Intestine	Plasma cell	Immune	Lymphoid-B
Trp53	Actb	Intestine	Plasma cell	Immune	Lymphoid-B
Trp53	St3gal4	Intestine	Plasma cell	Immune	Lymphoid-B
Trp53	Banf1	Intestine	Plasma cell	Immune	Lymphoid-B
Trp53	Slc5a1	Intestine	Plasma cell	Immune	Lymphoid-B
Trp53	Prdx2	Intestine	Plasma cell	Immune	Lymphoid-B
Trp53	Cdhr2	Intestine	Plasma cell	Immune	Lymphoid-B
Trp53	Gna11	Intestine	Plasma cell	Immune	Lymphoid-B
Trp53	Eif5a	Intestine	Plasma cell	Immune	Lymphoid-B
Trp53	Fkbp4	Intestine	Plasma cell	Immune	Lymphoid-B
Trp53	Cct5	Intestine	Plasma cell	Immune	Lymphoid-B
Trp53	P4hb	Intestine	Plasma cell	Immune	Lymphoid-B
Trp53	Oat	Intestine	Plasma cell	Immune	Lymphoid-B
Trp53	Itga6	Intestine	Plasma cell	Immune	Lymphoid-B
Trp53	Ran	Intestine	Plasma cell	Immune	Lymphoid-B
Trp53	Fabp1	Intestine	SMC	Stromal	Muscle
Trp53	Dmbt1	Intestine	SMC	Stromal	Muscle
Trp53	Rps15a	Intestine	SMC	Stromal	Muscle
Trp53	Cdhr5	Intestine	SMC	Stromal	Muscle
Trp53	Hspd1	Intestine	SMC	Stromal	Muscle
Trp53	Lct	Intestine	SMC	Stromal	Muscle
Trp53	Smim24	Intestine	SMC	Stromal	Muscle
Trp53	Cdca7	Intestine	SMC	Stromal	Muscle
Trp53	Fkbp4	Intestine	SMC	Stromal	Muscle
Trp53	St3gal4	Intestine	SMC	Stromal	Muscle
Trp53	Eif5a	Intestine	SMC	Stromal	Muscle
Trp53	P4hb	Intestine	SMC	Stromal	Muscle
Trp53	Cdhr2	Intestine	SMC	Stromal	Muscle
Trp53	Itga6	Intestine	SMC	Stromal	Muscle
Trp53	Gna11	Intestine	SMC	Stromal	Muscle
Trp53	Slc5a1	Intestine	SMC	Stromal	Muscle
Trp53	Dmbt1	Intestine	T cell_Ccl5 high	Immune	Lymphoid-T
Trp53	Rps15a	Intestine	T cell_Ccl5 high	Immune	Lymphoid-T
Trp53	Fabp1	Intestine	T cell_Ccl5 high	Immune	Lymphoid-T
Trp53	Lgals9	Intestine	T cell_Ccl5 high	Immune	Lymphoid-T
Trp53	Slc5a1	Intestine	T cell_Ccl5 high	Immune	Lymphoid-T
Trp53	Txn1	Intestine	T cell_Ccl5 high	Immune	Lymphoid-T
Trp53	P4hb	Intestine	T cell_Ccl5 high	Immune	Lymphoid-T
Trp53	Hspd1	Intestine	T cell_Ccl5 high	Immune	Lymphoid-T
Trp53	Banf1	Intestine	T cell_Ccl5 high	Immune	Lymphoid-T
Trp53	Fkbp4	Intestine	T cell_Ccl5 high	Immune	Lymphoid-T
Trp53	Cdhr5	Intestine	T cell_Ccl5 high	Immune	Lymphoid-T
Trp53	Cdca7	Intestine	T cell_Ccl5 high	Immune	Lymphoid-T
Trp53	Eif5a	Intestine	T cell_Ccl5 high	Immune	Lymphoid-T
Trp53	Etfa	Intestine	T cell_Ccl5 high	Immune	Lymphoid-T
Trp53	Prdx2	Intestine	T cell_Ccl5 high	Immune	Lymphoid-T
Trp53	Pycard	Intestine	T cell_Ccl5 high	Immune	Lymphoid-T
Trp53	St3gal4	Intestine	T cell_Ccl5 high	Immune	Lymphoid-T
Trp53	Gna11	Intestine	T cell_Ccl5 high	Immune	Lymphoid-T
Trp53	Cdhr2	Intestine	T cell_Ccl5 high	Immune	Lymphoid-T
Trp53	Cct5	Intestine	T cell_Ccl5 high	Immune	Lymphoid-T
Trp53	Oat	Intestine	T cell_Ccl5 high	Immune	Lymphoid-T
Trp53	Zzef1	Intestine	T cell_Ccl5 high	Immune	Lymphoid-T
Trp53	Smim24	Intestine	T cell_Ccl5 high	Immune	Lymphoid-T
Trp53	Vmp1	Intestine	T cell_Ccl5 high	Immune	Lymphoid-T
Trp53	Rpl36	Intestine	T cell_Ccl5 high	Immune	Lymphoid-T
Trp53	Actb	Intestine	T cell_Ccl5 high	Immune	Lymphoid-T
Trp53	Ran	Intestine	T cell_Ccl5 high	Immune	Lymphoid-T
Trp53	Lct	Intestine	T cell_Ccl5 high	Immune	Lymphoid-T
Trp53	Ezh2	Intestine	T cell_Ccl5 high	Immune	Lymphoid-T
Trp53	Tmem41a	Intestine	T cell_Ccl5 high	Immune	Lymphoid-T
Trp53	Tagln2	Intestine	T cell_Ccl5 high	Immune	Lymphoid-T
Trp53	Ano6	Intestine	T cell_Ccl5 high	Immune	Lymphoid-T
Trp53	B2m	Intestine	T cell_Ccl5 high	Immune	Lymphoid-T
Trp53	Cdkn1a	Intestine	T cell_Ccl5 high	Immune	Lymphoid-T
Trp53	Psma7	Intestine	T cell_Ccl5 high	Immune	Lymphoid-T
Trp53	Gmds	Intestine	T cell_Ccl5 high	Immune	Lymphoid-T
Trp53	Rbx1	Intestine	T cell_Ccl5 high	Immune	Lymphoid-T
Trp53	Iars	Intestine	T cell_Ccl5 high	Immune	Lymphoid-T
Trp53	Gpd1	Intestine	T cell_Ccl5 high	Immune	Lymphoid-T
Trp53	Ptpn2	Intestine	T cell_Ccl5 high	Immune	Lymphoid-T
Trp53	Eif3f	Intestine	T cell_Ccl5 high	Immune	Lymphoid-T
Trp53	F11r	Intestine	T cell_Ccl5 high	Immune	Lymphoid-T
Trp53	Ogdh	Intestine	T cell_Ccl5 high	Immune	Lymphoid-T
Trp53	Ipo5	Intestine	T cell_Ccl5 high	Immune	Lymphoid-T
Trp53	Slc6a6	Intestine	T cell_Ccl5 high	Immune	Lymphoid-T
Trp53	Fuom	Intestine	T cell_Ccl5 high	Immune	Lymphoid-T
Trp53	Xdh	Intestine	T cell_Ccl5 high	Immune	Lymphoid-T
Trp53	Pdlim1	Intestine	T cell_Ccl5 high	Immune	Lymphoid-T
Trp53	Ssbp3	Intestine	T cell_Ccl5 high	Immune	Lymphoid-T
Trp53	Cops9	Intestine	T cell_Ccl5 high	Immune	Lymphoid-T
Trp53	Rps6	Intestine	T cell_Ccl5 high	Immune	Lymphoid-T
Trp53	Colgalt1	Intestine	T cell_Ccl5 high	Immune	Lymphoid-T
Trp53	Vdr	Intestine	T cell_Ccl5 high	Immune	Lymphoid-T
Trp53	Zfp36	Intestine	T cell_Ccl5 high	Immune	Lymphoid-T
Trp53	Adh5	Intestine	T cell_Ccl5 high	Immune	Lymphoid-T
Trp53	Aqp1	Intestine	T cell_Ccl5 high	Immune	Lymphoid-T
Trp53	Thap4	Intestine	T cell_Ccl5 high	Immune	Lymphoid-T
Trp53	Ube2l3	Intestine	T cell_Ccl5 high	Immune	Lymphoid-T
Trp53	Lsm4	Intestine	T cell_Ccl5 high	Immune	Lymphoid-T
Trp53	Dok4	Intestine	T cell_Ccl5 high	Immune	Lymphoid-T
Trp53	Faah	Intestine	T cell_Ccl5 high	Immune	Lymphoid-T
Trp53	Rfc5	Intestine	T cell_Ccl5 high	Immune	Lymphoid-T
Trp53	Ccng1	Intestine	T cell_Ccl5 high	Immune	Lymphoid-T
Trp53	Ccdc91	Intestine	T cell_Ccl5 high	Immune	Lymphoid-T
Trp53	Lyar	Intestine	T cell_Ccl5 high	Immune	Lymphoid-T
Trp53	Khsrp	Intestine	T cell_Ccl5 high	Immune	Lymphoid-T
Trp53	Psmc3	Intestine	T cell_Ccl5 high	Immune	Lymphoid-T
Trp53	Degs2	Intestine	T cell_Ccl5 high	Immune	Lymphoid-T
Trp53	Dot1l	Intestine	T cell_Ccl5 high	Immune	Lymphoid-T
Trp53	Epb41l3	Intestine	T cell_Ccl5 high	Immune	Lymphoid-T
Trp53	Coro2a	Intestine	T cell_Ccl5 high	Immune	Lymphoid-T
Trp53	Pdcd4	Intestine	T cell_Ccl5 high	Immune	Lymphoid-T
Trp53	Cotl1	Intestine	T cell_Ccl5 high	Immune	Lymphoid-T
Trp53	Polr1d	Intestine	T cell_Ccl5 high	Immune	Lymphoid-T
Trp53	Fabp1	Intestine	Tuft cell	Epithelial	Secretory
Trp53	Dmbt1	Intestine	Tuft cell	Epithelial	Secretory
Trp53	Rps15a	Intestine	Tuft cell	Epithelial	Secretory
Trp53	Lgals9	Intestine	Tuft cell	Epithelial	Secretory
Trp53	Hspd1	Intestine	Tuft cell	Epithelial	Secretory
Trp53	Txn1	Intestine	Tuft cell	Epithelial	Secretory
Trp53	Banf1	Intestine	Tuft cell	Epithelial	Secretory
Trp53	Slc5a1	Intestine	Tuft cell	Epithelial	Secretory
Trp53	Eif5a	Intestine	Tuft cell	Epithelial	Secretory
Trp53	Pycard	Intestine	Tuft cell	Epithelial	Secretory
Trp53	Fkbp4	Intestine	Tuft cell	Epithelial	Secretory
Trp53	P4hb	Intestine	Tuft cell	Epithelial	Secretory
Trp53	Smim24	Intestine	Tuft cell	Epithelial	Secretory
Trp53	Cdhr5	Intestine	Tuft cell	Epithelial	Secretory
Trp53	Oat	Intestine	Tuft cell	Epithelial	Secretory
Trp53	Cdca7	Intestine	Tuft cell	Epithelial	Secretory
Trp53	B2m	Intestine	Tuft cell	Epithelial	Secretory
Trp53	Ran	Intestine	Tuft cell	Epithelial	Secretory
Trp53	Prdx2	Intestine	Tuft cell	Epithelial	Secretory
Trp53	Cdhr2	Intestine	Tuft cell	Epithelial	Secretory
Trp53	Tagln2	Intestine	Tuft cell	Epithelial	Secretory
Trp53	Eif3f	Intestine	Tuft cell	Epithelial	Secretory
Trp53	Rpl36	Intestine	Tuft cell	Epithelial	Secretory
Trp53	Vmp1	Intestine	Tuft cell	Epithelial	Secretory
Trp53	Etfa	Intestine	Tuft cell	Epithelial	Secretory
Trp53	Vdr	Intestine	Tuft cell	Epithelial	Secretory
Trp53	Cct5	Intestine	Tuft cell	Epithelial	Secretory
Trp53	Itga6	Intestine	Tuft cell	Epithelial	Secretory
Trp53	Xdh	Intestine	Tuft cell	Epithelial	Secretory
Trp53	Psma7	Intestine	Tuft cell	Epithelial	Secretory
Trp53	Gna11	Intestine	Tuft cell	Epithelial	Secretory
Trp53	Zzef1	Intestine	Tuft cell	Epithelial	Secretory
Trp53	Khsrp	Intestine	Tuft cell	Epithelial	Secretory
Trp53	Pdlim1	Intestine	Tuft cell	Epithelial	Secretory
Trp53	Gpd1	Intestine	Tuft cell	Epithelial	Secretory
Trp53	Ssbp3	Intestine	Tuft cell	Epithelial	Secretory
Trp53	Ezh2	Intestine	Tuft cell	Epithelial	Secretory
Trp53	Tmem41a	Intestine	Tuft cell	Epithelial	Secretory
Trp53	Ipo5	Intestine	Tuft cell	Epithelial	Secretory
Trp53	Cdkn1a	Intestine	Tuft cell	Epithelial	Secretory
Trp53	St3gal4	Intestine	Tuft cell	Epithelial	Secretory
Trp53	Cops9	Intestine	Tuft cell	Epithelial	Secretory
Trp53	Slc6a6	Intestine	Tuft cell	Epithelial	Secretory
Trp53	Rbx1	Intestine	Tuft cell	Epithelial	Secretory
Trp53	Zfp36	Intestine	Tuft cell	Epithelial	Secretory
Trp53	Chil3	BM	B cell_APC	Immune	Lymphoid-B
Trp53	Cybb	BM	B cell_APC	Immune	Lymphoid-B
Trp53	Alox5	BM	B cell_APC	Immune	Lymphoid-B
Trp53	Ybx3	BM	B cell_APC	Immune	Lymphoid-B
Trp53	Cybb	BM	Basophil	Immune	Myeloid
Trp53	Chil3	BM	Basophil	Immune	Myeloid
Trp53	Ybx3	BM	Basophil	Immune	Myeloid
Trp53	Rpl7	BM	Basophil	Immune	Myeloid
Trp53	Mrpl33	BM	Basophil	Immune	Myeloid
Trp53	Wdr89	BM	Basophil	Immune	Myeloid
Trp53	Rps27l	BM	Basophil	Immune	Myeloid
Trp53	Hmgn1	BM	Basophil	Immune	Myeloid
Trp53	Taok3	BM	Basophil	Immune	Myeloid
Trp53	Alox5	BM	Basophil	Immune	Myeloid
Trp53	Capzb	BM	Basophil	Immune	Myeloid
Trp53	Ssbp1	BM	Basophil	Immune	Myeloid
Trp53	Eprs	BM	Basophil	Immune	Myeloid
Trp53	Larp1	BM	Basophil	Immune	Myeloid
Trp53	Ccnd2	BM	Basophil	Immune	Myeloid
Trp53	Cr1l	BM	Basophil	Immune	Myeloid
Trp53	Psmd4	BM	Basophil	Immune	Myeloid
Trp53	Tifab	BM	Basophil	Immune	Myeloid
Trp53	Metap2	BM	Basophil	Immune	Myeloid
Trp53	Gpi1	BM	Basophil	Immune	Myeloid
Trp53	Ccnd3	BM	Basophil	Immune	Myeloid
Trp53	Cst3	BM	Basophil	Immune	Myeloid
Trp53	Khdrbs1	BM	Basophil	Immune	Myeloid
Trp53	Ube2l3	BM	Basophil	Immune	Myeloid
Trp53	M6pr	BM	Basophil	Immune	Myeloid
Trp53	Gsk3a	BM	Basophil	Immune	Myeloid
Trp53	Celf2	BM	Basophil	Immune	Myeloid
Trp53	Cybb	BM	DC	Immune	Myeloid
Trp53	Chil3	BM	DC	Immune	Myeloid
Trp53	Ybx3	BM	DC	Immune	Myeloid
Trp53	Actb	BM	DC	Immune	Myeloid
Trp53	Rpl7	BM	DC	Immune	Myeloid
Trp53	Mrpl33	BM	DC	Immune	Myeloid
Trp53	Rps27l	BM	DC	Immune	Myeloid
Trp53	Itga4	BM	DC	Immune	Myeloid
Trp53	Larp1	BM	DC	Immune	Myeloid
Trp53	Alox5	BM	DC	Immune	Myeloid
Trp53	Ccnd2	BM	DC	Immune	Myeloid
Trp53	Hmgn1	BM	DC	Immune	Myeloid
Trp53	Prc1	BM	DC	Immune	Myeloid
Trp53	Wdr89	BM	DC	Immune	Myeloid
Trp53	Celf2	BM	DC	Immune	Myeloid
Trp53	Eprs	BM	DC	Immune	Myeloid
Trp53	Metap2	BM	DC	Immune	Myeloid
Trp53	Ccnd3	BM	DC	Immune	Myeloid
Trp53	Ppp2r1a	BM	DC	Immune	Myeloid
Trp53	Cst3	BM	DC	Immune	Myeloid
Trp53	M6pr	BM	DC	Immune	Myeloid
Trp53	Cr1l	BM	DC	Immune	Myeloid
Trp53	Sec11a	BM	DC	Immune	Myeloid
Trp53	Tpst2	BM	DC	Immune	Myeloid
Trp53	Huwe1	BM	DC	Immune	Myeloid
Trp53	Cdca3	BM	DC	Immune	Myeloid
Trp53	Anapc1	BM	DC	Immune	Myeloid
Trp53	Psmd4	BM	DC	Immune	Myeloid
Trp53	Rnf220	BM	DC	Immune	Myeloid
Trp53	Ssbp1	BM	DC	Immune	Myeloid
Trp53	Lsp1	BM	DC	Immune	Myeloid
Trp53	Gpi1	BM	DC	Immune	Myeloid
Trp53	Ier3ip1	BM	DC	Immune	Myeloid
Trp53	Ssbp3	BM	DC	Immune	Myeloid
Trp53	Rbms1	BM	DC	Immune	Myeloid
Trp53	Cybb	BM	Eosinophil progenitor cell	Immune	Progenitor
Trp53	Chil3	BM	Eosinophil progenitor cell	Immune	Progenitor
Trp53	Ybx3	BM	Eosinophil progenitor cell	Immune	Progenitor
Trp53	Actb	BM	Eosinophil progenitor cell	Immune	Progenitor
Trp53	Hmgn1	BM	Eosinophil progenitor cell	Immune	Progenitor
Trp53	Prc1	BM	Eosinophil progenitor cell	Immune	Progenitor
Trp53	Rpl7	BM	Eosinophil progenitor cell	Immune	Progenitor
Trp53	Eprs	BM	Eosinophil progenitor cell	Immune	Progenitor
Trp53	Rps27l	BM	Eosinophil progenitor cell	Immune	Progenitor
Trp53	M6pr	BM	Eosinophil progenitor cell	Immune	Progenitor
Trp53	Metap2	BM	Eosinophil progenitor cell	Immune	Progenitor
Trp53	Ugcg	BM	Eosinophil progenitor cell	Immune	Progenitor
Trp53	Larp1	BM	Eosinophil progenitor cell	Immune	Progenitor
Trp53	Psmd4	BM	Eosinophil progenitor cell	Immune	Progenitor
Trp53	Ssbp3	BM	Eosinophil progenitor cell	Immune	Progenitor
Trp53	Ccnd3	BM	Eosinophil progenitor cell	Immune	Progenitor
Trp53	Ube2l3	BM	Eosinophil progenitor cell	Immune	Progenitor
Trp53	Eif4ebp1	BM	Eosinophil progenitor cell	Immune	Progenitor
Trp53	Wdr61	BM	Eosinophil progenitor cell	Immune	Progenitor
Trp53	Cs	BM	Eosinophil progenitor cell	Immune	Progenitor
Trp53	Anapc1	BM	Eosinophil progenitor cell	Immune	Progenitor
Trp53	Hp	BM	Eosinophil progenitor cell	Immune	Progenitor
Trp53	Dmtn	BM	Eosinophil progenitor cell	Immune	Progenitor
Trp53	Mrpl33	BM	Eosinophil progenitor cell	Immune	Progenitor
Trp53	Adk	BM	Eosinophil progenitor cell	Immune	Progenitor
Trp53	Cybb	BM	Erythroid progenitor cell	Erythroid	Progenitor
Trp53	Chil3	BM	Erythroid progenitor cell	Erythroid	Progenitor
Trp53	Ssbp3	BM	Erythroid progenitor cell	Erythroid	Progenitor
Trp53	Ybx3	BM	Erythroid progenitor cell	Erythroid	Progenitor
Trp53	Rpl7	BM	Erythroid progenitor cell	Erythroid	Progenitor
Trp53	Hmgn1	BM	Erythroid progenitor cell	Erythroid	Progenitor
Trp53	Ugcg	BM	Erythroid progenitor cell	Erythroid	Progenitor
Trp53	Prc1	BM	Erythroid progenitor cell	Erythroid	Progenitor
Trp53	Metap2	BM	Erythroid progenitor cell	Erythroid	Progenitor
Trp53	Spta1	BM	Erythroid progenitor cell	Erythroid	Progenitor
Trp53	Taok3	BM	Erythroid progenitor cell	Erythroid	Progenitor
Trp53	Larp1	BM	Erythroid progenitor cell	Erythroid	Progenitor
Trp53	Psmd4	BM	Erythroid progenitor cell	Erythroid	Progenitor
Trp53	Actb	BM	Erythroid progenitor cell	Erythroid	Progenitor
Trp53	Wdr89	BM	Erythroid progenitor cell	Erythroid	Progenitor
Trp53	Rps27l	BM	Erythroid progenitor cell	Erythroid	Progenitor
Trp53	Eprs	BM	Erythroid progenitor cell	Erythroid	Progenitor
Trp53	Capzb	BM	Erythroid progenitor cell	Erythroid	Progenitor
Trp53	Nfia	BM	Erythroid progenitor cell	Erythroid	Progenitor
Trp53	Cs	BM	Erythroid progenitor cell	Erythroid	Progenitor
Trp53	M6pr	BM	Erythroid progenitor cell	Erythroid	Progenitor
Trp53	Cr1l	BM	Erythroid progenitor cell	Erythroid	Progenitor
Trp53	Itga4	BM	Erythroid progenitor cell	Erythroid	Progenitor
Trp53	Tpst2	BM	Erythroid progenitor cell	Erythroid	Progenitor
Trp53	Ppp2r1a	BM	Erythroid progenitor cell	Erythroid	Progenitor
Trp53	Adk	BM	Erythroid progenitor cell	Erythroid	Progenitor
Trp53	Zfpm1	BM	Erythroid progenitor cell	Erythroid	Progenitor
Trp53	Nfu1	BM	Erythroid progenitor cell	Erythroid	Progenitor
Trp53	Aqp1	BM	Erythroid progenitor cell	Erythroid	Progenitor
Trp53	Ube2l3	BM	Erythroid progenitor cell	Erythroid	Progenitor
Trp53	Steap3	BM	Erythroid progenitor cell	Erythroid	Progenitor
Trp53	Mrpl33	BM	Erythroid progenitor cell	Erythroid	Progenitor
Trp53	Wdr61	BM	Erythroid progenitor cell	Erythroid	Progenitor
Trp53	Fam162a	BM	Erythroid progenitor cell	Erythroid	Progenitor
Trp53	Ccnd2	BM	Erythroid progenitor cell	Erythroid	Progenitor
Trp53	Tmem41a	BM	Erythroid progenitor cell	Erythroid	Progenitor
Trp53	Stk24	BM	Erythroid progenitor cell	Erythroid	Progenitor
Trp53	Gsk3a	BM	Erythroid progenitor cell	Erythroid	Progenitor
Trp53	Sox6	BM	Erythroid progenitor cell	Erythroid	Progenitor
Trp53	Hp	BM	Erythroid progenitor cell	Erythroid	Progenitor
Trp53	Eif4ebp1	BM	Erythroid progenitor cell	Erythroid	Progenitor
Trp53	Hk1	BM	Erythroid progenitor cell	Erythroid	Progenitor
Trp53	Nuf2	BM	Erythroid progenitor cell	Erythroid	Progenitor
Trp53	Ssbp1	BM	Erythroid progenitor cell	Erythroid	Progenitor
Trp53	Dmtn	BM	Erythroid progenitor cell	Erythroid	Progenitor
Trp53	Cdca3	BM	Erythroid progenitor cell	Erythroid	Progenitor
Trp53	Ankrd13c	BM	Erythroid progenitor cell	Erythroid	Progenitor
Trp53	Plscr1	BM	Erythroid progenitor cell	Erythroid	Progenitor
Trp53	Psen2	BM	Erythroid progenitor cell	Erythroid	Progenitor
Trp53	Sec11a	BM	Erythroid progenitor cell	Erythroid	Progenitor
Trp53	Magohb	BM	Erythroid progenitor cell	Erythroid	Progenitor
Trp53	Ptp4a2	BM	Erythroid progenitor cell	Erythroid	Progenitor
Trp53	Rfx2	BM	Erythroid progenitor cell	Erythroid	Progenitor
Trp53	Tmod1	BM	Erythroid progenitor cell	Erythroid	Progenitor
Trp53	Arhgap11a	BM	Erythroid progenitor cell	Erythroid	Progenitor
Trp53	Exosc8	BM	Erythroid progenitor cell	Erythroid	Progenitor
Trp53	Cat	BM	Erythroid progenitor cell	Erythroid	Progenitor
Trp53	Ubr4	BM	Erythroid progenitor cell	Erythroid	Progenitor
Trp53	Tfdp1	BM	Erythroid progenitor cell	Erythroid	Progenitor
Trp53	Nln	BM	Erythroid progenitor cell	Erythroid	Progenitor
Trp53	Mef2d	BM	Erythroid progenitor cell	Erythroid	Progenitor
Trp53	Tcf25	BM	Erythroid progenitor cell	Erythroid	Progenitor
Trp53	Cybb	BM	GMP_Tifab high	Immune	Myeloid
Trp53	Wdr89	BM	GMP_Tifab high	Immune	Myeloid
Trp53	Ybx3	BM	GMP_Tifab high	Immune	Myeloid
Trp53	Rpl7	BM	GMP_Tifab high	Immune	Myeloid
Trp53	Mrpl33	BM	GMP_Tifab high	Immune	Myeloid
Trp53	Ccnd3	BM	GMP_Tifab high	Immune	Myeloid
Trp53	Larp1	BM	GMP_Tifab high	Immune	Myeloid
Trp53	Ssbp1	BM	GMP_Tifab high	Immune	Myeloid
Trp53	Gsk3a	BM	GMP_Tifab high	Immune	Myeloid
Trp53	Itga4	BM	GMP_Tifab high	Immune	Myeloid
Trp53	Hmgn1	BM	GMP_Tifab high	Immune	Myeloid
Trp53	Cr1l	BM	GMP_Tifab high	Immune	Myeloid
Trp53	Taok3	BM	GMP_Tifab high	Immune	Myeloid
Trp53	Tpst2	BM	GMP_Tifab high	Immune	Myeloid
Trp53	Metap2	BM	GMP_Tifab high	Immune	Myeloid
Trp53	Khdrbs1	BM	GMP_Tifab high	Immune	Myeloid
Trp53	Actb	BM	GMP_Tifab high	Immune	Myeloid
Trp53	Tfdp1	BM	GMP_Tifab high	Immune	Myeloid
Trp53	Psmd4	BM	GMP_Tifab high	Immune	Myeloid
Trp53	Ssbp3	BM	GMP_Tifab high	Immune	Myeloid
Trp53	Rps27l	BM	GMP_Tifab high	Immune	Myeloid
Trp53	Ugcg	BM	GMP_Tifab high	Immune	Myeloid
Trp53	Cd47	BM	GMP_Tifab high	Immune	Myeloid
Trp53	Ppp2r1a	BM	GMP_Tifab high	Immune	Myeloid
Trp53	Sort1	BM	GMP_Tifab high	Immune	Myeloid
Trp53	Tifab	BM	GMP_Tifab high	Immune	Myeloid
Trp53	Wdr61	BM	GMP_Tifab high	Immune	Myeloid
Trp53	Magohb	BM	GMP_Tifab high	Immune	Myeloid
Trp53	Tln1	BM	GMP_Tifab high	Immune	Myeloid
Trp53	Eprs	BM	GMP_Tifab high	Immune	Myeloid
Trp53	Zdhhc3	BM	GMP_Tifab high	Immune	Myeloid
Trp53	Mrps24	BM	GMP_Tifab high	Immune	Myeloid
Trp53	Alox5	BM	GMP_Tifab high	Immune	Myeloid
Trp53	Pgls	BM	GMP_Tifab high	Immune	Myeloid
Trp53	Ccnh	BM	GMP_Tifab high	Immune	Myeloid
Trp53	Nin	BM	GMP_Tifab high	Immune	Myeloid
Trp53	Srrm2	BM	GMP_Tifab high	Immune	Myeloid
Trp53	Csf2rb	BM	GMP_Tifab high	Immune	Myeloid
Trp53	Celf2	BM	GMP_Tifab high	Immune	Myeloid
Trp53	Ccnd2	BM	GMP_Tifab high	Immune	Myeloid
Trp53	Coa5	BM	GMP_Tifab high	Immune	Myeloid
Trp53	Exosc8	BM	GMP_Tifab high	Immune	Myeloid
Trp53	M6pr	BM	GMP_Tifab high	Immune	Myeloid
Trp53	Zyx	BM	GMP_Tifab high	Immune	Myeloid
Trp53	Polr1d	BM	GMP_Tifab high	Immune	Myeloid
Trp53	Cs	BM	GMP_Tifab high	Immune	Myeloid
Trp53	Gnb1	BM	GMP_Tifab high	Immune	Myeloid
Trp53	Mef2d	BM	GMP_Tifab high	Immune	Myeloid
Trp53	Capzb	BM	GMP_Tifab high	Immune	Myeloid
Trp53	Rnf11	BM	GMP_Tifab high	Immune	Myeloid
Trp53	Prc1	BM	GMP_Tifab high	Immune	Myeloid
Trp53	Nln	BM	GMP_Tifab high	Immune	Myeloid
Trp53	Csgalnact2	BM	GMP_Tifab high	Immune	Myeloid
Trp53	Ier3ip1	BM	GMP_Tifab high	Immune	Myeloid
Trp53	Fryl	BM	GMP_Tifab high	Immune	Myeloid
Trp53	App	BM	GMP_Tifab high	Immune	Myeloid
Trp53	Pttg1	BM	GMP_Tifab high	Immune	Myeloid
Trp53	Abcf2	BM	GMP_Tifab high	Immune	Myeloid
Trp53	Psmd1	BM	GMP_Tifab high	Immune	Myeloid
Trp53	Adk	BM	GMP_Tifab high	Immune	Myeloid
Trp53	Rps6ka3	BM	GMP_Tifab high	Immune	Myeloid
Trp53	Sgms2	BM	GMP_Tifab high	Immune	Myeloid
Trp53	Eif4ebp1	BM	GMP_Tifab high	Immune	Myeloid
Trp53	Trak1	BM	GMP_Tifab high	Immune	Myeloid
Trp53	Rnaseh2b	BM	GMP_Tifab high	Immune	Myeloid
Trp53	Aimp1	BM	GMP_Tifab high	Immune	Myeloid
Trp53	Rrbp1	BM	GMP_Tifab high	Immune	Myeloid
Trp53	Clptm1l	BM	GMP_Tifab high	Immune	Myeloid
Trp53	Asah1	BM	GMP_Tifab high	Immune	Myeloid
Trp53	Lsp1	BM	GMP_Tifab high	Immune	Myeloid
Trp53	Gpc1	BM	GMP_Tifab high	Immune	Myeloid
Trp53	Fam162a	BM	GMP_Tifab high	Immune	Myeloid
Trp53	Gnpda2	BM	GMP_Tifab high	Immune	Myeloid
Trp53	Aldh9a1	BM	GMP_Tifab high	Immune	Myeloid
Trp53	Scarb1	BM	GMP_Tifab high	Immune	Myeloid
Trp53	Arhgap11a	BM	GMP_Tifab high	Immune	Myeloid
Trp53	Prcp	BM	GMP_Tifab high	Immune	Myeloid
Trp53	Nfix	BM	GMP_Tifab high	Immune	Myeloid
Trp53	Steap3	BM	GMP_Tifab high	Immune	Myeloid
Trp53	Cybb	BM	GMP_Vcam1 high	Immune	Myeloid
Trp53	Chil3	BM	GMP_Vcam1 high	Immune	Myeloid
Trp53	Actb	BM	GMP_Vcam1 high	Immune	Myeloid
Trp53	Rpl7	BM	GMP_Vcam1 high	Immune	Myeloid
Trp53	Mrpl33	BM	GMP_Vcam1 high	Immune	Myeloid
Trp53	Ybx3	BM	GMP_Vcam1 high	Immune	Myeloid
Trp53	Wdr89	BM	GMP_Vcam1 high	Immune	Myeloid
Trp53	Cd47	BM	GMP_Vcam1 high	Immune	Myeloid
Trp53	Cst3	BM	GMP_Vcam1 high	Immune	Myeloid
Trp53	Ssbp1	BM	GMP_Vcam1 high	Immune	Myeloid
Trp53	Rps27l	BM	GMP_Vcam1 high	Immune	Myeloid
Trp53	Tifab	BM	GMP_Vcam1 high	Immune	Myeloid
Trp53	Itga4	BM	GMP_Vcam1 high	Immune	Myeloid
Trp53	Gsk3a	BM	GMP_Vcam1 high	Immune	Myeloid
Trp53	Cr1l	BM	GMP_Vcam1 high	Immune	Myeloid
Trp53	Larp1	BM	GMP_Vcam1 high	Immune	Myeloid
Trp53	M6pr	BM	GMP_Vcam1 high	Immune	Myeloid
Trp53	Taok3	BM	GMP_Vcam1 high	Immune	Myeloid
Trp53	Capzb	BM	GMP_Vcam1 high	Immune	Myeloid
Trp53	Tpst2	BM	GMP_Vcam1 high	Immune	Myeloid
Trp53	Psmd4	BM	GMP_Vcam1 high	Immune	Myeloid
Trp53	Alox5	BM	GMP_Vcam1 high	Immune	Myeloid
Trp53	Celf2	BM	GMP_Vcam1 high	Immune	Myeloid
Trp53	Mef2d	BM	GMP_Vcam1 high	Immune	Myeloid
Trp53	Gnb1	BM	GMP_Vcam1 high	Immune	Myeloid
Trp53	Ccnh	BM	GMP_Vcam1 high	Immune	Myeloid
Trp53	Eno1	BM	GMP_Vcam1 high	Immune	Myeloid
Trp53	Hmgn1	BM	GMP_Vcam1 high	Immune	Myeloid
Trp53	Sort1	BM	GMP_Vcam1 high	Immune	Myeloid
Trp53	Sgms2	BM	GMP_Vcam1 high	Immune	Myeloid
Trp53	Ssbp3	BM	GMP_Vcam1 high	Immune	Myeloid
Trp53	Gclc	BM	GMP_Vcam1 high	Immune	Myeloid
Trp53	Rif1	BM	GMP_Vcam1 high	Immune	Myeloid
Trp53	Stk24	BM	GMP_Vcam1 high	Immune	Myeloid
Trp53	Gpc1	BM	GMP_Vcam1 high	Immune	Myeloid
Trp53	Mrps24	BM	GMP_Vcam1 high	Immune	Myeloid
Trp53	Hp	BM	GMP_Vcam1 high	Immune	Myeloid
Trp53	Ppp2r1a	BM	GMP_Vcam1 high	Immune	Myeloid
Trp53	Adk	BM	GMP_Vcam1 high	Immune	Myeloid
Trp53	Tln1	BM	GMP_Vcam1 high	Immune	Myeloid
Trp53	Cope	BM	GMP_Vcam1 high	Immune	Myeloid
Trp53	Dhx38	BM	GMP_Vcam1 high	Immune	Myeloid
Trp53	Rnaseh2b	BM	GMP_Vcam1 high	Immune	Myeloid
Trp53	Magohb	BM	GMP_Vcam1 high	Immune	Myeloid
Trp53	Tfdp1	BM	GMP_Vcam1 high	Immune	Myeloid
Trp53	Agap1	BM	GMP_Vcam1 high	Immune	Myeloid
Trp53	Maea	BM	GMP_Vcam1 high	Immune	Myeloid
Trp53	Syne1	BM	GMP_Vcam1 high	Immune	Myeloid
Trp53	Pole	BM	GMP_Vcam1 high	Immune	Myeloid
Trp53	Ier3ip1	BM	GMP_Vcam1 high	Immune	Myeloid
Trp53	Abcf2	BM	GMP_Vcam1 high	Immune	Myeloid
Trp53	Akr1a1	BM	GMP_Vcam1 high	Immune	Myeloid
Trp53	Metap2	BM	GMP_Vcam1 high	Immune	Myeloid
Trp53	Phgdh	BM	GMP_Vcam1 high	Immune	Myeloid
Trp53	Huwe1	BM	GMP_Vcam1 high	Immune	Myeloid
Trp53	Prcp	BM	GMP_Vcam1 high	Immune	Myeloid
Trp53	Ppp3ca	BM	GMP_Vcam1 high	Immune	Myeloid
Trp53	Ube2l3	BM	GMP_Vcam1 high	Immune	Myeloid
Trp53	Gsn	BM	GMP_Vcam1 high	Immune	Myeloid
Trp53	Cdk1	BM	GMP_Vcam1 high	Immune	Myeloid
Trp53	Ppp1r12a	BM	GMP_Vcam1 high	Immune	Myeloid
Trp53	Dera	BM	GMP_Vcam1 high	Immune	Myeloid
Trp53	Cybb	BM	HSC	Immune	HSC
Trp53	Chil3	BM	HSC	Immune	HSC
Trp53	Ybx3	BM	HSC	Immune	HSC
Trp53	Ssbp3	BM	HSC	Immune	HSC
Trp53	Wdr89	BM	HSC	Immune	HSC
Trp53	Rpl7	BM	HSC	Immune	HSC
Trp53	Ugcg	BM	HSC	Immune	HSC
Trp53	Hmgn1	BM	HSC	Immune	HSC
Trp53	Mrpl33	BM	HSC	Immune	HSC
Trp53	Metap2	BM	HSC	Immune	HSC
Trp53	Rps27l	BM	HSC	Immune	HSC
Trp53	Larp1	BM	HSC	Immune	HSC
Trp53	Taok3	BM	HSC	Immune	HSC
Trp53	Psmd4	BM	HSC	Immune	HSC
Trp53	Eprs	BM	HSC	Immune	HSC
Trp53	Aqp1	BM	HSC	Immune	HSC
Trp53	Itga4	BM	HSC	Immune	HSC
Trp53	Ppp2r1a	BM	HSC	Immune	HSC
Trp53	Alox5	BM	HSC	Immune	HSC
Trp53	Ccnd2	BM	HSC	Immune	HSC
Trp53	Wdr61	BM	HSC	Immune	HSC
Trp53	Actb	BM	HSC	Immune	HSC
Trp53	Tpst2	BM	HSC	Immune	HSC
Trp53	Cr1l	BM	HSC	Immune	HSC
Trp53	Hp	BM	HSC	Immune	HSC
Trp53	Gsk3a	BM	HSC	Immune	HSC
Trp53	Coa5	BM	HSC	Immune	HSC
Trp53	Fam162a	BM	HSC	Immune	HSC
Trp53	Adk	BM	HSC	Immune	HSC
Trp53	Ssbp1	BM	HSC	Immune	HSC
Trp53	Eif4ebp1	BM	HSC	Immune	HSC
Trp53	Tfdp1	BM	HSC	Immune	HSC
Trp53	Zyx	BM	HSC	Immune	HSC
Trp53	Ccnh	BM	HSC	Immune	HSC
Trp53	Exosc8	BM	HSC	Immune	HSC
Trp53	Khdrbs1	BM	HSC	Immune	HSC
Trp53	Prc1	BM	HSC	Immune	HSC
Trp53	Magohb	BM	HSC	Immune	HSC
Trp53	Cs	BM	HSC	Immune	HSC
Trp53	Arhgap11a	BM	HSC	Immune	HSC
Trp53	Srrm2	BM	HSC	Immune	HSC
Trp53	M6pr	BM	HSC	Immune	HSC
Trp53	Mrps24	BM	HSC	Immune	HSC
[truncated: 12,436 more rows]
